# Supplementary material for: The landscape of RNA-chromatin interaction reveals small non-coding RNAs as essential mediators of leukemia maintenance
Source: Leukemia. 2024 Jun 28;38(8):1688–98. doi: 10.1038/s41375-024-02322-7 (PMC11286530; doi:10.1038/s41375-024-02322-7)
Supplement: Supplementary file 3 — Supplementary Table 1 [file 41375_2024_2322_MOESM3_ESM.xlsx]

## Sheet: snRNA
Supplementary Table 1. Chromatin interactions associated with snRNAs and snoRNAs.
Chr_RNAend	Start_RNAend	Strand_RNAend	Gene_RNAend	Chr_DNAend	Start_DNAend	Strand_DNAend	Gene_DNAend
chr1	8206422	+	RNU1-7P	chr1	8206659	-	ENSG00000227634.2|RP11-431K24.3|lincRNA,ENSG00000200975.1|RNU1-7P|snRNA
chr1	11226284	-	RNU6-291P	chr1	11226247	+	ENSG00000207451.1|RNU6-291P|snRNA,ENSG00000198793.12|MTOR|protein_coding
chr1	11908259	-	RNU5E-1	chr1	109476573	+	ENSG00000143028.8|SYPL2|protein_coding
chr1	11908262	-	RNU5E-1	chr1	8083728	-	ENSG00000238290.1|RP11-431K24.1|lincRNA
chr1	11908262	-	RNU5E-1	chr1	19435336	+	ENSG00000077549.17|CAPZB|protein_coding
chr1	11908262	-	RNU5E-1	chr1	177161733	+	ENSG00000152092.15|ASTN1|protein_coding
chr1	19510618	-	RNU4-28P	chr1	19510587	+	ENSG00000201609.1|RNU4-28P|snRNA
chr1	28648702	-	RNU11	chr1	75088993	-	.
chr1	28648702	-	RNU11	chr1	180355787	-	ENSG00000230124.7|ACBD6|protein_coding
chr1	28648704	-	RNU11	chr1	5200763	-	.
chr1	28648704	-	RNU11	chr1	17828735	+	.
chr1	28648704	-	RNU11	chr1	39265742	+	ENSG00000127603.25|MACF1|protein_coding
chr1	28648704	-	RNU11	chr1	44205682	-	.
chr1	28648704	-	RNU11	chr1	106257197	+	.
chr1	28648704	-	RNU11	chr1	165397279	-	.
chr1	28648704	-	RNU11	chr1	182667621	+	ENSG00000135824.12|RGS8|protein_coding
chr1	28648708	-	RNU11	chr1	52912651	+	ENSG00000121310.16|ECHDC2|protein_coding
chr1	28648708	-	RNU11	chr1	88118208	+	ENSG00000237505.7|RP11-76N22.2|antisense
chr1	28648712	-	RNU11	chr1	37322681	+	ENSG00000223944.1|RP5-1180C18.1|lincRNA
chr1	28648715	-	RNU11	chr1	201632029	+	ENSG00000134369.15|NAV1|protein_coding
chr1	28648717	-	RNU11	chr1	1164694	+	.
chr1	28648717	-	RNU11	chr1	11661932	+	ENSG00000132879.13|FBXO44|protein_coding
chr1	28648718	-	RNU11	chr1	71190224	-	ENSG00000229956.10|RP11-316C12.2|processed_transcript
chr1	28648718	-	RNU11	chr1	99667040	-	ENSG00000099260.10|PALMD|protein_coding
chr1	28648718	-	RNU11	chr1	116716075	-	.
chr1	28648718	-	RNU11	chr1	198154016	+	.
chr1	28648718	-	RNU11	chr1	204953122	+	ENSG00000163531.15|NFASC|protein_coding
chr1	28648724	-	RNU11	chr1	50909834	+	ENSG00000185104.19|FAF1|protein_coding
chr1	28648729	-	RNU11	chr1	27422658	+	ENSG00000158195.10|WASF2|protein_coding
chr1	28648729	-	RNU11	chr1	155900578	+	ENSG00000143622.10|RIT1|protein_coding
chr1	28648729	-	RNU11	chr1	181307756	+	.
chr1	28648731	-	RNU11	chr1	199764584	+	.
chr1	28648731	-	RNU11	chr1	236252605	-	ENSG00000086619.13|ERO1B|protein_coding
chr1	28648732	-	RNU11	chr1	26346962	-	ENSG00000176092.15|CRYBG2|protein_coding
chr1	28648732	-	RNU11	chr1	79551887	+	.
chr1	28648732	-	RNU11	chr1	189019340	-	ENSG00000226486.1|RP11-373J16.1|lincRNA
chr1	28648733	-	RNU11	chr1	2318961	+	.
chr1	28648733	-	RNU11	chr1	5467687	+	.
chr1	28648733	-	RNU11	chr1	39227681	+	ENSG00000127603.25|MACF1|protein_coding
chr1	28648733	-	RNU11	chr1	82329975	-	.
chr1	28648733	-	RNU11	chr1	84599240	+	.
chr1	28648733	-	RNU11	chr1	204986038	-	ENSG00000163531.15|NFASC|protein_coding
chr1	28648733	-	RNU11	chr1	224725584	-	ENSG00000229400.1|RP11-3L21.2|antisense,ENSG00000143786.7|CNIH3|protein_coding
chr1	44721783	+	RNU5F-1	chr1	5852605	-	.
chr1	44721788	+	RNU5F-1	chr1	5852605	-	.
chr1	44721796	+	RNU5F-1	chr1	208037084	-	ENSG00000076356.6|PLXNA2|protein_coding
chr1	44721801	+	RNU5F-1	chr1	44721932	-	ENSG00000198520.10|C1orf228|protein_coding,ENSG00000199377.1|RNU5F-1|snRNA
chr1	44731055	+	RNU5D-1	chr1	169702540	-	ENSG00000188404.8|SELL|protein_coding,ENSG00000000460.16|C1orf112|protein_coding
chr1	44731057	+	RNU5D-1	chr1	14454156	-	ENSG00000189337.16|KAZN|protein_coding
chr1	75538086	+	RNU6-503P	chr1	75538422	-	ENSG00000137968.16|SLC44A5|protein_coding
chr1	77420434	-	RNU7-8P	chr1	77420336	+	ENSG00000154027.18|AK5|protein_coding,ENSG00000251767.1|RNU7-8P|snRNA
chr1	88816788	-	RNU6-125P	chr1	88816565	+	ENSG00000065243.19|PKN2|protein_coding
chr1	92700867	+	RNU4-59P	chr1	92700932	-	ENSG00000201317.1|RNU4-59P|snRNA,ENSG00000067208.14|EVI5|protein_coding
chr1	120850819	+	RNVU1-19	chr1	26833167	-	ENSG00000204160.11|ZDHHC18|protein_coding
chr1	120850819	+	RNVU1-19	chr1	50002301	-	ENSG00000186094.16|AGBL4|protein_coding
chr1	120850819	+	RNVU1-19	chr1	58092408	-	ENSG00000173406.15|DAB1|protein_coding
chr1	120850819	+	RNVU1-19	chr1	77435262	-	ENSG00000154027.18|AK5|protein_coding
chr1	120850819	+	RNVU1-19	chr1	89117703	+	ENSG00000162645.12|GBP2|protein_coding
chr1	120850819	+	RNVU1-19	chr1	203749494	-	.
chr1	120850819	+	RNVU1-19	chr1	209010357	+	.
chr1	120850821	+	RNVU1-19	chr1	148684900	+	.
chr1	120850832	+	RNVU1-19	chr1	42696108	-	ENSG00000065978.18|YBX1|protein_coding
chr1	120850834	+	RNVU1-19	chr1	120850985	-	ENSG00000275538.1|RNVU1-19|snRNA
chr1	143699456	+	RNVU1-17	chr1	9473167	-	.
chr1	143699456	+	RNVU1-17	chr1	26942871	+	ENSG00000090273.13|NUDC|protein_coding
chr1	143699456	+	RNVU1-17	chr1	40317937	+	.
chr1	143699456	+	RNVU1-17	chr1	51524329	-	ENSG00000227070.1|RP11-191G24.1|antisense
chr1	143699456	+	RNVU1-17	chr1	60984233	+	ENSG00000162599.15|NFIA|protein_coding
chr1	143699456	+	RNVU1-17	chr1	93552295	-	ENSG00000137942.16|FNBP1L|protein_coding
chr1	143699456	+	RNVU1-17	chr1	111764218	-	ENSG00000064703.11|DDX20|protein_coding
chr1	143699456	+	RNVU1-17	chr1	166124603	-	ENSG00000188859.6|FAM78B|protein_coding
chr1	143699456	+	RNVU1-17	chr1	204262676	+	ENSG00000143850.14|PLEKHA6|protein_coding
chr1	143699456	+	RNVU1-17	chr1	225768181	-	.
chr1	143699456	+	RNVU1-17	chr1	240149811	-	ENSG00000155816.19|FMN2|protein_coding
chr1	143699458	+	RNVU1-17	chr1	8250003	+	.
chr1	143699460	+	RNVU1-17	chr1	175560427	+	ENSG00000116147.16|TNR|protein_coding
chr1	143699471	+	RNVU1-17	chr1	192891199	-	ENSG00000285280.1|RP11-139E24.1|lincRNA
chr1	143699471	+	RNVU1-17	chr1	243731852	-	ENSG00000232184.1|RP11-370K11.1|sense_intronic,ENSG00000117020.16|AKT3|protein_coding
chr1	144412740	-	RNVU1-15	chr1	144412573	+	ENSG00000207205.1|RNVU1-15|snRNA
chr1	144551854	+	RF00003	chr1	144551946	-	ENSG00000278099.1|RF00003|snRNA
chr1	144551917	+	RF00003	chr1	144551946	-	ENSG00000278099.1|RF00003|snRNA
chr1	144560762	+	RF00003	chr1	1769437	-	ENSG00000008130.15|NADK|protein_coding
chr1	145465617	+	RF00003	chr1	8238569	+	.
chr1	145465617	+	RF00003	chr1	21722781	-	ENSG00000090686.15|USP48|protein_coding
chr1	145465617	+	RF00003	chr1	70073212	+	ENSG00000033122.18|LRRC7|protein_coding
chr1	145465617	+	RF00003	chr1	79239944	-	.
chr1	145465617	+	RF00003	chr1	160925673	-	.
chr1	145465617	+	RF00003	chr1	169158817	+	ENSG00000143156.13|NME7|protein_coding
chr1	145465617	+	RF00003	chr1	186045344	-	ENSG00000143341.11|HMCN1|protein_coding
chr1	145465617	+	RF00003	chr1	207288784	-	ENSG00000237074.2|RP11-6J21.2|lincRNA
chr1	145465617	+	RF00003	chr1	210663414	+	ENSG00000054392.12|HHAT|protein_coding
chr1	145465617	+	RF00003	chr1	223659283	+	ENSG00000203697.11|CAPN8|protein_coding
chr1	145465617	+	RF00003	chr1	229717151	-	.
chr1	145465618	+	RF00003	chr1	10318140	+	ENSG00000054523.17|KIF1B|protein_coding
chr1	145465618	+	RF00003	chr1	67771970	-	ENSG00000172380.5|GNG12|protein_coding
chr1	145465618	+	RF00003	chr1	74318278	-	ENSG00000116783.14|TNNI3K|protein_coding,ENSG00000259030.6|FPGT-TNNI3K|protein_coding
chr1	145465618	+	RF00003	chr1	96705305	-	.
chr1	145465618	+	RF00003	chr1	147169244	-	ENSG00000131791.7|PRKAB2|protein_coding
chr1	145465618	+	RF00003	chr1	212948042	+	.
chr1	145465618	+	RF00003	chr1	233007668	-	ENSG00000135749.18|PCNX2|protein_coding
chr1	145465618	+	RF00003	chr1	234115184	-	ENSG00000183780.12|SLC35F3|protein_coding
chr1	145465619	+	RF00003	chr1	27057189	-	.
chr1	145465619	+	RF00003	chr1	34905892	-	ENSG00000116544.11|DLGAP3|protein_coding
chr1	145465619	+	RF00003	chr1	43818525	-	ENSG00000284989.1|RP11-7O11.7|protein_coding,ENSG00000126091.20|ST3GAL3|protein_coding
chr1	145465619	+	RF00003	chr1	60878061	+	ENSG00000162599.15|NFIA|protein_coding
chr1	145465619	+	RF00003	chr1	194160609	+	ENSG00000227240.1|RP11-563D10.1|lincRNA
chr1	145465621	+	RF00003	chr1	155362436	-	ENSG00000116539.12|ASH1L|protein_coding
chr1	145465623	+	RF00003	chr1	64915025	-	ENSG00000162434.11|JAK1|protein_coding
chr1	145465626	+	RF00003	chr1	100389830	-	ENSG00000079335.19|CDC14A|protein_coding
chr1	145465630	+	RF00003	chr1	2020723	+	ENSG00000187730.8|GABRD|protein_coding
chr1	145465630	+	RF00003	chr1	16460736	+	.
chr1	145465630	+	RF00003	chr1	23712988	+	.
chr1	145465630	+	RF00003	chr1	31480872	+	.
chr1	145465630	+	RF00003	chr1	37597858	-	ENSG00000284748.1|RP11-566C13.2|bidirectional_promoter_lncRNA
chr1	145465630	+	RF00003	chr1	38675678	+	.
chr1	145465630	+	RF00003	chr1	52088072	+	ENSG00000134717.17|BTF3L4|protein_coding
chr1	145465630	+	RF00003	chr1	57528487	+	ENSG00000173406.15|DAB1|protein_coding
chr1	145465630	+	RF00003	chr1	69072977	+	ENSG00000223883.1|RP11-424D14.1|lincRNA
chr1	145465630	+	RF00003	chr1	92478308	-	ENSG00000162676.11|GFI1|protein_coding
chr1	145465630	+	RF00003	chr1	117637937	-	.
chr1	145465630	+	RF00003	chr1	156794972	-	ENSG00000143294.14|PRCC|protein_coding
chr1	145465630	+	RF00003	chr1	172718345	+	.
chr1	145465630	+	RF00003	chr1	173668376	+	ENSG00000183831.6|ANKRD45|protein_coding
chr1	145465630	+	RF00003	chr1	189309652	+	.
chr1	145465630	+	RF00003	chr1	195610958	-	.
chr1	145465630	+	RF00003	chr1	202794548	-	ENSG00000117139.16|KDM5B|protein_coding
chr1	145465630	+	RF00003	chr1	208991333	+	.
chr1	145465630	+	RF00003	chr1	237842412	-	.
chr1	145465630	+	RF00003	chr1	248679074	-	.
chr1	145465631	+	RF00003	chr1	46702920	+	ENSG00000159658.10|EFCAB14|protein_coding
chr1	145465631	+	RF00003	chr1	59554531	-	ENSG00000172456.17|FGGY|protein_coding
chr1	145465631	+	RF00003	chr1	83951236	+	ENSG00000137941.16|TTLL7|protein_coding
chr1	145465631	+	RF00003	chr1	116765001	-	ENSG00000116824.4|CD2|protein_coding
chr1	145465631	+	RF00003	chr1	150723938	+	.
chr1	145465631	+	RF00003	chr1	153647166	-	.
chr1	145465631	+	RF00003	chr1	154158398	-	ENSG00000143549.19|TPM3|protein_coding
chr1	145465631	+	RF00003	chr1	167629709	-	ENSG00000241666.2|RP3-455J7.4|antisense
chr1	145465631	+	RF00003	chr1	192807251	+	ENSG00000285280.1|RP11-139E24.1|lincRNA
chr1	145465631	+	RF00003	chr1	221098422	-	.
chr1	145465631	+	RF00003	chr1	229527790	+	ENSG00000135776.4|ABCB10|protein_coding
chr1	145465631	+	RF00003	chr1	234592036	-	.
chr1	145465632	+	RF00003	chr1	98401042	+	.
chr1	145465632	+	RF00003	chr1	246360083	+	ENSG00000185420.18|SMYD3|protein_coding
chr1	145465633	+	RF00003	chr1	41665870	+	ENSG00000127124.15|HIVEP3|protein_coding
chr1	145465634	+	RF00003	chr1	193236194	+	ENSG00000134371.11|CDC73|protein_coding
chr1	145465636	+	RF00003	chr1	36595494	-	.
chr1	145465636	+	RF00003	chr1	100777622	+	.
chr1	145465636	+	RF00003	chr1	160187917	+	.
chr1	145465689	+	RF00003	chr1	28369007	+	.
chr1	146052199	+	RNVU1-6	chr1	146052359	-	.
chr1	148038753	+	RNVU1-7	chr1	690889	-	ENSG00000230021.9|RP11-206L10.17|transcribed_processed_pseudogene
chr1	148038753	+	RNVU1-7	chr1	1141863	-	ENSG00000223823.1|RP11-465B22.5|lincRNA
chr1	148038753	+	RNVU1-7	chr1	1279122	-	ENSG00000230415.1|RP5-902P8.10|lincRNA
chr1	148038753	+	RNVU1-7	chr1	1504402	+	ENSG00000284740.1|RP5-832C2.8|transcribed_unprocessed_pseudogene
chr1	148038753	+	RNVU1-7	chr1	5878451	-	ENSG00000131697.17|NPHP4|protein_coding
chr1	148038753	+	RNVU1-7	chr1	9228559	-	.
chr1	148038753	+	RNVU1-7	chr1	10161350	-	ENSG00000130939.18|UBE4B|protein_coding
chr1	148038753	+	RNVU1-7	chr1	10342595	-	ENSG00000054523.17|KIF1B|protein_coding
chr1	148038753	+	RNVU1-7	chr1	10980944	+	ENSG00000175262.14|C1orf127|protein_coding
chr1	148038753	+	RNVU1-7	chr1	14375029	-	ENSG00000234593.2|RP4-704D23.1|lincRNA,ENSG00000189337.16|KAZN|protein_coding
chr1	148038753	+	RNVU1-7	chr1	15793766	+	.
chr1	148038753	+	RNVU1-7	chr1	19469235	+	ENSG00000077549.17|CAPZB|protein_coding
chr1	148038753	+	RNVU1-7	chr1	19563166	-	.
chr1	148038753	+	RNVU1-7	chr1	20006193	+	.
chr1	148038753	+	RNVU1-7	chr1	23778848	+	ENSG00000057757.9|PITHD1|protein_coding
chr1	148038753	+	RNVU1-7	chr1	24932519	-	ENSG00000020633.18|RUNX3|protein_coding
chr1	148038753	+	RNVU1-7	chr1	25232455	+	ENSG00000117614.9|SYF2|protein_coding
chr1	148038753	+	RNVU1-7	chr1	26742682	-	ENSG00000117713.19|ARID1A|protein_coding
chr1	148038753	+	RNVU1-7	chr1	28899611	-	ENSG00000159023.20|EPB41|protein_coding
chr1	148038753	+	RNVU1-7	chr1	31127455	+	.
chr1	148038753	+	RNVU1-7	chr1	33894339	+	ENSG00000121904.17|CSMD2|protein_coding
chr1	148038753	+	RNVU1-7	chr1	36075660	-	.
chr1	148038753	+	RNVU1-7	chr1	37277025	+	ENSG00000223944.1|RP5-1180C18.1|lincRNA
chr1	148038753	+	RNVU1-7	chr1	38289647	-	.
chr1	148038753	+	RNVU1-7	chr1	41727668	+	ENSG00000127124.15|HIVEP3|protein_coding
chr1	148038753	+	RNVU1-7	chr1	44948159	-	ENSG00000070785.16|EIF2B3|protein_coding
chr1	148038753	+	RNVU1-7	chr1	45214384	-	ENSG00000162415.6|ZSWIM5|protein_coding
chr1	148038753	+	RNVU1-7	chr1	45981605	+	ENSG00000086015.20|MAST2|protein_coding
chr1	148038753	+	RNVU1-7	chr1	46410781	+	ENSG00000117480.15|FAAH|protein_coding
chr1	148038753	+	RNVU1-7	chr1	51886005	+	.
chr1	148038753	+	RNVU1-7	chr1	51998904	-	.
chr1	148038753	+	RNVU1-7	chr1	52683047	-	.
chr1	148038753	+	RNVU1-7	chr1	54952954	-	.
chr1	148038753	+	RNVU1-7	chr1	55885276	-	ENSG00000234810.3|RP11-90C4.1|lincRNA
chr1	148038753	+	RNVU1-7	chr1	58121246	+	ENSG00000173406.15|DAB1|protein_coding
chr1	148038753	+	RNVU1-7	chr1	59101246	-	ENSG00000237352.3|RP4-794H19.4|lincRNA
chr1	148038753	+	RNVU1-7	chr1	64671507	-	ENSG00000158966.13|CACHD1|protein_coding
chr1	148038753	+	RNVU1-7	chr1	65205027	+	ENSG00000162433.14|AK4|protein_coding
chr1	148038753	+	RNVU1-7	chr1	66621134	-	ENSG00000118473.21|SGIP1|protein_coding
chr1	148038753	+	RNVU1-7	chr1	67787845	-	ENSG00000172380.5|GNG12|protein_coding
chr1	148038753	+	RNVU1-7	chr1	68046728	+	ENSG00000162595.6|DIRAS3|protein_coding,ENSG00000232284.7|RP11-518D3.1|antisense
chr1	148038753	+	RNVU1-7	chr1	69511439	-	.
chr1	148038753	+	RNVU1-7	chr1	69661937	+	ENSG00000033122.18|LRRC7|protein_coding
chr1	148038753	+	RNVU1-7	chr1	70034721	+	ENSG00000033122.18|LRRC7|protein_coding
chr1	148038753	+	RNVU1-7	chr1	72204525	-	ENSG00000172260.14|NEGR1|protein_coding
chr1	148038753	+	RNVU1-7	chr1	74972932	+	.
chr1	148038753	+	RNVU1-7	chr1	77645125	+	ENSG00000036549.12|ZZZ3|protein_coding
chr1	148038753	+	RNVU1-7	chr1	79239944	-	.
chr1	148038753	+	RNVU1-7	chr1	79476063	-	.
chr1	148038753	+	RNVU1-7	chr1	88366549	+	ENSG00000237505.7|RP11-76N22.2|antisense
chr1	148038753	+	RNVU1-7	chr1	89983077	+	.
chr1	148038753	+	RNVU1-7	chr1	90548146	+	.
chr1	148038753	+	RNVU1-7	chr1	95870289	+	.
chr1	148038753	+	RNVU1-7	chr1	99819266	-	.
chr1	148038753	+	RNVU1-7	chr1	104576960	-	.
chr1	148038753	+	RNVU1-7	chr1	106403334	+	.
chr1	148038753	+	RNVU1-7	chr1	106705910	-	.
chr1	148038753	+	RNVU1-7	chr1	106810322	-	.
chr1	148038753	+	RNVU1-7	chr1	106851096	+	.
chr1	148038753	+	RNVU1-7	chr1	106872002	+	.
chr1	148038753	+	RNVU1-7	chr1	108180836	-	ENSG00000085491.15|SLC25A24|protein_coding
chr1	148038753	+	RNVU1-7	chr1	109323470	+	ENSG00000134243.11|SORT1|protein_coding
chr1	148038753	+	RNVU1-7	chr1	112163840	-	.
chr1	148038753	+	RNVU1-7	chr1	114026707	+	ENSG00000116774.11|OLFML3|protein_coding
chr1	148038753	+	RNVU1-7	chr1	116148282	+	.
chr1	148038753	+	RNVU1-7	chr1	117861054	+	.
chr1	148038753	+	RNVU1-7	chr1	124873359	+	.
chr1	148038753	+	RNVU1-7	chr1	147057070	+	.
chr1	148038753	+	RNVU1-7	chr1	153662230	-	ENSG00000143621.16|ILF2|protein_coding
chr1	148038753	+	RNVU1-7	chr1	154538207	-	ENSG00000163239.12|TDRD10|protein_coding
chr1	148038753	+	RNVU1-7	chr1	160217653	+	ENSG00000132716.18|DCAF8|protein_coding,ENSG00000258465.6|RP11-574F21.3|protein_coding
chr1	148038753	+	RNVU1-7	chr1	163440799	+	.
chr1	148038753	+	RNVU1-7	chr1	166124603	-	ENSG00000188859.6|FAM78B|protein_coding
chr1	148038753	+	RNVU1-7	chr1	167759914	+	ENSG00000197965.11|MPZL1|protein_coding
chr1	148038753	+	RNVU1-7	chr1	168992214	+	ENSG00000203601.3|RP11-375F2.2|antisense
chr1	148038753	+	RNVU1-7	chr1	180366621	-	ENSG00000230124.7|ACBD6|protein_coding
chr1	148038753	+	RNVU1-7	chr1	181351122	-	ENSG00000198216.11|CACNA1E|protein_coding
chr1	148038753	+	RNVU1-7	chr1	190875357	-	.
chr1	148038753	+	RNVU1-7	chr1	191473597	-	.
chr1	148038753	+	RNVU1-7	chr1	196832282	-	ENSG00000276911.1|RP4-608O15.3|protein_coding
chr1	148038753	+	RNVU1-7	chr1	199334731	+	ENSG00000231718.1|RP11-382E9.1|lincRNA
chr1	148038753	+	RNVU1-7	chr1	203537782	-	.
chr1	148038753	+	RNVU1-7	chr1	203794243	+	.
chr1	148038753	+	RNVU1-7	chr1	204965998	-	ENSG00000163531.15|NFASC|protein_coding
chr1	148038753	+	RNVU1-7	chr1	205186264	+	ENSG00000133059.16|DSTYK|protein_coding
chr1	148038753	+	RNVU1-7	chr1	205218520	-	.
chr1	148038753	+	RNVU1-7	chr1	206964178	+	ENSG00000162897.14|FCAMR|protein_coding
chr1	148038753	+	RNVU1-7	chr1	206989229	+	.
chr1	148038753	+	RNVU1-7	chr1	210236346	+	ENSG00000082497.11|SERTAD4|protein_coding
chr1	148038753	+	RNVU1-7	chr1	211531503	-	.
chr1	148038753	+	RNVU1-7	chr1	212580215	-	ENSG00000162772.16|ATF3|protein_coding
chr1	148038753	+	RNVU1-7	chr1	214789825	-	.
chr1	148038753	+	RNVU1-7	chr1	217364281	-	.
chr1	148038753	+	RNVU1-7	chr1	219514375	-	.
chr1	148038753	+	RNVU1-7	chr1	221994323	+	.
chr1	148038753	+	RNVU1-7	chr1	225624295	-	ENSG00000154380.17|ENAH|protein_coding
chr1	148038753	+	RNVU1-7	chr1	226964449	-	ENSG00000163050.16|ADCK3|protein_coding
chr1	148038753	+	RNVU1-7	chr1	229326366	+	ENSG00000154429.10|CCSAP|protein_coding
chr1	148038753	+	RNVU1-7	chr1	235023369	-	.
chr1	148038753	+	RNVU1-7	chr1	237074203	-	ENSG00000198626.15|RYR2|protein_coding
chr1	148038753	+	RNVU1-7	chr1	240471458	+	ENSG00000155816.19|FMN2|protein_coding
chr1	148038753	+	RNVU1-7	chr1	240693457	-	.
chr1	148038753	+	RNVU1-7	chr1	246191566	-	ENSG00000185420.18|SMYD3|protein_coding
chr1	148038753	+	RNVU1-7	chr1	246852856	-	ENSG00000153207.14|AHCTF1|protein_coding
chr1	148038753	+	RNVU1-7	chr1	248593009	+	ENSG00000184022.4|OR2T10|protein_coding
chr1	148038754	+	RNVU1-7	chr1	113041189	-	ENSG00000238198.1|RP11-31F15.2|lincRNA,ENSG00000226419.7|RP11-31F15.1|antisense
chr1	148038754	+	RNVU1-7	chr1	143938545	-	.
chr1	148038754	+	RNVU1-7	chr1	183992068	+	ENSG00000198756.10|COLGALT2|protein_coding
chr1	148038754	+	RNVU1-7	chr1	205544149	+	.
chr1	148038754	+	RNVU1-7	chr1	247631858	+	ENSG00000236817.5|RP11-978I15.10|antisense
chr1	148038755	+	RNVU1-7	chr1	157214366	-	.
chr1	148038755	+	RNVU1-7	chr1	163203423	+	ENSG00000232892.1|RP11-267N12.1|antisense,ENSG00000143248.12|RGS5|protein_coding
chr1	148038755	+	RNVU1-7	chr1	186616170	-	.
chr1	148038756	+	RNVU1-7	chr1	30836153	+	.
chr1	148038757	+	RNVU1-7	chr1	15174132	+	ENSG00000171729.13|TMEM51|protein_coding
chr1	148038757	+	RNVU1-7	chr1	92409590	-	.
chr1	148038757	+	RNVU1-7	chr1	111587218	+	ENSG00000116473.14|RAP1A|protein_coding
chr1	148038758	+	RNVU1-7	chr1	150879343	-	.
chr1	148038758	+	RNVU1-7	chr1	157503161	-	.
chr1	148038759	+	RNVU1-7	chr1	222229010	+	ENSG00000236230.1|RP11-400N13.1|lincRNA
chr1	148038761	+	RNVU1-7	chr1	54517731	-	.
chr1	148038764	+	RNVU1-7	chr1	60154197	+	.
chr1	148038766	+	RNVU1-7	chr1	2175054	-	ENSG00000067606.16|PRKCZ|protein_coding
chr1	148038766	+	RNVU1-7	chr1	26926147	+	ENSG00000090273.13|NUDC|protein_coding
chr1	148038766	+	RNVU1-7	chr1	44091293	+	ENSG00000230615.6|RP5-1198O20.4|lincRNA
chr1	148038766	+	RNVU1-7	chr1	45770715	-	.
chr1	148038766	+	RNVU1-7	chr1	78037425	+	ENSG00000137960.5|GIPC2|protein_coding
chr1	148038766	+	RNVU1-7	chr1	88600021	-	ENSG00000237505.7|RP11-76N22.2|antisense
chr1	148038766	+	RNVU1-7	chr1	95948091	+	ENSG00000237435.9|RP11-147C23.1|lincRNA
chr1	148038766	+	RNVU1-7	chr1	99033204	-	ENSG00000232825.1|RP5-896L10.1|antisense
chr1	148038766	+	RNVU1-7	chr1	103500208	+	ENSG00000224613.6|RP11-153F1.1|bidirectional_promoter_lncRNA
chr1	148038766	+	RNVU1-7	chr1	115100244	-	ENSG00000233730.1|RP4-666F24.3|lincRNA
chr1	148038766	+	RNVU1-7	chr1	146001943	-	.
chr1	148038766	+	RNVU1-7	chr1	147723419	-	.
chr1	148038766	+	RNVU1-7	chr1	158324291	+	.
chr1	148038766	+	RNVU1-7	chr1	159821472	+	.
chr1	148038766	+	RNVU1-7	chr1	162975674	-	.
chr1	148038766	+	RNVU1-7	chr1	171743602	-	.
chr1	148038766	+	RNVU1-7	chr1	193317864	+	ENSG00000232077.1|RP11-452J13.1|lincRNA
chr1	148038766	+	RNVU1-7	chr1	199075306	+	ENSG00000235492.1|RP11-16L9.4|lincRNA
chr1	148038766	+	RNVU1-7	chr1	201953800	+	.
chr1	148038766	+	RNVU1-7	chr1	203607940	+	.
chr1	148038766	+	RNVU1-7	chr1	206689582	-	ENSG00000162889.10|MAPKAPK2|protein_coding
chr1	148038766	+	RNVU1-7	chr1	217132033	+	ENSG00000196482.16|ESRRG|protein_coding
chr1	148038766	+	RNVU1-7	chr1	221109615	-	.
chr1	148038766	+	RNVU1-7	chr1	224243246	-	ENSG00000143748.17|NVL|protein_coding
chr1	148038766	+	RNVU1-7	chr1	224560715	-	ENSG00000143786.7|CNIH3|protein_coding
chr1	148038766	+	RNVU1-7	chr1	225931237	+	.
chr1	148038766	+	RNVU1-7	chr1	235259277	-	ENSG00000054267.21|ARID4B|protein_coding
chr1	148038766	+	RNVU1-7	chr1	235703534	-	ENSG00000143669.13|LYST|protein_coding
chr1	148038766	+	RNVU1-7	chr1	236353210	-	ENSG00000186197.14|EDARADD|protein_coding
chr1	148038767	+	RNVU1-7	chr1	28516399	+	ENSG00000180198.15|RCC1|protein_coding
chr1	148362371	+	RNVU1-1	chr1	242139558	-	ENSG00000180287.16|PLD5|protein_coding
chr1	148362374	+	RNVU1-1	chr1	217871759	+	.
chr1	148362374	+	RNVU1-1	chr1	218937408	-	.
chr1	148362376	+	RNVU1-1	chr1	45589355	-	ENSG00000132780.16|NASP|protein_coding
chr1	148362442	+	RNVU1-1	chr1	51896446	-	.
chr1	148385787	+	RNVU1-2	chr1	148385829	-	ENSG00000274020.2|LINC01138|processed_transcript,ENSG00000252135.1|RNVU1-2|snRNA
chr1	148388490	+	RNU1-13P	chr1	200727358	+	.
chr1	148388621	+	RNU1-13P	chr1	148388654	-	ENSG00000274020.2|LINC01138|processed_transcript,ENSG00000238825.1|RNU1-13P|snRNA
chr1	148522752	-	RF00003	chr1	204189114	-	ENSG00000143839.14|REN|protein_coding
chr1	200054220	-	RNU6-570P	chr1	200054064	+	ENSG00000252860.1|RNU6-570P|snRNA,ENSG00000116833.13|NR5A2|protein_coding
chr1	210374154	+	RNU5A-8P	chr1	210374189	-	ENSG00000054392.12|HHAT|protein_coding,ENSG00000200972.1|RNU5A-8P|snRNA
chr1	210374156	+	RNU5A-8P	chr1	179230873	-	.
chr1	210374158	+	RNU5A-8P	chr1	210374190	-	ENSG00000054392.12|HHAT|protein_coding,ENSG00000200972.1|RNU5A-8P|snRNA
chr1	218129935	-	RNU1-141P	chr1	218129677	+	.
chr1	11908258	-	RNU5E-1	chr10	116720860	-	ENSG00000165868.14|HSPA12A|protein_coding
chr1	11908258	-	RNU5E-1	chr10	124568988	-	ENSG00000107902.13|LHPP|protein_coding
chr1	11908259	-	RNU5E-1	chr10	102780641	-	ENSG00000166272.16|WBP1L|protein_coding
chr1	11908261	-	RNU5E-1	chr10	77062705	-	ENSG00000156113.22|KCNMA1|protein_coding
chr1	11908262	-	RNU5E-1	chr10	37984201	+	ENSG00000226447.1|RP11-393J16.4|lincRNA
chr1	28648704	-	RNU11	chr10	29739361	+	.
chr1	28648704	-	RNU11	chr10	44798575	-	.
chr1	28648704	-	RNU11	chr10	70224861	-	ENSG00000180817.11|PPA1|protein_coding
chr1	28648704	-	RNU11	chr10	74677131	-	ENSG00000156110.13|ADK|protein_coding
chr1	28648704	-	RNU11	chr10	99589881	-	.
chr1	28648704	-	RNU11	chr10	126673821	+	.
chr1	28648708	-	RNU11	chr10	3736036	-	.
chr1	28648708	-	RNU11	chr10	69767424	-	.
chr1	28648708	-	RNU11	chr10	69987916	+	.
chr1	28648708	-	RNU11	chr10	118111461	-	ENSG00000177640.15|CASC2|antisense
chr1	28648711	-	RNU11	chr10	6944042	-	.
chr1	28648711	-	RNU11	chr10	27191547	+	.
chr1	28648715	-	RNU11	chr10	25119799	+	ENSG00000231422.2|RP11-80K21.3|lincRNA
chr1	28648715	-	RNU11	chr10	80386475	-	.
chr1	28648715	-	RNU11	chr10	118698980	+	ENSG00000151893.14|CACUL1|protein_coding
chr1	28648715	-	RNU11	chr10	122554959	+	.
chr1	28648717	-	RNU11	chr10	52146911	+	ENSG00000185532.16|PRKG1|protein_coding
chr1	28648718	-	RNU11	chr10	31957972	-	.
chr1	28648718	-	RNU11	chr10	105122244	+	ENSG00000156395.12|SORCS3|protein_coding
chr1	28648722	-	RNU11	chr10	19395588	-	ENSG00000204740.10|MALRD1|protein_coding
chr1	28648726	-	RNU11	chr10	77307504	-	ENSG00000156113.22|KCNMA1|protein_coding
chr1	28648729	-	RNU11	chr10	7975454	-	ENSG00000165632.7|TAF3|protein_coding
chr1	28648731	-	RNU11	chr10	110954440	+	ENSG00000108061.11|SHOC2|protein_coding
chr1	28648733	-	RNU11	chr10	33147312	-	.
chr1	28648733	-	RNU11	chr10	59983795	+	.
chr1	28648733	-	RNU11	chr10	72041853	-	.
chr1	28648733	-	RNU11	chr10	121345616	+	.
chr1	44721792	+	RNU5F-1	chr10	115584401	+	ENSG00000107518.16|ATRNL1|protein_coding
chr1	44721796	+	RNU5F-1	chr10	61167053	-	.
chr1	44731055	+	RNU5D-1	chr10	67972408	+	ENSG00000148634.15|HERC4|protein_coding
chr1	44731056	+	RNU5D-1	chr10	125085421	-	ENSG00000175029.16|CTBP2|protein_coding
chr1	44819896	+	RNU5E-6P	chr10	122937183	+	ENSG00000119965.12|C10orf88|protein_coding
chr1	120850819	+	RNVU1-19	chr10	3091669	-	ENSG00000067057.16|PFKP|protein_coding
chr1	120850819	+	RNVU1-19	chr10	5980307	+	.
chr1	120850819	+	RNVU1-19	chr10	25076470	+	.
chr1	120850819	+	RNVU1-19	chr10	30382813	+	.
chr1	120850819	+	RNVU1-19	chr10	70630271	+	.
chr1	120850819	+	RNVU1-19	chr10	102060470	+	.
chr1	120850819	+	RNVU1-19	chr10	110651732	-	ENSG00000203867.7|RBM20|protein_coding
chr1	120850839	+	RNVU1-19	chr10	70320757	+	ENSG00000172731.13|LRRC20|protein_coding
chr1	143699456	+	RNVU1-17	chr10	94046771	-	ENSG00000138193.15|PLCE1|protein_coding
chr1	143699472	+	RNVU1-17	chr10	12548264	-	ENSG00000183049.12|CAMK1D|protein_coding
chr1	143699475	+	RNVU1-17	chr10	132074374	-	.
chr1	144412740	-	RNVU1-15	chr10	115618063	-	ENSG00000107518.16|ATRNL1|protein_coding
chr1	144412740	-	RNVU1-15	chr10	117068017	-	ENSG00000187164.19|SHTN1|protein_coding
chr1	145465617	+	RF00003	chr10	1891009	+	.
chr1	145465617	+	RF00003	chr10	44939685	-	ENSG00000224812.2|RP11-18M11.2|antisense,ENSG00000223462.2|RP11-285G1.9|lincRNA
chr1	145465617	+	RF00003	chr10	59152192	-	.
chr1	145465617	+	RF00003	chr10	80757730	-	.
chr1	145465617	+	RF00003	chr10	82735646	+	ENSG00000185737.12|NRG3|protein_coding
chr1	145465617	+	RF00003	chr10	102481769	+	ENSG00000138107.12|ACTR1A|protein_coding
chr1	145465617	+	RF00003	chr10	103672638	+	ENSG00000107957.16|SH3PXD2A|protein_coding
chr1	145465618	+	RF00003	chr10	6067849	+	.
chr1	145465618	+	RF00003	chr10	7442866	-	.
chr1	145465618	+	RF00003	chr10	55645694	-	.
chr1	145465618	+	RF00003	chr10	71850835	-	ENSG00000197746.13|PSAP|protein_coding
chr1	145465619	+	RF00003	chr10	19658389	+	ENSG00000204740.10|MALRD1|protein_coding
chr1	145465619	+	RF00003	chr10	59045603	+	.
chr1	145465619	+	RF00003	chr10	84879183	+	.
chr1	145465621	+	RF00003	chr10	68350140	-	ENSG00000204130.13|RUFY2|protein_coding
chr1	145465621	+	RF00003	chr10	82735646	+	ENSG00000185737.12|NRG3|protein_coding
chr1	145465621	+	RF00003	chr10	105709462	-	.
chr1	145465628	+	RF00003	chr10	122115827	+	ENSG00000138162.18|TACC2|protein_coding
chr1	145465630	+	RF00003	chr10	2475007	-	.
chr1	145465630	+	RF00003	chr10	20289225	-	ENSG00000120594.16|PLXDC2|protein_coding
chr1	145465630	+	RF00003	chr10	24865490	+	ENSG00000099256.18|PRTFDC1|protein_coding
chr1	145465630	+	RF00003	chr10	30075420	-	ENSG00000165757.8|KIAA1462|protein_coding
chr1	145465630	+	RF00003	chr10	34950375	+	.
chr1	145465630	+	RF00003	chr10	34994746	-	.
chr1	145465630	+	RF00003	chr10	43384428	+	.
chr1	145465630	+	RF00003	chr10	47437467	+	.
chr1	145465630	+	RF00003	chr10	71763846	-	ENSG00000107738.19|VSIR|protein_coding,ENSG00000107736.20|CDH23|protein_coding
chr1	145465630	+	RF00003	chr10	95383994	+	ENSG00000095637.21|SORBS1|protein_coding
chr1	145465630	+	RF00003	chr10	96320120	+	ENSG00000107447.7|DNTT|protein_coding
chr1	145465630	+	RF00003	chr10	102192700	+	.
chr1	145465630	+	RF00003	chr10	130241493	+	.
chr1	145465631	+	RF00003	chr10	49116786	+	.
chr1	145465631	+	RF00003	chr10	56931952	-	.
chr1	145465631	+	RF00003	chr10	84387019	-	ENSG00000107771.16|CCSER2|protein_coding
chr1	145465631	+	RF00003	chr10	87581335	+	.
chr1	145465631	+	RF00003	chr10	95288605	+	ENSG00000107438.8|PDLIM1|protein_coding
chr1	145465631	+	RF00003	chr10	104711573	+	ENSG00000156395.12|SORCS3|protein_coding
chr1	145465631	+	RF00003	chr10	112364268	+	.
chr1	145465631	+	RF00003	chr10	126026600	-	ENSG00000148848.14|ADAM12|protein_coding
chr1	145465632	+	RF00003	chr10	53991750	+	ENSG00000150275.18|PCDH15|protein_coding
chr1	145465689	+	RF00003	chr10	79454059	-	.
chr1	148038753	+	RNVU1-7	chr10	1951041	+	.
chr1	148038753	+	RNVU1-7	chr10	3716091	-	.
chr1	148038753	+	RNVU1-7	chr10	6549583	+	ENSG00000065675.14|PRKCQ|protein_coding
chr1	148038753	+	RNVU1-7	chr10	6697024	+	.
chr1	148038753	+	RNVU1-7	chr10	12109039	+	ENSG00000181192.11|DHTKD1|protein_coding
chr1	148038753	+	RNVU1-7	chr10	14578038	-	ENSG00000065809.13|FAM107B|protein_coding
chr1	148038753	+	RNVU1-7	chr10	21769313	+	ENSG00000136770.10|DNAJC1|protein_coding
chr1	148038753	+	RNVU1-7	chr10	23423627	-	.
chr1	148038753	+	RNVU1-7	chr10	24147383	+	ENSG00000120549.17|KIAA1217|protein_coding
chr1	148038753	+	RNVU1-7	chr10	25363689	-	ENSG00000151025.9|GPR158|protein_coding
chr1	148038753	+	RNVU1-7	chr10	28151219	+	ENSG00000150054.18|MPP7|protein_coding
chr1	148038753	+	RNVU1-7	chr10	29979434	-	.
chr1	148038753	+	RNVU1-7	chr10	30745451	-	.
chr1	148038753	+	RNVU1-7	chr10	35307164	-	ENSG00000108100.17|CCNY|protein_coding
chr1	148038753	+	RNVU1-7	chr10	36353218	-	.
chr1	148038753	+	RNVU1-7	chr10	37646081	+	.
chr1	148038753	+	RNVU1-7	chr10	38673265	-	ENSG00000233867.2|SLC9B1P3|unprocessed_pseudogene
chr1	148038753	+	RNVU1-7	chr10	42646883	+	.
chr1	148038753	+	RNVU1-7	chr10	44000160	+	.
chr1	148038753	+	RNVU1-7	chr10	44379978	-	ENSG00000107562.16|CXCL12|protein_coding
chr1	148038753	+	RNVU1-7	chr10	44469736	+	.
chr1	148038753	+	RNVU1-7	chr10	44630794	-	.
chr1	148038753	+	RNVU1-7	chr10	48969008	-	ENSG00000128815.19|WDFY4|protein_coding
chr1	148038753	+	RNVU1-7	chr10	51145634	+	ENSG00000185532.16|PRKG1|protein_coding
chr1	148038753	+	RNVU1-7	chr10	52293748	+	ENSG00000236671.7|RP11-573I11.2|antisense,ENSG00000185532.16|PRKG1|protein_coding
chr1	148038753	+	RNVU1-7	chr10	54065875	+	ENSG00000150275.18|PCDH15|protein_coding
chr1	148038753	+	RNVU1-7	chr10	54072912	-	ENSG00000150275.18|PCDH15|protein_coding
chr1	148038753	+	RNVU1-7	chr10	55814715	-	.
chr1	148038753	+	RNVU1-7	chr10	57831017	+	.
chr1	148038753	+	RNVU1-7	chr10	60031082	+	ENSG00000151150.21|ANK3|protein_coding
chr1	148038753	+	RNVU1-7	chr10	60646441	-	ENSG00000151150.21|ANK3|protein_coding
chr1	148038753	+	RNVU1-7	chr10	63127010	-	.
chr1	148038753	+	RNVU1-7	chr10	64444209	+	.
chr1	148038753	+	RNVU1-7	chr10	67941574	+	ENSG00000148634.15|HERC4|protein_coding
chr1	148038753	+	RNVU1-7	chr10	71646428	-	ENSG00000107736.20|CDH23|protein_coding
chr1	148038753	+	RNVU1-7	chr10	74655923	+	ENSG00000214626.2|RP11-312P12.2|processed_pseudogene,ENSG00000156110.13|ADK|protein_coding
chr1	148038753	+	RNVU1-7	chr10	80912222	+	.
chr1	148038753	+	RNVU1-7	chr10	81344314	-	.
chr1	148038753	+	RNVU1-7	chr10	86580705	-	.
chr1	148038753	+	RNVU1-7	chr10	87734202	-	ENSG00000198682.12|PAPSS2|protein_coding
chr1	148038753	+	RNVU1-7	chr10	88111627	-	.
chr1	148038753	+	RNVU1-7	chr10	90393625	-	.
chr1	148038753	+	RNVU1-7	chr10	91838999	+	ENSG00000107854.5|TNKS2|protein_coding
chr1	148038753	+	RNVU1-7	chr10	92764853	-	.
chr1	148038753	+	RNVU1-7	chr10	94304959	-	ENSG00000138193.15|PLCE1|protein_coding
chr1	148038753	+	RNVU1-7	chr10	95521644	-	ENSG00000095637.21|SORBS1|protein_coding
chr1	148038753	+	RNVU1-7	chr10	101192607	+	ENSG00000237579.2|RP11-324L3.1|lincRNA
chr1	148038753	+	RNVU1-7	chr10	102811437	-	ENSG00000166272.16|WBP1L|protein_coding
chr1	148038753	+	RNVU1-7	chr10	103095138	+	ENSG00000076685.18|NT5C2|protein_coding
chr1	148038753	+	RNVU1-7	chr10	110837450	-	ENSG00000203867.7|RBM20|protein_coding
chr1	148038753	+	RNVU1-7	chr10	111158783	-	.
chr1	148038753	+	RNVU1-7	chr10	111894905	-	.
chr1	148038753	+	RNVU1-7	chr10	113178004	-	.
chr1	148038753	+	RNVU1-7	chr10	115384719	-	ENSG00000107518.16|ATRNL1|protein_coding
chr1	148038753	+	RNVU1-7	chr10	117371074	-	ENSG00000165650.11|PDZD8|protein_coding
chr1	148038753	+	RNVU1-7	chr10	120746028	+	.
chr1	148038753	+	RNVU1-7	chr10	121132086	-	.
chr1	148038753	+	RNVU1-7	chr10	123964190	+	.
chr1	148038753	+	RNVU1-7	chr10	124734045	+	ENSG00000258539.1|RP11-12J10.3|protein_coding,ENSG00000189319.13|FAM53B|protein_coding
chr1	148038753	+	RNVU1-7	chr10	124938838	+	ENSG00000249456.1|RP11-298J20.4|sense_overlapping
chr1	148038753	+	RNVU1-7	chr10	129936525	-	ENSG00000108001.13|EBF3|protein_coding
chr1	148038753	+	RNVU1-7	chr10	132681257	-	ENSG00000068383.18|INPP5A|protein_coding
chr1	148038757	+	RNVU1-7	chr10	18056523	+	.
chr1	148038757	+	RNVU1-7	chr10	91453374	-	ENSG00000165338.16|HECTD2|protein_coding
chr1	148038757	+	RNVU1-7	chr10	95091694	-	.
chr1	148038759	+	RNVU1-7	chr10	122058732	-	ENSG00000138162.18|TACC2|protein_coding
chr1	148038761	+	RNVU1-7	chr10	77949499	+	.
chr1	148038764	+	RNVU1-7	chr10	76912028	-	ENSG00000156113.22|KCNMA1|protein_coding,ENSG00000236467.8|RP11-443A13.5|antisense
chr1	148038765	+	RNVU1-7	chr10	87619286	-	ENSG00000225913.2|RP11-57C13.6|lincRNA,ENSG00000196566.2|RP11-57C13.3|antisense
chr1	148038766	+	RNVU1-7	chr10	3685232	-	.
chr1	148038766	+	RNVU1-7	chr10	22542118	+	ENSG00000150867.13|PIP4K2A|protein_coding
chr1	148038766	+	RNVU1-7	chr10	31507350	-	ENSG00000148516.21|ZEB1|protein_coding
chr1	148038766	+	RNVU1-7	chr10	33400460	-	.
chr1	148038766	+	RNVU1-7	chr10	50924864	+	.
chr1	148038766	+	RNVU1-7	chr10	59960481	-	ENSG00000235931.2|C10orf40|lincRNA
chr1	148038766	+	RNVU1-7	chr10	63670385	-	ENSG00000228566.1|RP11-170M17.1|lincRNA
chr1	148038766	+	RNVU1-7	chr10	117911504	-	.
chr1	148038766	+	RNVU1-7	chr10	119871994	-	ENSG00000197771.12|MCMBP|protein_coding
chr1	148038766	+	RNVU1-7	chr10	129330050	-	.
chr1	148038766	+	RNVU1-7	chr10	132484090	+	.
chr1	148038767	+	RNVU1-7	chr10	88869009	-	.
chr1	148038767	+	RNVU1-7	chr10	107468751	-	.
chr1	148362374	+	RNVU1-1	chr10	76017393	-	ENSG00000148655.14|C10orf11|protein_coding
chr1	148362442	+	RNVU1-1	chr10	120423686	+	.
chr1	148388490	+	RNU1-13P	chr10	52172512	-	ENSG00000185532.16|PRKG1|protein_coding
chr1	148388490	+	RNU1-13P	chr10	63542151	+	ENSG00000165476.13|REEP3|protein_coding
chr1	155894379	-	RF00015	chr10	62314869	+	.
chr1	210374156	+	RNU5A-8P	chr10	55461522	-	ENSG00000236744.2|RP11-168O22.1|sense_intronic,ENSG00000150275.18|PCDH15|protein_coding
chr1	210374164	+	RNU5A-8P	chr10	114871498	+	ENSG00000151553.14|FAM160B1|protein_coding
chr1	11908257	-	RNU5E-1	chr11	6621317	-	.
chr1	11908257	-	RNU5E-1	chr11	9966220	+	ENSG00000133812.15|SBF2|protein_coding
chr1	28648655	-	RNU11	chr11	65557568	+	ENSG00000168056.15|LTBP3|protein_coding
chr1	28648704	-	RNU11	chr11	9500074	+	ENSG00000166478.9|ZNF143|protein_coding
chr1	28648704	-	RNU11	chr11	27749492	+	ENSG00000255496.1|RP11-587D21.4|sense_overlapping
chr1	28648704	-	RNU11	chr11	31766877	+	ENSG00000109911.18|ELP4|protein_coding,ENSG00000228061.5|Z83001.1|antisense
chr1	28648704	-	RNU11	chr11	73852298	-	ENSG00000175581.13|MRPL48|protein_coding
chr1	28648704	-	RNU11	chr11	74013174	-	ENSG00000168014.16|C2CD3|protein_coding
chr1	28648704	-	RNU11	chr11	78660841	-	ENSG00000149256.15|ODZ4|protein_coding
chr1	28648704	-	RNU11	chr11	85796648	+	ENSG00000137501.17|SYTL2|protein_coding
chr1	28648704	-	RNU11	chr11	87735181	-	.
chr1	28648704	-	RNU11	chr11	132073018	+	ENSG00000182667.14|NTM|protein_coding
chr1	28648708	-	RNU11	chr11	37943241	-	ENSG00000254516.1|RP11-159D8.1|lincRNA
chr1	28648708	-	RNU11	chr11	58639272	+	.
chr1	28648708	-	RNU11	chr11	125279518	-	ENSG00000165495.15|PKNOX2|protein_coding
chr1	28648711	-	RNU11	chr11	111276497	+	ENSG00000150750.7|C11orf53|protein_coding
chr1	28648713	-	RNU11	chr11	802832	+	ENSG00000177595.17|PIDD1|protein_coding
chr1	28648715	-	RNU11	chr11	34130560	+	ENSG00000135372.8|NAT10|protein_coding
chr1	28648717	-	RNU11	chr11	43565678	+	ENSG00000283217.1|RP11-472I20.3|lincRNA
chr1	28648717	-	RNU11	chr11	46335201	+	ENSG00000149091.15|DGKZ|protein_coding
chr1	28648718	-	RNU11	chr11	13113263	-	ENSG00000255558.1|CTC-497E21.5|lincRNA
chr1	28648718	-	RNU11	chr11	31484760	+	ENSG00000148950.9|IMMP1L|protein_coding
chr1	28648718	-	RNU11	chr11	81658883	-	.
chr1	28648721	-	RNU11	chr11	109716345	-	.
chr1	28648732	-	RNU11	chr11	21710971	+	.
chr1	28648732	-	RNU11	chr11	24436476	-	.
chr1	28648733	-	RNU11	chr11	21896022	-	.
chr1	28648733	-	RNU11	chr11	63875901	-	ENSG00000072518.20|MARK2|protein_coding
chr1	28648733	-	RNU11	chr11	126082719	+	.
chr1	44721792	+	RNU5F-1	chr11	68870927	+	ENSG00000250508.1|RP11-757G1.6|lincRNA
chr1	44731056	+	RNU5D-1	chr11	49682558	-	ENSG00000205035.8|RP11-707M1.1|transcribed_unprocessed_pseudogene
chr1	44731057	+	RNU5D-1	chr11	69795520	+	.
chr1	44731057	+	RNU5D-1	chr11	115290793	+	ENSG00000182985.17|CADM1|protein_coding
chr1	44731059	+	RNU5D-1	chr11	68937860	+	ENSG00000132740.8|IGHMBP2|protein_coding
chr1	44819896	+	RNU5E-6P	chr11	67582715	-	.
chr1	120850819	+	RNVU1-19	chr11	2199640	+	.
chr1	120850819	+	RNVU1-19	chr11	43857593	+	ENSG00000246250.2|RP11-613D13.5|antisense
chr1	120850819	+	RNVU1-19	chr11	115704153	-	ENSG00000256717.1|AP000797.3|lincRNA
chr1	120850820	+	RNVU1-19	chr11	41117227	-	ENSG00000148948.7|LRRC4C|protein_coding
chr1	120850838	+	RNVU1-19	chr11	68728501	-	ENSG00000132749.10|MTL5|protein_coding
chr1	143699456	+	RNVU1-17	chr11	29043298	+	ENSG00000249867.5|RP11-115J23.1|lincRNA
chr1	143699456	+	RNVU1-17	chr11	43409944	+	ENSG00000052841.14|TTC17|protein_coding
chr1	143699456	+	RNVU1-17	chr11	93896435	+	.
chr1	143699456	+	RNVU1-17	chr11	96514651	-	ENSG00000256684.1|RP11-49K4.2|lincRNA
chr1	143699456	+	RNVU1-17	chr11	97709805	+	.
chr1	143699456	+	RNVU1-17	chr11	107084098	+	.
chr1	143699456	+	RNVU1-17	chr11	108074693	+	ENSG00000166266.13|CUL5|protein_coding
chr1	143699456	+	RNVU1-17	chr11	114881363	+	.
chr1	143699456	+	RNVU1-17	chr11	128290294	+	.
chr1	143699460	+	RNVU1-17	chr11	82895392	+	ENSG00000137509.10|PRCP|protein_coding
chr1	143699461	+	RNVU1-17	chr11	93896435	+	.
chr1	143699470	+	RNVU1-17	chr11	38040645	-	.
chr1	144551794	+	RF00003	chr11	131148600	-	.
chr1	144551842	+	RF00003	chr11	80303157	-	.
chr1	145465617	+	RF00003	chr11	7182300	-	.
chr1	145465617	+	RF00003	chr11	66158645	-	ENSG00000175115.11|PACS1|protein_coding
chr1	145465617	+	RF00003	chr11	77819832	-	ENSG00000048649.13|RSF1|protein_coding
chr1	145465617	+	RF00003	chr11	89310908	-	.
chr1	145465617	+	RF00003	chr11	97152677	-	.
chr1	145465617	+	RF00003	chr11	112674901	-	.
chr1	145465618	+	RF00003	chr11	11001342	+	.
chr1	145465618	+	RF00003	chr11	131263743	-	ENSG00000231698.2|AP002856.5|lincRNA
chr1	145465619	+	RF00003	chr11	103047739	+	.
chr1	145465620	+	RF00003	chr11	89538309	+	.
chr1	145465621	+	RF00003	chr11	17327191	-	ENSG00000070081.16|NUCB2|protein_coding
chr1	145465621	+	RF00003	chr11	74939935	+	ENSG00000166435.15|XRRA1|protein_coding
chr1	145465622	+	RF00003	chr11	49624347	-	ENSG00000205035.8|RP11-707M1.1|transcribed_unprocessed_pseudogene
chr1	145465623	+	RF00003	chr11	15805020	+	.
chr1	145465625	+	RF00003	chr11	69405656	-	.
chr1	145465627	+	RF00003	chr11	25117930	+	.
chr1	145465630	+	RF00003	chr11	3435848	-	ENSG00000284605.1|RP13-726E6.2|transcribed_unprocessed_pseudogene
chr1	145465630	+	RF00003	chr11	14374593	-	.
chr1	145465630	+	RF00003	chr11	14827811	-	ENSG00000152270.8|PDE3B|protein_coding
chr1	145465630	+	RF00003	chr11	27831977	-	ENSG00000255496.1|RP11-587D21.4|sense_overlapping
chr1	145465630	+	RF00003	chr11	60176532	+	ENSG00000110077.14|MS4A6A|protein_coding
chr1	145465630	+	RF00003	chr11	67288471	+	.
chr1	145465630	+	RF00003	chr11	89447644	-	ENSG00000086991.12|NOX4|protein_coding
chr1	145465630	+	RF00003	chr11	102838840	+	ENSG00000149968.11|MMP3|protein_coding
chr1	145465630	+	RF00003	chr11	113802298	+	ENSG00000048028.11|USP28|protein_coding
chr1	145465630	+	RF00003	chr11	129865565	+	ENSG00000170322.14|NFRKB|protein_coding
chr1	145465631	+	RF00003	chr11	62866249	+	ENSG00000168003.16|SLC3A2|protein_coding
chr1	145465631	+	RF00003	chr11	66116612	-	ENSG00000175115.11|PACS1|protein_coding
chr1	145465631	+	RF00003	chr11	66348431	-	ENSG00000255468.6|RP11-867G23.8|antisense
chr1	145465631	+	RF00003	chr11	96719200	+	.
chr1	145465631	+	RF00003	chr11	104764956	-	.
chr1	145465632	+	RF00003	chr11	22860781	+	ENSG00000246225.6|RP11-17A1.3|antisense
chr1	145465636	+	RF00003	chr11	82837669	-	ENSG00000137509.10|PRCP|protein_coding
chr1	148038745	+	RNVU1-7	chr11	4214707	-	.
chr1	148038753	+	RNVU1-7	chr11	1405529	-	ENSG00000174672.15|BRSK2|protein_coding
chr1	148038753	+	RNVU1-7	chr11	6118572	+	ENSG00000254444.1|RP11-290F24.3|sense_overlapping
chr1	148038753	+	RNVU1-7	chr11	7483822	-	ENSG00000251364.6|CTD-2516F10.2|antisense
chr1	148038753	+	RNVU1-7	chr11	12490103	+	ENSG00000197702.11|PARVA|protein_coding
chr1	148038753	+	RNVU1-7	chr11	13062200	-	ENSG00000255558.1|CTC-497E21.5|lincRNA
chr1	148038753	+	RNVU1-7	chr11	18089585	-	ENSG00000166788.9|SAAL1|protein_coding
chr1	148038753	+	RNVU1-7	chr11	18835234	-	.
chr1	148038753	+	RNVU1-7	chr11	21866820	+	.
chr1	148038753	+	RNVU1-7	chr11	28700035	-	.
chr1	148038753	+	RNVU1-7	chr11	47264331	-	ENSG00000025434.18|NR1H3|protein_coding
chr1	148038753	+	RNVU1-7	chr11	47707178	-	ENSG00000165923.15|AGBL2|protein_coding
chr1	148038753	+	RNVU1-7	chr11	54906731	+	.
chr1	148038753	+	RNVU1-7	chr11	56435568	+	.
chr1	148038753	+	RNVU1-7	chr11	58588340	-	ENSG00000255073.8|ZFP91-CNTF|protein_coding,ENSG00000186660.14|ZFP91|protein_coding
chr1	148038753	+	RNVU1-7	chr11	62906884	+	.
chr1	148038753	+	RNVU1-7	chr11	64295567	-	ENSG00000182450.12|KCNK4|protein_coding,ENSG00000257069.6|RP11-783K16.10|processed_transcript
chr1	148038753	+	RNVU1-7	chr11	64405568	+	.
chr1	148038753	+	RNVU1-7	chr11	65587259	-	ENSG00000173442.12|EHBP1L1|protein_coding
chr1	148038753	+	RNVU1-7	chr11	66278595	-	ENSG00000174871.10|CNIH2|protein_coding
chr1	148038753	+	RNVU1-7	chr11	67404793	-	ENSG00000175463.11|TBC1D10C|protein_coding,ENSG00000172531.14|PPP1CA|protein_coding
chr1	148038753	+	RNVU1-7	chr11	71507524	-	ENSG00000172890.12|NADSYN1|protein_coding
chr1	148038753	+	RNVU1-7	chr11	71876304	+	ENSG00000254469.7|RP11-849H4.2|protein_coding
chr1	148038753	+	RNVU1-7	chr11	75231569	+	ENSG00000255136.2|CTD-2562J17.4|lincRNA
chr1	148038753	+	RNVU1-7	chr11	76682058	+	ENSG00000254975.1|RP11-672A2.3|lincRNA
chr1	148038753	+	RNVU1-7	chr11	77197710	-	ENSG00000137474.20|MYO7A|protein_coding
chr1	148038753	+	RNVU1-7	chr11	77475267	-	ENSG00000268635.2|RP11-739B23.1|antisense
chr1	148038753	+	RNVU1-7	chr11	79042254	-	ENSG00000149256.15|ODZ4|protein_coding
chr1	148038753	+	RNVU1-7	chr11	86513229	+	ENSG00000151376.16|ME3|protein_coding,ENSG00000254733.1|RP11-317J19.1|antisense
chr1	148038753	+	RNVU1-7	chr11	98280160	-	.
chr1	148038753	+	RNVU1-7	chr11	109523995	-	ENSG00000255028.5|RP11-708B6.2|antisense
chr1	148038753	+	RNVU1-7	chr11	114157809	-	ENSG00000109906.13|ZBTB16|protein_coding
chr1	148038753	+	RNVU1-7	chr11	116555304	+	.
chr1	148038753	+	RNVU1-7	chr11	118497696	+	ENSG00000118058.20|KMT2A|protein_coding
chr1	148038753	+	RNVU1-7	chr11	120187646	-	.
chr1	148038753	+	RNVU1-7	chr11	122694757	-	ENSG00000154127.9|UBASH3B|protein_coding
chr1	148038753	+	RNVU1-7	chr11	124554051	-	.
chr1	148038753	+	RNVU1-7	chr11	125368920	-	ENSG00000165495.15|PKNOX2|protein_coding
chr1	148038753	+	RNVU1-7	chr11	127255638	-	.
chr1	148038753	+	RNVU1-7	chr11	128669148	-	ENSG00000245008.4|RP11-744N12.3|bidirectional_promoter_lncRNA
chr1	148038753	+	RNVU1-7	chr11	128745942	+	ENSG00000151702.16|FLI1|protein_coding
chr1	148038753	+	RNVU1-7	chr11	130789106	-	.
chr1	148038754	+	RNVU1-7	chr11	28571934	+	.
chr1	148038754	+	RNVU1-7	chr11	29898998	+	.
chr1	148038754	+	RNVU1-7	chr11	66876820	-	ENSG00000173599.13|PC|protein_coding
chr1	148038754	+	RNVU1-7	chr11	72940813	-	ENSG00000234751.1|AP002381.2|processed_pseudogene,ENSG00000137478.14|FCHSD2|protein_coding
chr1	148038754	+	RNVU1-7	chr11	79311162	-	ENSG00000149256.15|ODZ4|protein_coding
chr1	148038754	+	RNVU1-7	chr11	94852648	-	ENSG00000166025.17|AMOTL1|protein_coding
chr1	148038754	+	RNVU1-7	chr11	98406816	-	.
chr1	148038757	+	RNVU1-7	chr11	48210052	+	.
chr1	148038757	+	RNVU1-7	chr11	124207908	+	ENSG00000239426.4|OR8F1P|unprocessed_pseudogene
chr1	148038758	+	RNVU1-7	chr11	12490103	+	ENSG00000197702.11|PARVA|protein_coding
chr1	148038760	+	RNVU1-7	chr11	126588198	-	ENSG00000149571.11|KIRREL3|protein_coding,ENSG00000257271.1|AP000741.1|antisense
chr1	148038766	+	RNVU1-7	chr11	217336	-	ENSG00000142082.14|SIRT3|protein_coding
chr1	148038766	+	RNVU1-7	chr11	2093218	-	.
chr1	148038766	+	RNVU1-7	chr11	5685381	-	ENSG00000132256.18|TRIM5|protein_coding
chr1	148038766	+	RNVU1-7	chr11	10447078	-	ENSG00000133805.15|AMPD3|protein_coding
chr1	148038766	+	RNVU1-7	chr11	29721358	+	ENSG00000254734.1|CTD-3138F19.1|lincRNA,ENSG00000243505.3|RN7SL240P|misc_RNA
chr1	148038766	+	RNVU1-7	chr11	34184887	+	ENSG00000166016.5|ABTB2|protein_coding
chr1	148038766	+	RNVU1-7	chr11	40308271	+	ENSG00000148948.7|LRRC4C|protein_coding
chr1	148038766	+	RNVU1-7	chr11	62402117	-	.
chr1	148038766	+	RNVU1-7	chr11	65108444	+	ENSG00000149823.8|VPS51|protein_coding
chr1	148038766	+	RNVU1-7	chr11	65506778	+	.
chr1	148038766	+	RNVU1-7	chr11	66646804	-	ENSG00000173933.19|RBM4|protein_coding
chr1	148038766	+	RNVU1-7	chr11	72402765	-	ENSG00000162129.13|CLPB|protein_coding
chr1	148038766	+	RNVU1-7	chr11	75831632	-	ENSG00000198382.8|UVRAG|protein_coding
chr1	148038766	+	RNVU1-7	chr11	83348765	-	ENSG00000255234.5|RP11-727A23.10|antisense
chr1	148038766	+	RNVU1-7	chr11	90360827	-	ENSG00000261645.5|RP11-660M18.2|processed_transcript
chr1	148038766	+	RNVU1-7	chr11	129277158	-	ENSG00000134909.18|ARHGAP32|protein_coding
chr1	148038767	+	RNVU1-7	chr11	59253256	-	.
chr1	148362374	+	RNVU1-1	chr11	33514890	-	ENSG00000110427.15|KIAA1549L|protein_coding
chr1	148362374	+	RNVU1-1	chr11	86117947	-	.
chr1	148362442	+	RNVU1-1	chr11	120830295	-	ENSG00000149403.12|GRIK4|protein_coding
chr1	11908259	-	RNU5E-1	chr12	103509656	-	.
chr1	11908260	-	RNU5E-1	chr12	30263470	-	ENSG00000257756.5|RP11-776A13.3|lincRNA
chr1	11908262	-	RNU5E-1	chr12	21120908	-	ENSG00000257062.6|RP11-125O5.2|protein_coding
chr1	11908262	-	RNU5E-1	chr12	120571642	+	ENSG00000022840.15|RNF10|protein_coding
chr1	28648704	-	RNU11	chr12	10224798	-	.
chr1	28648704	-	RNU11	chr12	33795560	-	.
chr1	28648704	-	RNU11	chr12	41710583	-	.
chr1	28648704	-	RNU11	chr12	57312996	-	ENSG00000179912.20|R3HDM2|protein_coding
chr1	28648704	-	RNU11	chr12	69224095	-	ENSG00000258140.1|RP11-324P9.1|lincRNA
chr1	28648708	-	RNU11	chr12	11001178	-	ENSG00000275778.2|PRH1-PRR4|protein_coding,ENSG00000231887.7|PRH1|protein_coding,ENSG00000212127.5|TAS2R14|protein_coding
chr1	28648711	-	RNU11	chr12	72465254	-	ENSG00000072657.8|TRHDE|protein_coding
chr1	28648714	-	RNU11	chr12	56580060	-	ENSG00000076067.12|RBMS2|protein_coding
chr1	28648715	-	RNU11	chr12	24856900	+	ENSG00000060982.14|BCAT1|protein_coding
chr1	28648716	-	RNU11	chr12	58725497	-	ENSG00000257259.1|RP11-767I20.1|lincRNA,ENSG00000258231.5|RP11-362K2.2|lincRNA
chr1	28648718	-	RNU11	chr12	6582936	-	ENSG00000247853.2|RP5-940J5.6|antisense,ENSG00000111642.15|CHD4|protein_coding,ENSG00000285238.1|RP5-940J5.10|protein_coding
chr1	28648729	-	RNU11	chr12	111645232	+	ENSG00000089234.15|BRAP|protein_coding
chr1	28648730	-	RNU11	chr12	77645792	+	ENSG00000067798.15|NAV3|protein_coding
chr1	28648731	-	RNU11	chr12	44595398	+	ENSG00000184613.10|NELL2|protein_coding
chr1	28648732	-	RNU11	chr12	42442230	+	ENSG00000134283.17|PPHLN1|protein_coding
chr1	28648733	-	RNU11	chr12	28851300	+	.
chr1	28648733	-	RNU11	chr12	56020026	+	ENSG00000123411.14|IKZF4|protein_coding
chr1	28648733	-	RNU11	chr12	87600665	-	.
chr1	44721785	+	RNU5F-1	chr12	129488319	+	ENSG00000151952.15|TMEM132D|protein_coding
chr1	44721792	+	RNU5F-1	chr12	18013357	-	.
chr1	44721792	+	RNU5F-1	chr12	97449691	+	ENSG00000255794.7|RMST|processed_transcript
chr1	44731057	+	RNU5D-1	chr12	46933769	-	.
chr1	44819896	+	RNU5E-6P	chr12	89230728	+	ENSG00000257156.1|RP11-13A1.3|lincRNA
chr1	44819897	+	RNU5E-6P	chr12	117247832	-	ENSG00000089250.18|NOS1|protein_coding
chr1	120850819	+	RNVU1-19	chr12	44176672	+	ENSG00000139173.9|TMEM117|protein_coding
chr1	120850819	+	RNVU1-19	chr12	56632999	+	ENSG00000076108.11|BAZ2A|protein_coding
chr1	120850819	+	RNVU1-19	chr12	95942415	+	ENSG00000165972.12|CCDC38|protein_coding
chr1	120850834	+	RNVU1-19	chr12	86371631	-	ENSG00000182050.13|MGAT4C|protein_coding
chr1	143699456	+	RNVU1-17	chr12	33973614	-	.
chr1	143699456	+	RNVU1-17	chr12	53731520	-	.
chr1	143699456	+	RNVU1-17	chr12	59774826	+	ENSG00000118596.11|SLC16A7|protein_coding
chr1	143699456	+	RNVU1-17	chr12	68447057	+	ENSG00000251301.6|RP11-81H14.2|lincRNA
chr1	143699456	+	RNVU1-17	chr12	81621555	-	ENSG00000139220.16|PPFIA2|protein_coding
chr1	143699456	+	RNVU1-17	chr12	97695484	+	.
chr1	143699456	+	RNVU1-17	chr12	103672803	+	ENSG00000136011.14|STAB2|protein_coding
chr1	143699456	+	RNVU1-17	chr12	115213257	+	.
chr1	143699457	+	RNVU1-17	chr12	62274592	+	ENSG00000198673.10|FAM19A2|protein_coding,ENSG00000135655.15|USP15|protein_coding
chr1	143699469	+	RNVU1-17	chr12	45218053	-	ENSG00000177119.15|ANO6|protein_coding
chr1	145465617	+	RF00003	chr12	39670262	+	ENSG00000180116.15|C12orf40|protein_coding
chr1	145465617	+	RF00003	chr12	64537531	-	ENSG00000153179.12|RASSF3|protein_coding
chr1	145465617	+	RF00003	chr12	116870261	+	ENSG00000135116.9|HRK|protein_coding
chr1	145465618	+	RF00003	chr12	106301976	-	ENSG00000136026.13|CKAP4|protein_coding,ENSG00000166046.10|TCP11L2|protein_coding
chr1	145465618	+	RF00003	chr12	111684399	+	ENSG00000089234.15|BRAP|protein_coding
chr1	145465621	+	RF00003	chr12	91046731	-	.
chr1	145465621	+	RF00003	chr12	123496671	+	ENSG00000188026.12|RILPL1|protein_coding
chr1	145465622	+	RF00003	chr12	56393022	+	.
chr1	145465624	+	RF00003	chr12	42827463	+	.
chr1	145465629	+	RF00003	chr12	120228459	+	ENSG00000089159.16|PXN|protein_coding
chr1	145465630	+	RF00003	chr12	4908410	-	.
chr1	145465630	+	RF00003	chr12	17202142	-	.
chr1	145465630	+	RF00003	chr12	29214971	+	ENSG00000064763.10|FAR2|protein_coding
chr1	145465630	+	RF00003	chr12	37545720	+	.
chr1	145465630	+	RF00003	chr12	40586679	-	.
chr1	145465630	+	RF00003	chr12	70025853	+	ENSG00000257815.5|RP11-611E13.2|antisense
chr1	145465630	+	RF00003	chr12	94363892	-	ENSG00000173588.14|CCDC41|protein_coding
chr1	145465630	+	RF00003	chr12	99485780	-	ENSG00000185046.18|ANKS1B|protein_coding
chr1	145465630	+	RF00003	chr12	103394724	-	ENSG00000179088.14|C12orf42|protein_coding
chr1	145465630	+	RF00003	chr12	113171520	+	ENSG00000123064.12|DDX54|protein_coding
chr1	145465630	+	RF00003	chr12	126859556	-	.
chr1	145465630	+	RF00003	chr12	128149932	+	.
chr1	145465631	+	RF00003	chr12	53198914	+	ENSG00000139626.15|ITGB7|protein_coding
chr1	145465631	+	RF00003	chr12	65107910	+	ENSG00000156076.9|WIF1|protein_coding
chr1	145465631	+	RF00003	chr12	110489019	+	ENSG00000204856.11|FAM216A|protein_coding
chr1	145465634	+	RF00003	chr12	8374734	+	ENSG00000226091.7|RP11-90D4.2|lincRNA
chr1	145465634	+	RF00003	chr12	53281721	-	ENSG00000135476.11|ESPL1|protein_coding
chr1	145465634	+	RF00003	chr12	89124634	+	ENSG00000257156.1|RP11-13A1.3|lincRNA
chr1	148038753	+	RNVU1-7	chr12	645835	-	ENSG00000177406.4|RP11-218M22.1|antisense,ENSG00000171840.11|NINJ2|protein_coding
chr1	148038753	+	RNVU1-7	chr12	2870904	-	ENSG00000111206.12|FOXM1|protein_coding
chr1	148038753	+	RNVU1-7	chr12	6332771	+	ENSG00000067182.7|TNFRSF1A|protein_coding
chr1	148038753	+	RNVU1-7	chr12	6899904	+	ENSG00000275703.1|U47924.32|lincRNA,ENSG00000010626.14|LRRC23|protein_coding
chr1	148038753	+	RNVU1-7	chr12	6905226	-	ENSG00000010626.14|LRRC23|protein_coding
chr1	148038753	+	RNVU1-7	chr12	7751996	-	.
chr1	148038753	+	RNVU1-7	chr12	15858359	+	ENSG00000151491.13|EPS8|protein_coding
chr1	148038753	+	RNVU1-7	chr12	19612411	-	ENSG00000139154.14|AEBP2|protein_coding
chr1	148038753	+	RNVU1-7	chr12	21411897	-	ENSG00000084453.16|SLCO1A2|protein_coding
chr1	148038753	+	RNVU1-7	chr12	23863070	-	ENSG00000134532.16|SOX5|protein_coding
chr1	148038753	+	RNVU1-7	chr12	25975742	+	ENSG00000123094.15|RASSF8|protein_coding
chr1	148038753	+	RNVU1-7	chr12	28426388	-	ENSG00000123106.10|CCDC91|protein_coding
chr1	148038753	+	RNVU1-7	chr12	29496306	-	ENSG00000187950.8|OVCH1|protein_coding
chr1	148038753	+	RNVU1-7	chr12	29511845	+	ENSG00000133687.15|TMTC1|protein_coding
chr1	148038753	+	RNVU1-7	chr12	38643370	-	.
chr1	148038753	+	RNVU1-7	chr12	39620254	-	.
chr1	148038753	+	RNVU1-7	chr12	39736915	+	ENSG00000180116.15|C12orf40|protein_coding
chr1	148038753	+	RNVU1-7	chr12	42247139	-	ENSG00000134283.17|PPHLN1|protein_coding
chr1	148038753	+	RNVU1-7	chr12	42363587	+	ENSG00000134283.17|PPHLN1|protein_coding
chr1	148038753	+	RNVU1-7	chr12	42452941	-	ENSG00000134283.17|PPHLN1|protein_coding
chr1	148038753	+	RNVU1-7	chr12	45967530	-	ENSG00000139218.17|SCAF11|protein_coding
chr1	148038753	+	RNVU1-7	chr12	51816867	-	ENSG00000260473.2|RP11-923I11.4|lincRNA
chr1	148038753	+	RNVU1-7	chr12	51831375	-	ENSG00000260473.2|RP11-923I11.4|lincRNA,ENSG00000261308.2|FIGNL2|protein_coding
chr1	148038753	+	RNVU1-7	chr12	53926332	-	.
chr1	148038753	+	RNVU1-7	chr12	55747615	-	ENSG00000135414.9|GDF11|protein_coding
chr1	148038753	+	RNVU1-7	chr12	59495339	-	.
chr1	148038753	+	RNVU1-7	chr12	64537531	-	ENSG00000153179.12|RASSF3|protein_coding
chr1	148038753	+	RNVU1-7	chr12	65999816	-	.
chr1	148038753	+	RNVU1-7	chr12	66283682	+	.
chr1	148038753	+	RNVU1-7	chr12	68028494	-	ENSG00000255733.5|GS1-410F4.2|antisense
chr1	148038753	+	RNVU1-7	chr12	70154317	+	ENSG00000257815.5|RP11-611E13.2|antisense
chr1	148038753	+	RNVU1-7	chr12	73132010	-	ENSG00000258294.5|RP11-314D7.1|processed_transcript
chr1	148038753	+	RNVU1-7	chr12	76528800	-	ENSG00000091039.16|OSBPL8|protein_coding
chr1	148038753	+	RNVU1-7	chr12	79341137	-	ENSG00000067715.13|SYT1|protein_coding
chr1	148038753	+	RNVU1-7	chr12	79648725	-	ENSG00000177425.10|PAWR|protein_coding
chr1	148038753	+	RNVU1-7	chr12	80634617	+	ENSG00000139304.13|PTPRQ|protein_coding
chr1	148038753	+	RNVU1-7	chr12	83411979	-	.
chr1	148038753	+	RNVU1-7	chr12	87542926	-	.
chr1	148038753	+	RNVU1-7	chr12	87929102	+	.
chr1	148038753	+	RNVU1-7	chr12	88943125	-	.
chr1	148038753	+	RNVU1-7	chr12	89646755	-	ENSG00000070961.15|ATP2B1|protein_coding
chr1	148038753	+	RNVU1-7	chr12	89753830	+	ENSG00000257480.1|MRPL2P1|processed_pseudogene
chr1	148038753	+	RNVU1-7	chr12	103817541	-	ENSG00000111696.11|NT5DC3|protein_coding
chr1	148038753	+	RNVU1-7	chr12	105356743	-	ENSG00000235162.8|C12orf75|protein_coding
chr1	148038753	+	RNVU1-7	chr12	107135635	-	.
chr1	148038753	+	RNVU1-7	chr12	107273287	-	.
chr1	148038753	+	RNVU1-7	chr12	109556969	+	ENSG00000139428.11|MMAB|protein_coding
chr1	148038753	+	RNVU1-7	chr12	109901037	+	ENSG00000139437.17|TCHP|protein_coding
chr1	148038753	+	RNVU1-7	chr12	110537037	+	ENSG00000196850.5|PPTC7|protein_coding
chr1	148038753	+	RNVU1-7	chr12	111475622	+	ENSG00000204842.15|ATXN2|protein_coding
chr1	148038753	+	RNVU1-7	chr12	112001385	+	ENSG00000198270.12|TMEM116|protein_coding
chr1	148038753	+	RNVU1-7	chr12	113150236	-	ENSG00000186710.11|CFAP73|protein_coding
chr1	148038753	+	RNVU1-7	chr12	116318148	-	.
chr1	148038753	+	RNVU1-7	chr12	116492897	+	.
chr1	148038753	+	RNVU1-7	chr12	116870261	+	ENSG00000135116.9|HRK|protein_coding
chr1	148038753	+	RNVU1-7	chr12	120260535	-	ENSG00000089159.16|PXN|protein_coding
chr1	148038753	+	RNVU1-7	chr12	121763293	-	ENSG00000188735.12|TMEM120B|protein_coding
chr1	148038753	+	RNVU1-7	chr12	122323952	-	ENSG00000256304.1|RP11-512M8.3|processed_pseudogene,ENSG00000130779.19|CLIP1|protein_coding
chr1	148038753	+	RNVU1-7	chr12	122484245	-	ENSG00000033030.13|ZCCHC8|protein_coding
chr1	148038753	+	RNVU1-7	chr12	124881189	+	ENSG00000073060.15|SCARB1|protein_coding
chr1	148038753	+	RNVU1-7	chr12	126361124	-	ENSG00000255595.3|RP4-809F18.1|processed_transcript
chr1	148038753	+	RNVU1-7	chr12	128646055	+	ENSG00000181234.9|TMEM132C|protein_coding
chr1	148038754	+	RNVU1-7	chr12	31647387	+	ENSG00000139160.13|C12orf72|protein_coding
chr1	148038754	+	RNVU1-7	chr12	54462634	-	ENSG00000258086.1|RP11-753H16.5|antisense,ENSG00000258137.5|RP11-753H16.3|antisense,ENSG00000170627.10|GTSF1|protein_coding
chr1	148038754	+	RNVU1-7	chr12	74014629	+	.
chr1	148038754	+	RNVU1-7	chr12	112202769	+	ENSG00000173064.12|HECTD4|protein_coding
chr1	148038754	+	RNVU1-7	chr12	114963723	-	.
chr1	148038754	+	RNVU1-7	chr12	123000148	-	ENSG00000090975.12|PITPNM2|protein_coding
chr1	148038754	+	RNVU1-7	chr12	123107309	+	ENSG00000090975.12|PITPNM2|protein_coding
chr1	148038755	+	RNVU1-7	chr12	33938942	-	.
chr1	148038755	+	RNVU1-7	chr12	40872702	+	ENSG00000018236.14|CNTN1|protein_coding
chr1	148038757	+	RNVU1-7	chr12	57482838	-	ENSG00000166986.14|MARS|protein_coding,ENSG00000123329.17|ARHGAP9|protein_coding
chr1	148038757	+	RNVU1-7	chr12	57716046	+	ENSG00000257342.1|RP11-571M6.7|antisense,ENSG00000135506.15|OS9|protein_coding
chr1	148038757	+	RNVU1-7	chr12	128875255	-	ENSG00000151948.11|GLT1D1|protein_coding
chr1	148038758	+	RNVU1-7	chr12	110537037	+	ENSG00000196850.5|PPTC7|protein_coding
chr1	148038763	+	RNVU1-7	chr12	64537531	-	ENSG00000153179.12|RASSF3|protein_coding
chr1	148038765	+	RNVU1-7	chr12	10251674	+	ENSG00000134539.16|KLRD1|protein_coding
chr1	148038766	+	RNVU1-7	chr12	467413	-	ENSG00000139044.10|B4GALNT3|protein_coding
chr1	148038766	+	RNVU1-7	chr12	6459227	-	ENSG00000139192.11|TAPBPL|protein_coding
chr1	148038766	+	RNVU1-7	chr12	24920268	-	ENSG00000060982.14|BCAT1|protein_coding
chr1	148038766	+	RNVU1-7	chr12	28688039	-	.
chr1	148038766	+	RNVU1-7	chr12	30562921	-	.
chr1	148038766	+	RNVU1-7	chr12	38970911	-	.
chr1	148038766	+	RNVU1-7	chr12	39641851	+	ENSG00000180116.15|C12orf40|protein_coding
chr1	148038766	+	RNVU1-7	chr12	46205113	+	ENSG00000111371.15|SLC38A1|protein_coding
chr1	148038766	+	RNVU1-7	chr12	52004841	-	.
chr1	148038766	+	RNVU1-7	chr12	53453625	-	ENSG00000197111.15|PCBP2|protein_coding,ENSG00000257379.1|RP11-793H13.8|processed_transcript
chr1	148038766	+	RNVU1-7	chr12	55079713	+	.
chr1	148038766	+	RNVU1-7	chr12	55171970	+	.
chr1	148038766	+	RNVU1-7	chr12	57623776	+	ENSG00000135454.13|B4GALNT1|protein_coding,ENSG00000135502.17|SLC26A10|protein_coding
chr1	148038766	+	RNVU1-7	chr12	62380494	+	ENSG00000135655.15|USP15|protein_coding
chr1	148038766	+	RNVU1-7	chr12	64773201	+	ENSG00000215159.3|RP11-629N8.3|antisense
chr1	148038766	+	RNVU1-7	chr12	66190359	+	ENSG00000090376.10|IRAK3|protein_coding
chr1	148038766	+	RNVU1-7	chr12	76054103	+	ENSG00000187109.13|NAP1L1|protein_coding
chr1	148038766	+	RNVU1-7	chr12	76757222	-	ENSG00000258090.1|RP11-734E19.1|processed_pseudogene
chr1	148038766	+	RNVU1-7	chr12	95262753	+	ENSG00000028203.17|VEZT|protein_coding
chr1	148038766	+	RNVU1-7	chr12	102649965	-	.
chr1	148038766	+	RNVU1-7	chr12	103706205	-	ENSG00000136011.14|STAB2|protein_coding
chr1	148362374	+	RNVU1-1	chr12	129355984	-	ENSG00000151952.15|TMEM132D|protein_coding
chr1	148362442	+	RNVU1-1	chr12	56302636	+	ENSG00000257303.1|RP11-977G19.11|antisense,ENSG00000144785.8|RP11-977G19.10|protein_coding
chr1	148388490	+	RNU1-13P	chr12	124148851	+	ENSG00000178882.14|FAM101A|protein_coding
chr1	11908262	-	RNU5E-1	chr13	52012529	-	ENSG00000253710.2|ALG11|protein_coding
chr1	28648655	-	RNU11	chr13	33376503	-	ENSG00000230490.2|RP11-141M1.3|lincRNA
chr1	28648703	-	RNU11	chr13	114051438	+	ENSG00000185989.10|RASA3|protein_coding
chr1	28648704	-	RNU11	chr13	32246654	+	ENSG00000073910.21|FRY|protein_coding
chr1	28648704	-	RNU11	chr13	33193390	-	ENSG00000133121.20|STARD13|protein_coding,ENSG00000236581.8|RP11-363P13.1|processed_transcript
chr1	28648704	-	RNU11	chr13	87941314	+	.
chr1	28648715	-	RNU11	chr13	95046198	-	ENSG00000125257.14|ABCC4|protein_coding
chr1	28648717	-	RNU11	chr13	82107850	-	.
chr1	28648718	-	RNU11	chr13	24214519	+	ENSG00000273167.1|RP11-307N16.6|protein_coding,ENSG00000182957.15|SPATA13|protein_coding
chr1	28648718	-	RNU11	chr13	26469483	-	.
chr1	28648718	-	RNU11	chr13	88876512	+	.
chr1	28648722	-	RNU11	chr13	32313665	+	ENSG00000189167.11|ZAR1L|protein_coding
chr1	28648724	-	RNU11	chr13	81414059	-	.
chr1	28648726	-	RNU11	chr13	63609956	-	.
chr1	28648726	-	RNU11	chr13	80901806	-	.
chr1	28648727	-	RNU11	chr13	47290665	+	.
chr1	28648730	-	RNU11	chr13	98033293	-	.
chr1	28648731	-	RNU11	chr13	100854683	-	ENSG00000233009.1|RP11-430M15.1|antisense
chr1	28648732	-	RNU11	chr13	30251748	+	ENSG00000102781.13|KATNAL1|protein_coding
chr1	28648733	-	RNU11	chr13	27982315	-	ENSG00000183463.5|URAD|protein_coding
chr1	28648733	-	RNU11	chr13	28716528	+	ENSG00000139508.14|SLC46A3|protein_coding
chr1	28648733	-	RNU11	chr13	29224901	+	ENSG00000132938.19|MTUS2|protein_coding
chr1	28648733	-	RNU11	chr13	46153647	-	ENSG00000136167.13|LCP1|protein_coding
chr1	28648733	-	RNU11	chr13	50266436	+	ENSG00000176124.11|DLEU1|processed_transcript
chr1	28648733	-	RNU11	chr13	62225227	+	ENSG00000230142.2|RP11-168G22.1|lincRNA
chr1	28648733	-	RNU11	chr13	63512039	-	.
chr1	28648733	-	RNU11	chr13	75114054	-	.
chr1	28648733	-	RNU11	chr13	93720736	-	ENSG00000183098.10|GPC6|protein_coding
chr1	28648733	-	RNU11	chr13	105910906	+	.
chr1	44721785	+	RNU5F-1	chr13	60911059	+	.
chr1	44721792	+	RNU5F-1	chr13	55053755	-	.
chr1	44721792	+	RNU5F-1	chr13	98619735	+	.
chr1	44731056	+	RNU5D-1	chr13	29047484	+	ENSG00000132938.19|MTUS2|protein_coding
chr1	44819896	+	RNU5E-6P	chr13	40659389	-	ENSG00000150907.7|FOXO1|protein_coding
chr1	44819896	+	RNU5E-6P	chr13	92042249	+	ENSG00000179399.14|GPC5|protein_coding
chr1	120850832	+	RNVU1-19	chr13	28820904	-	ENSG00000132938.19|MTUS2|protein_coding
chr1	120850839	+	RNVU1-19	chr13	25240982	-	.
chr1	143699456	+	RNVU1-17	chr13	34032481	-	.
chr1	143699456	+	RNVU1-17	chr13	42456339	+	ENSG00000283554.1|RP11-413N19.2|lincRNA
chr1	143699469	+	RNVU1-17	chr13	74329570	-	.
chr1	143699469	+	RNVU1-17	chr13	77242432	-	ENSG00000005810.17|MYCBP2|protein_coding
chr1	143699469	+	RNVU1-17	chr13	110017097	-	ENSG00000275830.1|RP11-403A3.3|lincRNA
chr1	143699471	+	RNVU1-17	chr13	39389828	+	ENSG00000183722.7|LHFP|protein_coding
chr1	144412740	-	RNVU1-15	chr13	108362522	+	ENSG00000283384.1|RP11-153I24.5|protein_coding
chr1	144560770	+	RF00003	chr13	16300473	-	.
chr1	145465617	+	RF00003	chr13	21384804	+	ENSG00000180776.15|ZDHHC20|protein_coding
chr1	145465617	+	RF00003	chr13	27381479	+	.
chr1	145465617	+	RF00003	chr13	31984917	+	ENSG00000073910.21|FRY|protein_coding
chr1	145465617	+	RF00003	chr13	54434922	+	.
chr1	145465617	+	RF00003	chr13	62914657	+	.
chr1	145465617	+	RF00003	chr13	68906257	-	.
chr1	145465617	+	RF00003	chr13	90322616	+	.
chr1	145465618	+	RF00003	chr13	108783041	-	ENSG00000041515.15|MYO16|protein_coding
chr1	145465619	+	RF00003	chr13	62063861	+	.
chr1	145465619	+	RF00003	chr13	71669238	+	ENSG00000276644.4|DACH1|protein_coding
chr1	145465619	+	RF00003	chr13	112499164	+	ENSG00000126216.13|TUBGCP3|protein_coding
chr1	145465621	+	RF00003	chr13	83998553	-	.
chr1	145465621	+	RF00003	chr13	85114368	-	.
chr1	145465621	+	RF00003	chr13	85959666	-	.
chr1	145465621	+	RF00003	chr13	108770362	+	ENSG00000041515.15|MYO16|protein_coding
chr1	145465630	+	RF00003	chr13	19389440	-	ENSG00000224976.2|PARP4P2|unprocessed_pseudogene
chr1	145465630	+	RF00003	chr13	21650431	-	.
chr1	145465630	+	RF00003	chr13	27768690	+	.
chr1	145465630	+	RF00003	chr13	28391758	-	ENSG00000102755.11|FLT1|protein_coding
chr1	145465630	+	RF00003	chr13	32599256	+	ENSG00000083642.18|PDS5B|protein_coding
chr1	145465630	+	RF00003	chr13	34127870	+	.
chr1	145465630	+	RF00003	chr13	42964182	-	ENSG00000133106.14|EPSTI1|protein_coding
chr1	145465630	+	RF00003	chr13	45711460	-	ENSG00000174015.9|SPERT|protein_coding
chr1	145465630	+	RF00003	chr13	46840361	-	ENSG00000102468.10|HTR2A|protein_coding
chr1	145465630	+	RF00003	chr13	48535540	-	ENSG00000139687.14|RB1|protein_coding
chr1	145465630	+	RF00003	chr13	50276958	-	ENSG00000176124.11|DLEU1|processed_transcript
chr1	145465630	+	RF00003	chr13	61391308	-	.
chr1	145465630	+	RF00003	chr13	62670047	+	.
chr1	145465630	+	RF00003	chr13	71220056	-	.
chr1	145465630	+	RF00003	chr13	77894721	-	.
chr1	145465630	+	RF00003	chr13	80628323	-	.
chr1	145465630	+	RF00003	chr13	83567792	-	.
chr1	145465630	+	RF00003	chr13	95180859	-	ENSG00000125257.14|ABCC4|protein_coding
chr1	145465630	+	RF00003	chr13	95916608	-	ENSG00000102595.19|UGGT2|protein_coding
chr1	145465630	+	RF00003	chr13	105506968	-	.
chr1	145465630	+	RF00003	chr13	109125869	-	ENSG00000041515.15|MYO16|protein_coding
chr1	145465630	+	RF00003	chr13	110797430	+	.
chr1	145465630	+	RF00003	chr13	111418634	+	.
chr1	145465631	+	RF00003	chr13	32211345	-	ENSG00000073910.21|FRY|protein_coding
chr1	145465631	+	RF00003	chr13	43199626	-	.
chr1	145465631	+	RF00003	chr13	45486556	+	ENSG00000136152.14|COG3|protein_coding
chr1	145465631	+	RF00003	chr13	51534470	+	ENSG00000236778.7|RP11-550E22.3|antisense
chr1	145465631	+	RF00003	chr13	55906647	+	.
chr1	145465631	+	RF00003	chr13	101207827	-	ENSG00000102452.15|NALCN|protein_coding
chr1	145465631	+	RF00003	chr13	110645074	-	ENSG00000134905.16|CARS2|protein_coding
chr1	145465635	+	RF00003	chr13	68539101	-	.
chr1	145465636	+	RF00003	chr13	30500125	-	ENSG00000189403.14|HMGB1|protein_coding
chr1	145465636	+	RF00003	chr13	77377722	+	.
chr1	145465636	+	RF00003	chr13	112205075	-	.
chr1	148038753	+	RNVU1-7	chr13	16365717	-	.
chr1	148038753	+	RNVU1-7	chr13	16861340	+	.
chr1	148038753	+	RNVU1-7	chr13	16923405	-	.
chr1	148038753	+	RNVU1-7	chr13	17434241	-	.
chr1	148038753	+	RNVU1-7	chr13	18418669	-	ENSG00000276183.1|RF00026|snRNA,ENSG00000268486.5|ABC7-42418200C9.1|transcribed_unprocessed_pseudogene
chr1	148038753	+	RNVU1-7	chr13	20552843	+	.
chr1	148038753	+	RNVU1-7	chr13	21720676	-	.
chr1	148038753	+	RNVU1-7	chr13	23360318	-	ENSG00000151835.15|SACS|protein_coding
chr1	148038753	+	RNVU1-7	chr13	25466311	+	ENSG00000132932.16|ATP8A2|protein_coding
chr1	148038753	+	RNVU1-7	chr13	26697116	+	.
chr1	148038753	+	RNVU1-7	chr13	27139666	-	ENSG00000152484.13|USP12|protein_coding
chr1	148038753	+	RNVU1-7	chr13	27745151	-	.
chr1	148038753	+	RNVU1-7	chr13	29209239	+	ENSG00000132938.19|MTUS2|protein_coding
chr1	148038753	+	RNVU1-7	chr13	30317634	+	ENSG00000236463.1|RP11-374F3.3|lincRNA
chr1	148038753	+	RNVU1-7	chr13	30712865	+	.
chr1	148038753	+	RNVU1-7	chr13	31425599	-	ENSG00000278305.1|RP11-326L9.1|lincRNA
chr1	148038753	+	RNVU1-7	chr13	31542888	-	.
chr1	148038753	+	RNVU1-7	chr13	31801327	+	ENSG00000133105.7|RXFP2|protein_coding
chr1	148038753	+	RNVU1-7	chr13	32057242	+	ENSG00000073910.21|FRY|protein_coding
chr1	148038753	+	RNVU1-7	chr13	33355942	-	ENSG00000230490.2|RP11-141M1.3|lincRNA
chr1	148038753	+	RNVU1-7	chr13	36371698	+	.
chr1	148038753	+	RNVU1-7	chr13	36648201	+	.
chr1	148038753	+	RNVU1-7	chr13	46891346	+	ENSG00000102468.10|HTR2A|protein_coding
chr1	148038753	+	RNVU1-7	chr13	49071975	+	ENSG00000102531.16|FNDC3A|protein_coding
chr1	148038753	+	RNVU1-7	chr13	49556899	+	ENSG00000136144.11|RCBTB1|protein_coding
chr1	148038753	+	RNVU1-7	chr13	50360987	-	ENSG00000176124.11|DLEU1|processed_transcript
chr1	148038753	+	RNVU1-7	chr13	50635658	-	ENSG00000176124.11|DLEU1|processed_transcript
chr1	148038753	+	RNVU1-7	chr13	51893575	+	.
chr1	148038753	+	RNVU1-7	chr13	52426026	-	ENSG00000136100.12|VPS36|protein_coding
chr1	148038753	+	RNVU1-7	chr13	52630061	-	ENSG00000273784.4|RP11-78J21.7|processed_transcript,ENSG00000250299.5|RP11-78J21.2|transcribed_unprocessed_pseudogene
chr1	148038753	+	RNVU1-7	chr13	53211695	+	.
chr1	148038753	+	RNVU1-7	chr13	60821588	-	.
chr1	148038753	+	RNVU1-7	chr13	62346553	+	.
chr1	148038753	+	RNVU1-7	chr13	68841512	-	.
chr1	148038753	+	RNVU1-7	chr13	71723822	+	ENSG00000276644.4|DACH1|protein_coding
chr1	148038753	+	RNVU1-7	chr13	71810949	+	ENSG00000276644.4|DACH1|protein_coding
chr1	148038753	+	RNVU1-7	chr13	76932608	+	.
chr1	148038753	+	RNVU1-7	chr13	78779819	+	.
chr1	148038753	+	RNVU1-7	chr13	79237703	+	.
chr1	148038753	+	RNVU1-7	chr13	79408870	+	ENSG00000227354.6|RP11-30E17.3|antisense
chr1	148038753	+	RNVU1-7	chr13	82904564	+	.
chr1	148038753	+	RNVU1-7	chr13	83344557	+	.
chr1	148038753	+	RNVU1-7	chr13	84410504	+	.
chr1	148038753	+	RNVU1-7	chr13	84871063	+	.
chr1	148038753	+	RNVU1-7	chr13	87821641	+	.
chr1	148038753	+	RNVU1-7	chr13	88005415	-	.
chr1	148038753	+	RNVU1-7	chr13	89601678	-	.
chr1	148038753	+	RNVU1-7	chr13	93420456	-	ENSG00000183098.10|GPC6|protein_coding
chr1	148038753	+	RNVU1-7	chr13	93775625	-	ENSG00000183098.10|GPC6|protein_coding
chr1	148038753	+	RNVU1-7	chr13	95046199	+	ENSG00000125257.14|ABCC4|protein_coding
chr1	148038753	+	RNVU1-7	chr13	95247070	+	ENSG00000125257.14|ABCC4|protein_coding
chr1	148038753	+	RNVU1-7	chr13	100648987	+	ENSG00000125247.15|TMTC4|protein_coding
chr1	148038753	+	RNVU1-7	chr13	102142711	+	ENSG00000102466.15|FGF14|protein_coding
chr1	148038753	+	RNVU1-7	chr13	103961941	+	.
chr1	148038753	+	RNVU1-7	chr13	106908841	-	.
chr1	148038753	+	RNVU1-7	chr13	107045309	+	.
chr1	148038753	+	RNVU1-7	chr13	107725656	-	ENSG00000204442.3|FAM155A|protein_coding
chr1	148038753	+	RNVU1-7	chr13	108003497	+	.
chr1	148038753	+	RNVU1-7	chr13	108145320	-	.
chr1	148038753	+	RNVU1-7	chr13	108231655	+	ENSG00000139826.5|ABHD13|protein_coding
chr1	148038753	+	RNVU1-7	chr13	108406121	+	ENSG00000283384.1|RP11-153I24.5|protein_coding
chr1	148038753	+	RNVU1-7	chr13	110690767	+	ENSG00000134905.16|CARS2|protein_coding
chr1	148038753	+	RNVU1-7	chr13	112564934	-	ENSG00000126216.13|TUBGCP3|protein_coding
chr1	148038753	+	RNVU1-7	chr13	113159388	+	ENSG00000126231.13|PROZ|protein_coding
chr1	148038753	+	RNVU1-7	chr13	114079062	+	ENSG00000185989.10|RASA3|protein_coding
chr1	148038754	+	RNVU1-7	chr13	31535073	+	.
chr1	148038754	+	RNVU1-7	chr13	63042791	+	ENSG00000273550.1|RP11-527N12.2|lincRNA
chr1	148038755	+	RNVU1-7	chr13	29739188	-	.
chr1	148038755	+	RNVU1-7	chr13	30281019	-	ENSG00000102781.13|KATNAL1|protein_coding
chr1	148038755	+	RNVU1-7	chr13	112155153	-	.
chr1	148038757	+	RNVU1-7	chr13	33313621	-	ENSG00000133121.20|STARD13|protein_coding
chr1	148038757	+	RNVU1-7	chr13	60771552	-	.
chr1	148038757	+	RNVU1-7	chr13	79408870	+	ENSG00000227354.6|RP11-30E17.3|antisense
chr1	148038757	+	RNVU1-7	chr13	107291341	+	ENSG00000204442.3|FAM155A|protein_coding
chr1	148038759	+	RNVU1-7	chr13	38029140	-	ENSG00000274317.1|RP11-93G5.1|lincRNA
chr1	148038763	+	RNVU1-7	chr13	25674897	+	ENSG00000132932.16|ATP8A2|protein_coding
chr1	148038765	+	RNVU1-7	chr13	59664709	+	.
chr1	148038766	+	RNVU1-7	chr13	21987638	-	.
chr1	148038766	+	RNVU1-7	chr13	28161829	-	ENSG00000152520.13|PAN3|protein_coding
chr1	148038766	+	RNVU1-7	chr13	30458148	+	ENSG00000189403.14|HMGB1|protein_coding
chr1	148038766	+	RNVU1-7	chr13	32040975	-	ENSG00000073910.21|FRY|protein_coding
chr1	148038766	+	RNVU1-7	chr13	32193268	+	ENSG00000073910.21|FRY|protein_coding
chr1	148038766	+	RNVU1-7	chr13	32339115	+	ENSG00000139618.14|BRCA2|protein_coding
chr1	148038766	+	RNVU1-7	chr13	35822894	+	ENSG00000133083.14|DCLK1|protein_coding
chr1	148038766	+	RNVU1-7	chr13	41517770	+	.
chr1	148038766	+	RNVU1-7	chr13	46273116	-	ENSG00000173988.12|LRRC63|protein_coding
chr1	148038766	+	RNVU1-7	chr13	49459588	+	ENSG00000136169.16|SETDB2|protein_coding
chr1	148038766	+	RNVU1-7	chr13	51262863	-	ENSG00000150510.16|FAM124A|protein_coding
chr1	148038766	+	RNVU1-7	chr13	51538997	+	ENSG00000236778.7|RP11-550E22.3|antisense
chr1	148038766	+	RNVU1-7	chr13	71085459	-	ENSG00000226846.1|RP11-77P3.1|lincRNA
chr1	148038766	+	RNVU1-7	chr13	75616193	+	ENSG00000261105.5|RP11-173B14.5|antisense,ENSG00000261553.5|RP11-29G8.3|processed_transcript
chr1	148038766	+	RNVU1-7	chr13	78151946	+	ENSG00000234377.7|RNF219-AS1|antisense
chr1	148038766	+	RNVU1-7	chr13	78686781	+	.
chr1	148038766	+	RNVU1-7	chr13	84527072	+	.
chr1	148038766	+	RNVU1-7	chr13	97997973	+	ENSG00000065150.18|IPO5|protein_coding
chr1	148038766	+	RNVU1-7	chr13	100211256	+	ENSG00000175198.16|PCCA|protein_coding
chr1	148038766	+	RNVU1-7	chr13	100757595	-	ENSG00000233009.1|RP11-430M15.1|antisense
chr1	148038766	+	RNVU1-7	chr13	105590472	+	.
chr1	148362371	+	RNVU1-1	chr13	50622035	-	ENSG00000176124.11|DLEU1|processed_transcript
chr1	148362374	+	RNVU1-1	chr13	77015222	-	ENSG00000005812.10|FBXL3|protein_coding,ENSG00000283208.1|RP11-226E21.4|protein_coding,ENSG00000102805.14|CLN5|protein_coding
chr1	148362441	+	RNVU1-1	chr13	54369672	+	.
chr1	28648655	-	RNU11	chr14	102727547	+	ENSG00000089902.9|RCOR1|protein_coding
chr1	28648703	-	RNU11	chr14	55973876	-	.
chr1	28648704	-	RNU11	chr14	44754015	-	.
chr1	28648704	-	RNU11	chr14	62593126	-	.
chr1	28648704	-	RNU11	chr14	104785075	+	ENSG00000142208.15|AKT1|protein_coding
chr1	28648708	-	RNU11	chr14	22826288	-	ENSG00000155465.18|SLC7A7|protein_coding
chr1	28648711	-	RNU11	chr14	67584142	-	ENSG00000054690.13|PLEKHH1|protein_coding,ENSG00000100564.8|PIGH|protein_coding
chr1	28648713	-	RNU11	chr14	21429921	-	ENSG00000100888.13|CHD8|protein_coding
chr1	28648713	-	RNU11	chr14	54447204	-	.
chr1	28648714	-	RNU11	chr14	27362879	-	ENSG00000258932.5|CTD-3006G17.2|transcribed_processed_pseudogene
chr1	28648714	-	RNU11	chr14	53304037	-	ENSG00000237356.5|AL163953.3|processed_transcript
chr1	28648715	-	RNU11	chr14	38802332	+	ENSG00000259070.5|RP11-566K8.2|lincRNA
chr1	28648715	-	RNU11	chr14	76752625	+	ENSG00000258569.1|RP11-99E15.2|lincRNA
chr1	28648715	-	RNU11	chr14	80004660	-	.
chr1	28648717	-	RNU11	chr14	21429921	-	ENSG00000100888.13|CHD8|protein_coding
chr1	28648718	-	RNU11	chr14	20293540	+	ENSG00000136319.11|TTC5|protein_coding
chr1	28648718	-	RNU11	chr14	53591931	-	ENSG00000237356.5|AL163953.3|processed_transcript
chr1	28648718	-	RNU11	chr14	73791004	+	ENSG00000259065.1|RP5-1021I20.1|antisense
chr1	28648731	-	RNU11	chr14	102086099	+	ENSG00000080824.18|HSP90AA1|protein_coding
chr1	28648732	-	RNU11	chr14	50785755	-	ENSG00000100503.23|NIN|protein_coding
chr1	28648732	-	RNU11	chr14	79695038	-	ENSG00000258637.1|RP11-242P2.1|antisense,ENSG00000021645.18|NRXN3|protein_coding
chr1	28648732	-	RNU11	chr14	94301113	+	.
chr1	28648733	-	RNU11	chr14	32696118	+	ENSG00000151320.10|AKAP6|protein_coding
chr1	28648733	-	RNU11	chr14	54962342	-	ENSG00000198554.11|WDHD1|protein_coding
chr1	28648733	-	RNU11	chr14	75406153	-	.
chr1	28648733	-	RNU11	chr14	95461997	-	ENSG00000176438.12|SYNE3|protein_coding
chr1	44721796	+	RNU5F-1	chr14	36337377	-	ENSG00000283098.1|RP11-964E11.3|bidirectional_promoter_lncRNA
chr1	44731055	+	RNU5D-1	chr14	103030747	-	ENSG00000198752.10|CDC42BPB|protein_coding
chr1	120850819	+	RNVU1-19	chr14	29755876	+	ENSG00000184304.14|PRKD1|protein_coding
chr1	120850819	+	RNVU1-19	chr14	40020366	-	.
chr1	120850819	+	RNVU1-19	chr14	51270354	-	.
chr1	120850819	+	RNVU1-19	chr14	65861078	+	.
chr1	120850819	+	RNVU1-19	chr14	77427552	+	ENSG00000151445.15|VIPAS39|protein_coding
chr1	120850819	+	RNVU1-19	chr14	88896332	-	.
chr1	120850832	+	RNVU1-19	chr14	71904740	+	ENSG00000266869.1|RP6-114E22.1|lincRNA
chr1	120850835	+	RNVU1-19	chr14	23129817	-	ENSG00000092068.19|SLC7A8|protein_coding
chr1	143699456	+	RNVU1-17	chr14	23310431	+	ENSG00000129473.9|BCL2L2|protein_coding,ENSG00000258643.5|BCL2L2-PABPN1|protein_coding
chr1	143699456	+	RNVU1-17	chr14	33163849	-	ENSG00000151322.18|NPAS3|protein_coding
chr1	143699456	+	RNVU1-17	chr14	59691515	+	ENSG00000139970.16|RTN1|protein_coding
chr1	143699456	+	RNVU1-17	chr14	81161900	+	ENSG00000284959.1|RP11-114N19.3|antisense
chr1	143699456	+	RNVU1-17	chr14	96576974	-	.
chr1	143699469	+	RNVU1-17	chr14	45208616	-	ENSG00000129534.13|MIS18BP1|protein_coding
chr1	143699469	+	RNVU1-17	chr14	58501375	-	ENSG00000100578.14|KIAA0586|protein_coding
chr1	145465617	+	RF00003	chr14	30957886	-	ENSG00000196792.11|STRN3|protein_coding
chr1	145465617	+	RF00003	chr14	44071904	-	ENSG00000258969.1|RP11-305B6.3|lincRNA
chr1	145465617	+	RF00003	chr14	87218580	-	.
chr1	145465619	+	RF00003	chr14	24296906	+	ENSG00000157379.13|DHRS1|protein_coding
chr1	145465619	+	RF00003	chr14	54892966	+	ENSG00000131979.18|GCH1|protein_coding
chr1	145465621	+	RF00003	chr14	50124056	-	ENSG00000100485.11|SOS2|protein_coding
chr1	145465621	+	RF00003	chr14	66724187	-	ENSG00000171723.15|GPHN|protein_coding
chr1	145465630	+	RF00003	chr14	28765986	+	ENSG00000176165.10|FOXG1|protein_coding
chr1	145465630	+	RF00003	chr14	30622601	+	ENSG00000092108.20|SCFD1|protein_coding
chr1	145465630	+	RF00003	chr14	39247565	-	ENSG00000150527.17|MIA2|protein_coding
chr1	145465630	+	RF00003	chr14	45208616	-	ENSG00000129534.13|MIS18BP1|protein_coding
chr1	145465630	+	RF00003	chr14	51202659	-	.
chr1	145465630	+	RF00003	chr14	52818466	+	ENSG00000258698.1|RP11-589M4.3|lincRNA
chr1	145465630	+	RF00003	chr14	61757441	+	ENSG00000258964.1|RP11-618G20.1|processed_transcript
chr1	145465630	+	RF00003	chr14	64863980	-	ENSG00000070182.20|SPTB|protein_coding
chr1	145465630	+	RF00003	chr14	81270025	-	ENSG00000140022.10|STON2|protein_coding
chr1	145465630	+	RF00003	chr14	94288180	-	ENSG00000140093.9|SERPINA10|protein_coding
chr1	145465630	+	RF00003	chr14	97880548	+	.
chr1	145465631	+	RF00003	chr14	101411022	-	.
chr1	145465634	+	RF00003	chr14	101053033	-	.
chr1	148038753	+	RNVU1-7	chr14	34019297	-	ENSG00000129521.13|EGLN3|protein_coding
chr1	148038753	+	RNVU1-7	chr14	34491922	-	.
chr1	148038753	+	RNVU1-7	chr14	35089747	-	ENSG00000092020.10|PPP2R3C|protein_coding,ENSG00000151327.12|FAM177A1|protein_coding
chr1	148038753	+	RNVU1-7	chr14	35341964	-	.
chr1	148038753	+	RNVU1-7	chr14	38816663	-	ENSG00000259070.5|RP11-566K8.2|lincRNA
chr1	148038753	+	RNVU1-7	chr14	41841342	-	ENSG00000165379.13|LRFN5|protein_coding
chr1	148038753	+	RNVU1-7	chr14	49851651	-	ENSG00000165525.17|NEMF|protein_coding
chr1	148038753	+	RNVU1-7	chr14	50166391	-	ENSG00000100485.11|SOS2|protein_coding
chr1	148038753	+	RNVU1-7	chr14	53442130	+	ENSG00000237356.5|AL163953.3|processed_transcript
chr1	148038753	+	RNVU1-7	chr14	56803558	-	ENSG00000165588.16|OTX2|protein_coding
chr1	148038753	+	RNVU1-7	chr14	57122063	-	ENSG00000248550.3|RP11-1077A2.1|lincRNA
chr1	148038753	+	RNVU1-7	chr14	57550508	-	.
chr1	148038753	+	RNVU1-7	chr14	63115373	-	.
chr1	148038753	+	RNVU1-7	chr14	63306090	-	.
chr1	148038753	+	RNVU1-7	chr14	67469347	-	ENSG00000198133.8|TMEM229B|protein_coding
chr1	148038753	+	RNVU1-7	chr14	73830277	-	.
chr1	148038753	+	RNVU1-7	chr14	74222403	-	.
chr1	148038753	+	RNVU1-7	chr14	74731478	-	ENSG00000119616.11|FCF1|protein_coding
chr1	148038753	+	RNVU1-7	chr14	78030535	+	.
chr1	148038753	+	RNVU1-7	chr14	87025521	+	.
chr1	148038753	+	RNVU1-7	chr14	87072142	-	.
chr1	148038753	+	RNVU1-7	chr14	87547589	-	ENSG00000258859.1|RP11-594C13.1|lincRNA
chr1	148038753	+	RNVU1-7	chr14	90193362	-	.
chr1	148038753	+	RNVU1-7	chr14	90799960	-	ENSG00000165914.14|TTC7B|protein_coding
chr1	148038753	+	RNVU1-7	chr14	92364246	+	ENSG00000140090.17|SLC24A4|protein_coding
chr1	148038753	+	RNVU1-7	chr14	92772075	-	.
chr1	148038753	+	RNVU1-7	chr14	93016801	-	ENSG00000100605.16|ITPK1|protein_coding
chr1	148038753	+	RNVU1-7	chr14	96002784	-	.
chr1	148038753	+	RNVU1-7	chr14	96826130	+	ENSG00000100749.7|VRK1|protein_coding
chr1	148038753	+	RNVU1-7	chr14	104088220	-	ENSG00000166183.15|ASPG|protein_coding
chr1	148038754	+	RNVU1-7	chr14	36726380	+	ENSG00000183032.11|SLC25A21|protein_coding
chr1	148038754	+	RNVU1-7	chr14	39097193	-	ENSG00000100934.14|SEC23A|protein_coding
chr1	148038755	+	RNVU1-7	chr14	24072325	+	ENSG00000100884.9|CPNE6|protein_coding
chr1	148038755	+	RNVU1-7	chr14	73654251	+	ENSG00000119661.14|DNAL1|protein_coding
chr1	148038757	+	RNVU1-7	chr14	78326132	-	ENSG00000021645.18|NRXN3|protein_coding
chr1	148038759	+	RNVU1-7	chr14	96149917	-	.
chr1	148038760	+	RNVU1-7	chr14	73717901	-	ENSG00000156030.13|ELMSAN1|protein_coding
chr1	148038761	+	RNVU1-7	chr14	76985071	+	.
chr1	148038766	+	RNVU1-7	chr14	34135507	-	ENSG00000129521.13|EGLN3|protein_coding
chr1	148038766	+	RNVU1-7	chr14	36003887	-	ENSG00000258342.1|RP11-116N8.1|sense_overlapping
chr1	148038766	+	RNVU1-7	chr14	37381654	+	ENSG00000151338.18|MIPOL1|protein_coding
chr1	148038766	+	RNVU1-7	chr14	37936934	+	ENSG00000139865.16|TTC6|protein_coding
chr1	148038766	+	RNVU1-7	chr14	47287919	+	ENSG00000139915.19|MDGA2|protein_coding
chr1	148038766	+	RNVU1-7	chr14	61909602	+	ENSG00000139973.16|SYT16|protein_coding
chr1	148038766	+	RNVU1-7	chr14	67857872	-	ENSG00000182185.18|RAD51B|protein_coding
chr1	148038766	+	RNVU1-7	chr14	74237245	+	.
chr1	148038766	+	RNVU1-7	chr14	96360898	-	ENSG00000066739.11|ATG2B|protein_coding
chr1	148038766	+	RNVU1-7	chr14	97354965	+	.
chr1	148038766	+	RNVU1-7	chr14	99314071	+	.
chr1	148038766	+	RNVU1-7	chr14	101399584	+	.
chr1	148038766	+	RNVU1-7	chr14	103091455	+	.
chr1	148362374	+	RNVU1-1	chr14	103362908	-	.
chr1	148388490	+	RNU1-13P	chr14	39484692	+	ENSG00000258526.5|RP11-111A21.1|lincRNA
chr1	148388490	+	RNU1-13P	chr14	82103370	+	.
chr1	148038753	+	RNVU1-7	chr14_GL000225v1_random	188173	-	.
chr1	148038766	+	RNVU1-7	chr14_KI270722v1_random	26466	+	.
chr1	28648704	-	RNU11	chr15	27622435	+	ENSG00000258594.1|RP11-30G8.2|lincRNA
chr1	28648704	-	RNU11	chr15	63040096	+	.
chr1	28648704	-	RNU11	chr15	77184783	-	ENSG00000173517.10|PEAK1|protein_coding
chr1	28648715	-	RNU11	chr15	38212638	+	ENSG00000259380.5|RP11-346D14.1|lincRNA
chr1	28648715	-	RNU11	chr15	57584224	-	.
chr1	28648715	-	RNU11	chr15	70132080	-	.
chr1	28648717	-	RNU11	chr15	52586959	+	ENSG00000260618.1|RP11-23N2.4|antisense,ENSG00000047346.12|KIAA1370|protein_coding
chr1	28648718	-	RNU11	chr15	42978860	+	ENSG00000159459.11|UBR1|protein_coding
chr1	28648718	-	RNU11	chr15	48223215	+	ENSG00000074803.18|SLC12A1|protein_coding
chr1	28648728	-	RNU11	chr15	50338345	+	ENSG00000104064.17|GABPB1|protein_coding
chr1	28648733	-	RNU11	chr15	34877865	+	ENSG00000021776.10|AQR|protein_coding
chr1	28648733	-	RNU11	chr15	50338345	+	ENSG00000104064.17|GABPB1|protein_coding
chr1	28648733	-	RNU11	chr15	63841571	-	.
chr1	96226044	-	RNU1-130P	chr15	37029751	+	ENSG00000134138.19|MEIS2|protein_coding
chr1	96226049	-	RNU1-130P	chr15	47248882	-	ENSG00000137872.16|SEMA6D|protein_coding
chr1	120850819	+	RNVU1-19	chr15	79345125	-	ENSG00000166557.12|TMED3|protein_coding
chr1	120850819	+	RNVU1-19	chr15	88501905	+	ENSG00000140543.14|DET1|protein_coding,ENSG00000173867.9|RP11-97O12.7|processed_transcript
chr1	120850838	+	RNVU1-19	chr15	32615185	-	ENSG00000198826.10|ARHGAP11A|protein_coding,ENSG00000262728.5|RP11-1000B6.8|antisense
chr1	143699456	+	RNVU1-17	chr15	84881330	+	.
chr1	143699459	+	RNVU1-17	chr15	38515162	+	ENSG00000172575.11|RASGRP1|protein_coding
chr1	143699474	+	RNVU1-17	chr15	43071763	+	ENSG00000159459.11|UBR1|protein_coding
chr1	145465617	+	RF00003	chr15	25005493	+	ENSG00000224078.13|SNHG14|processed_transcript
chr1	145465617	+	RF00003	chr15	31022746	+	ENSG00000259720.1|RP11-348B17.1|antisense,ENSG00000134160.13|TRPM1|protein_coding
chr1	145465617	+	RF00003	chr15	46357494	-	.
chr1	145465617	+	RF00003	chr15	60802064	-	ENSG00000069667.15|RORA|protein_coding
chr1	145465617	+	RF00003	chr15	69591259	-	ENSG00000245750.8|DRAIC|lincRNA
chr1	145465617	+	RF00003	chr15	70873660	+	ENSG00000137821.11|LRRC49|protein_coding
chr1	145465617	+	RF00003	chr15	87984862	-	ENSG00000140538.16|NTRK3|protein_coding
chr1	145465618	+	RF00003	chr15	42545436	+	ENSG00000180979.9|LRRC57|protein_coding
chr1	145465618	+	RF00003	chr15	78574944	-	ENSG00000169684.13|CHRNA5|protein_coding
chr1	145465618	+	RF00003	chr15	87461290	-	ENSG00000259560.1|RP11-648K4.2|lincRNA
chr1	145465618	+	RF00003	chr15	101687843	-	ENSG00000185418.15|TARSL2|protein_coding
chr1	145465619	+	RF00003	chr15	63301824	+	ENSG00000138613.13|APH1B|protein_coding
chr1	145465621	+	RF00003	chr15	64548126	+	ENSG00000180357.9|ZNF609|protein_coding
chr1	145465621	+	RF00003	chr15	67674252	-	ENSG00000137764.19|MAP2K5|protein_coding
chr1	145465630	+	RF00003	chr15	43723196	-	.
chr1	145465630	+	RF00003	chr15	58268071	+	ENSG00000128918.14|ALDH1A2|protein_coding
chr1	145465630	+	RF00003	chr15	70268084	-	.
chr1	145465630	+	RF00003	chr15	70527126	-	.
chr1	145465630	+	RF00003	chr15	77514364	+	.
chr1	145465630	+	RF00003	chr15	96962293	-	.
chr1	145465631	+	RF00003	chr15	33585115	-	ENSG00000198838.13|RYR3|protein_coding
chr1	145465631	+	RF00003	chr15	57739699	+	ENSG00000255529.7|POLR2M|protein_coding
chr1	145465631	+	RF00003	chr15	67168449	+	ENSG00000166949.15|SMAD3|protein_coding
chr1	145465631	+	RF00003	chr15	70861812	+	ENSG00000137821.11|LRRC49|protein_coding
chr1	145465631	+	RF00003	chr15	79023691	+	ENSG00000058335.15|RASGRF1|protein_coding
chr1	145465632	+	RF00003	chr15	94330965	+	ENSG00000140563.14|MCTP2|protein_coding
chr1	145465636	+	RF00003	chr15	40981718	-	ENSG00000128908.15|INO80|protein_coding
chr1	145465636	+	RF00003	chr15	59125320	+	ENSG00000259732.1|RP11-59H7.3|sense_overlapping
chr1	148038753	+	RNVU1-7	chr15	23536629	+	.
chr1	148038753	+	RNVU1-7	chr15	28845976	-	ENSG00000261649.6|RP11-483E23.8|protein_coding,ENSG00000261377.5|RP11-578F21.12|transcribed_unprocessed_pseudogene
chr1	148038753	+	RNVU1-7	chr15	31935599	-	ENSG00000175344.17|CHRNA7|protein_coding
chr1	148038753	+	RNVU1-7	chr15	32220766	-	.
chr1	148038753	+	RNVU1-7	chr15	37719469	+	.
chr1	148038753	+	RNVU1-7	chr15	38772461	+	ENSG00000175779.2|RP11-275I4.2|protein_coding
chr1	148038753	+	RNVU1-7	chr15	40440192	-	ENSG00000140320.11|BAHD1|protein_coding
chr1	148038753	+	RNVU1-7	chr15	42689855	-	ENSG00000159433.11|STARD9|protein_coding
chr1	148038753	+	RNVU1-7	chr15	44737637	+	ENSG00000185880.12|TRIM69|protein_coding
chr1	148038753	+	RNVU1-7	chr15	47599764	+	ENSG00000137872.16|SEMA6D|protein_coding
chr1	148038753	+	RNVU1-7	chr15	48370184	+	.
chr1	148038753	+	RNVU1-7	chr15	52268715	-	ENSG00000128833.12|MYO5C|protein_coding
chr1	148038753	+	RNVU1-7	chr15	54884795	+	.
chr1	148038753	+	RNVU1-7	chr15	55728096	-	ENSG00000166450.12|PRTG|protein_coding
chr1	148038753	+	RNVU1-7	chr15	56618287	-	ENSG00000260392.5|RP11-1129I3.1|lincRNA
chr1	148038753	+	RNVU1-7	chr15	58495333	+	ENSG00000128918.14|ALDH1A2|protein_coding,ENSG00000166035.10|LIPC|protein_coding,ENSG00000259293.1|RP11-355N15.1|antisense
chr1	148038753	+	RNVU1-7	chr15	63438059	-	ENSG00000259459.5|RP11-321G12.1|lincRNA
chr1	148038753	+	RNVU1-7	chr15	64099004	-	ENSG00000028528.14|SNX1|protein_coding
chr1	148038753	+	RNVU1-7	chr15	64924561	-	ENSG00000249240.2|AC069368.3|protein_coding,ENSG00000166839.16|ANKDD1A|protein_coding
chr1	148038753	+	RNVU1-7	chr15	69108905	+	.
chr1	148038753	+	RNVU1-7	chr15	69889151	-	.
chr1	148038753	+	RNVU1-7	chr15	72766503	-	ENSG00000159322.17|ADPGK|protein_coding
chr1	148038753	+	RNVU1-7	chr15	74828613	-	ENSG00000261606.5|RP11-414J4.2|processed_transcript,ENSG00000213578.5|CPLX3|protein_coding
chr1	148038753	+	RNVU1-7	chr15	76218858	+	ENSG00000140374.15|ETFA|protein_coding,ENSG00000169758.12|TMEM266|protein_coding
chr1	148038753	+	RNVU1-7	chr15	77838311	-	.
chr1	148038753	+	RNVU1-7	chr15	77956621	+	ENSG00000261403.1|RP11-114H24.3|lincRNA
chr1	148038753	+	RNVU1-7	chr15	79625286	-	.
chr1	148038753	+	RNVU1-7	chr15	79825070	-	.
chr1	148038753	+	RNVU1-7	chr15	79986002	-	.
chr1	148038753	+	RNVU1-7	chr15	79994084	-	.
chr1	148038753	+	RNVU1-7	chr15	80487516	-	ENSG00000172379.20|ARNT2|protein_coding
chr1	148038753	+	RNVU1-7	chr15	83447284	+	ENSG00000140600.16|SH3GL3|protein_coding
chr1	148038753	+	RNVU1-7	chr15	84802875	+	ENSG00000166716.9|ZNF592|protein_coding
chr1	148038753	+	RNVU1-7	chr15	86589916	+	ENSG00000273540.3|AGBL1|protein_coding
chr1	148038753	+	RNVU1-7	chr15	87984862	-	ENSG00000140538.16|NTRK3|protein_coding
chr1	148038753	+	RNVU1-7	chr15	88270441	+	ENSG00000260305.1|RP11-356B18.2|lincRNA
chr1	148038753	+	RNVU1-7	chr15	93151254	+	.
chr1	148038753	+	RNVU1-7	chr15	93666234	-	ENSG00000258631.2|RP11-739G5.1|lincRNA
chr1	148038755	+	RNVU1-7	chr15	39330403	+	ENSG00000259345.6|RP11-624L4.1|lincRNA
chr1	148038755	+	RNVU1-7	chr15	72209657	-	ENSG00000067225.17|PKM|protein_coding
chr1	148038755	+	RNVU1-7	chr15	96265657	+	ENSG00000275443.1|RP11-759A24.3|lincRNA,ENSG00000247809.7|RP11-327J17.3|antisense
chr1	148038757	+	RNVU1-7	chr15	88543273	+	ENSG00000140543.14|DET1|protein_coding
chr1	148038766	+	RNVU1-7	chr15	35041086	+	.
chr1	148038766	+	RNVU1-7	chr15	35171147	-	.
chr1	148038766	+	RNVU1-7	chr15	42592418	-	ENSG00000159433.11|STARD9|protein_coding
chr1	148038766	+	RNVU1-7	chr15	44134579	-	ENSG00000171877.20|FRMD5|protein_coding
chr1	148038766	+	RNVU1-7	chr15	49794117	+	.
chr1	148038766	+	RNVU1-7	chr15	60555191	-	ENSG00000245534.6|RP11-219B17.1|antisense,ENSG00000069667.15|RORA|protein_coding
chr1	148038766	+	RNVU1-7	chr15	64111282	-	ENSG00000028528.14|SNX1|protein_coding
chr1	148038766	+	RNVU1-7	chr15	64216172	+	ENSG00000169118.17|CSNK1G1|protein_coding,ENSG00000259316.11|CTD-2116N17.1|protein_coding
chr1	148038766	+	RNVU1-7	chr15	75879658	+	ENSG00000140367.11|UBE2Q2|protein_coding
chr1	148038766	+	RNVU1-7	chr15	87578508	+	ENSG00000259560.1|RP11-648K4.2|lincRNA,ENSG00000259527.2|LINC00052|lincRNA
chr1	148038766	+	RNVU1-7	chr15	93706308	-	ENSG00000258631.2|RP11-739G5.1|lincRNA
chr1	148038766	+	RNVU1-7	chr15	94694781	-	.
chr1	148038766	+	RNVU1-7	chr15	95430341	+	.
chr1	148038766	+	RNVU1-7	chr15	99477659	+	.
chr1	148362442	+	RNVU1-1	chr15	37993879	+	ENSG00000259225.6|RP11-1008C21.1|lincRNA
chr1	148362448	+	RNVU1-1	chr15	51619223	+	ENSG00000104093.13|DMXL2|protein_coding
chr1	11908258	-	RNU5E-1	chr16	72012581	+	ENSG00000102967.11|DHODH|protein_coding
chr1	11908259	-	RNU5E-1	chr16	1776409	-	ENSG00000197774.12|EME2|protein_coding
chr1	11908260	-	RNU5E-1	chr16	28422783	-	.
chr1	11908260	-	RNU5E-1	chr16	80589280	+	.
chr1	28648699	-	RNU11	chr16	87004887	-	.
chr1	28648703	-	RNU11	chr16	56677729	-	ENSG00000275691.1|RP11-249C24.12|protein_coding
chr1	28648704	-	RNU11	chr16	13349503	-	ENSG00000262801.5|U91319.1|lincRNA
chr1	28648704	-	RNU11	chr16	14975135	-	ENSG00000179889.18|PDXDC1|protein_coding
chr1	28648704	-	RNU11	chr16	24769654	-	ENSG00000090905.18|TNRC6A|protein_coding
chr1	28648704	-	RNU11	chr16	89888804	-	ENSG00000141002.19|TCF25|protein_coding
chr1	28648706	-	RNU11	chr16	54602885	-	.
chr1	28648711	-	RNU11	chr16	3647355	+	ENSG00000213918.10|DNASE1|protein_coding
chr1	28648711	-	RNU11	chr16	19715802	+	ENSG00000103550.13|C16orf88|protein_coding
chr1	28648716	-	RNU11	chr16	73194331	+	ENSG00000140836.16|ZFHX3|protein_coding
chr1	28648718	-	RNU11	chr16	11869935	+	ENSG00000103342.12|GSPT1|protein_coding,ENSG00000263307.1|RP11-166B2.8|antisense
chr1	28648718	-	RNU11	chr16	17254377	+	ENSG00000103489.11|XYLT1|protein_coding
chr1	28648718	-	RNU11	chr16	67120886	+	ENSG00000125149.11|C16orf70|protein_coding
chr1	36402728	+	RNU4-27P	chr16	83514788	+	ENSG00000140945.16|CDH13|protein_coding
chr1	36402728	+	RNU4-27P	chr16	88864690	+	ENSG00000205022.9|PABPN1L|protein_coding
chr1	44731057	+	RNU5D-1	chr16	83880928	-	.
chr1	44819896	+	RNU5E-6P	chr16	87443624	+	ENSG00000140948.11|ZCCHC14|protein_coding
chr1	120850819	+	RNVU1-19	chr16	60909861	-	.
chr1	120850819	+	RNVU1-19	chr16	68285322	-	ENSG00000103061.12|SLC7A6OS|protein_coding,ENSG00000103064.13|SLC7A6|protein_coding
chr1	120850820	+	RNVU1-19	chr16	35094365	+	ENSG00000260809.1|VPS35P1|unprocessed_pseudogene
chr1	120850838	+	RNVU1-19	chr16	68178319	+	ENSG00000072736.18|NFATC3|protein_coding
chr1	143699456	+	RNVU1-17	chr16	20997266	+	ENSG00000158486.13|DNAH3|protein_coding
chr1	143699456	+	RNVU1-17	chr16	27472393	-	ENSG00000077235.17|GTF3C1|protein_coding
chr1	143699456	+	RNVU1-17	chr16	67062508	-	ENSG00000067955.13|CBFB|protein_coding
chr1	143699469	+	RNVU1-17	chr16	82932366	+	ENSG00000140945.16|CDH13|protein_coding
chr1	144551797	+	RF00003	chr16	23506558	-	ENSG00000103365.15|GGA2|protein_coding
chr1	144551798	+	RF00003	chr16	79816331	+	ENSG00000261082.1|RP11-345M22.3|lincRNA
chr1	144551798	+	RF00003	chr16	85720269	+	ENSG00000154102.10|C16orf74|protein_coding
chr1	144560770	+	RF00003	chr16	30722388	+	ENSG00000080603.16|SRCAP|protein_coding,ENSG00000282034.1|RP11-2C24.9|protein_coding
chr1	145465617	+	RF00003	chr16	24777032	+	ENSG00000090905.18|TNRC6A|protein_coding
chr1	145465617	+	RF00003	chr16	66319909	+	.
chr1	145465618	+	RF00003	chr16	81368494	+	ENSG00000261609.5|GAN|protein_coding
chr1	145465621	+	RF00003	chr16	11716668	-	ENSG00000153066.12|TXNDC11|protein_coding
chr1	145465630	+	RF00003	chr16	7324433	+	ENSG00000078328.20|RBFOX1|protein_coding
chr1	145465630	+	RF00003	chr16	14075202	+	ENSG00000186260.16|MKL2|protein_coding
chr1	145465630	+	RF00003	chr16	52548718	+	.
chr1	145465630	+	RF00003	chr16	56085941	-	.
chr1	145465630	+	RF00003	chr16	58639586	+	.
chr1	145465630	+	RF00003	chr16	67221698	-	ENSG00000125122.15|AC040160.13|protein_coding
chr1	145465630	+	RF00003	chr16	70552601	+	ENSG00000189091.12|SF3B3|protein_coding
chr1	145465630	+	RF00003	chr16	75380084	-	ENSG00000261783.1|RP11-252K23.2|sense_intronic,ENSG00000153774.8|CFDP1|protein_coding
chr1	145465630	+	RF00003	chr16	85354770	+	ENSG00000131149.18|GSE1|protein_coding
chr1	145465630	+	RF00003	chr16	89922157	-	ENSG00000198211.8|RP11-566K11.2|protein_coding,ENSG00000258947.6|TUBB3|protein_coding,ENSG00000259006.1|RP11-566K11.4|antisense
chr1	145465631	+	RF00003	chr16	29665173	-	ENSG00000277669.1|AC009133.22|protein_coding,ENSG00000197471.11|SPN|protein_coding
chr1	145465631	+	RF00003	chr16	30790041	-	.
chr1	145465631	+	RF00003	chr16	60070087	+	.
chr1	145465636	+	RF00003	chr16	4210170	+	ENSG00000185739.13|SRL|protein_coding
chr1	145465636	+	RF00003	chr16	80729707	+	ENSG00000166446.14|CDYL2|protein_coding
chr1	148038753	+	RNVU1-7	chr16	3757995	+	ENSG00000005339.14|CREBBP|protein_coding
chr1	148038753	+	RNVU1-7	chr16	6923207	-	ENSG00000078328.20|RBFOX1|protein_coding
chr1	148038753	+	RNVU1-7	chr16	9088140	-	.
chr1	148038753	+	RNVU1-7	chr16	10540743	+	ENSG00000213853.9|EMP2|protein_coding
chr1	148038753	+	RNVU1-7	chr16	10980789	-	ENSG00000038532.15|CLEC16A|protein_coding
chr1	148038753	+	RNVU1-7	chr16	11849958	-	ENSG00000171490.12|RSL1D1|protein_coding
chr1	148038753	+	RNVU1-7	chr16	12030009	+	ENSG00000048471.13|SNX29|protein_coding
chr1	148038753	+	RNVU1-7	chr16	15590933	+	ENSG00000166780.10|C16orf45|protein_coding
chr1	148038753	+	RNVU1-7	chr16	19082714	+	.
chr1	148038753	+	RNVU1-7	chr16	22674831	-	.
chr1	148038753	+	RNVU1-7	chr16	22899100	-	ENSG00000122254.6|HS3ST2|protein_coding
chr1	148038753	+	RNVU1-7	chr16	24074184	+	ENSG00000166501.13|PRKCB|protein_coding
chr1	148038753	+	RNVU1-7	chr16	24689821	-	ENSG00000090905.18|TNRC6A|protein_coding
chr1	148038753	+	RNVU1-7	chr16	24980210	+	ENSG00000140750.16|ARHGAP17|protein_coding
chr1	148038753	+	RNVU1-7	chr16	28761920	-	ENSG00000196993.8|NPIPB9|protein_coding
chr1	148038753	+	RNVU1-7	chr16	29734855	+	.
chr1	148038753	+	RNVU1-7	chr16	29977494	-	ENSG00000149930.17|TAOK2|protein_coding
chr1	148038753	+	RNVU1-7	chr16	29994959	+	ENSG00000149929.15|HIRIP3|protein_coding
chr1	148038753	+	RNVU1-7	chr16	30987236	+	ENSG00000099377.13|HSD3B7|protein_coding,ENSG00000279196.1|RP11-1072A3.3|TEC
chr1	148038753	+	RNVU1-7	chr16	46786935	-	ENSG00000140795.12|MYLK3|protein_coding
chr1	148038753	+	RNVU1-7	chr16	46952351	-	.
chr1	148038753	+	RNVU1-7	chr16	50662109	+	.
chr1	148038753	+	RNVU1-7	chr16	54017777	-	ENSG00000140718.20|FTO|protein_coding
chr1	148038753	+	RNVU1-7	chr16	55403754	-	ENSG00000087245.12|MMP2|protein_coding
chr1	148038753	+	RNVU1-7	chr16	57639259	-	ENSG00000205336.11|ADGRG1|protein_coding
chr1	148038753	+	RNVU1-7	chr16	59165090	+	.
chr1	148038753	+	RNVU1-7	chr16	60595202	+	.
chr1	148038753	+	RNVU1-7	chr16	60619625	-	.
chr1	148038753	+	RNVU1-7	chr16	70150931	+	ENSG00000090857.13|PDPR|protein_coding
chr1	148038753	+	RNVU1-7	chr16	70203223	-	.
chr1	148038753	+	RNVU1-7	chr16	72083633	+	ENSG00000140830.8|TXNL4B|protein_coding
chr1	148038753	+	RNVU1-7	chr16	72511758	+	ENSG00000261008.6|AC004158.2|lincRNA,ENSG00000260664.2|AC004158.3|lincRNA
chr1	148038753	+	RNVU1-7	chr16	78848002	+	ENSG00000186153.16|WWOX|protein_coding
chr1	148038753	+	RNVU1-7	chr16	80476713	+	ENSG00000259867.5|RP11-525K10.3|antisense
chr1	148038753	+	RNVU1-7	chr16	81884959	+	ENSG00000197943.9|PLCG2|protein_coding
chr1	148038753	+	RNVU1-7	chr16	86556934	-	ENSG00000280278.1|RP11-463O9.8|TEC
chr1	148038753	+	RNVU1-7	chr16	88743269	-	ENSG00000103335.22|PIEZO1|protein_coding,ENSG00000182376.2|RP5-1142A6.8|antisense
chr1	148038754	+	RNVU1-7	chr16	14265149	-	ENSG00000186260.16|MKL2|protein_coding
chr1	148038754	+	RNVU1-7	chr16	30418304	-	ENSG00000179965.11|ZNF771|protein_coding
chr1	148038754	+	RNVU1-7	chr16	72786847	-	ENSG00000140836.16|ZFHX3|protein_coding,ENSG00000259768.5|RP5-991G20.1|antisense
chr1	148038755	+	RNVU1-7	chr16	3797322	-	ENSG00000005339.14|CREBBP|protein_coding
chr1	148038755	+	RNVU1-7	chr16	55010071	+	.
chr1	148038757	+	RNVU1-7	chr16	56126376	+	ENSG00000260041.5|RP11-355E10.1|lincRNA,ENSG00000246379.6|RP11-461O7.1|lincRNA
chr1	148038757	+	RNVU1-7	chr16	87764963	-	ENSG00000104731.13|KLHDC4|protein_coding
chr1	148038759	+	RNVU1-7	chr16	83920627	+	ENSG00000103150.5|MLYCD|protein_coding,ENSG00000260300.5|RP11-505K9.4|protein_coding
chr1	148038766	+	RNVU1-7	chr16	12704494	+	ENSG00000103381.11|CPPED1|protein_coding
chr1	148038766	+	RNVU1-7	chr16	16137683	-	ENSG00000103222.18|ABCC1|protein_coding
chr1	148038766	+	RNVU1-7	chr16	18858924	+	ENSG00000157106.16|SMG1|protein_coding
chr1	148038766	+	RNVU1-7	chr16	21705976	-	ENSG00000155719.17|OTOA|protein_coding
chr1	148038766	+	RNVU1-7	chr16	25015231	-	ENSG00000140750.16|ARHGAP17|protein_coding
chr1	148038766	+	RNVU1-7	chr16	28968884	-	.
chr1	148038766	+	RNVU1-7	chr16	29021874	-	.
chr1	148038766	+	RNVU1-7	chr16	30884916	+	ENSG00000260083.1|RP11-1072A3.2|antisense,ENSG00000099385.11|BCL7C|protein_coding,ENSG00000262721.1|AC106782.20|sense_overlapping
chr1	148038766	+	RNVU1-7	chr16	33901160	-	.
chr1	148038766	+	RNVU1-7	chr16	53793034	-	ENSG00000140718.20|FTO|protein_coding
chr1	148038766	+	RNVU1-7	chr16	57835836	-	ENSG00000140859.15|KIFC3|protein_coding
chr1	148038766	+	RNVU1-7	chr16	72124830	+	ENSG00000118557.15|PMFBP1|protein_coding
chr1	148038766	+	RNVU1-7	chr16	81693777	+	ENSG00000153815.16|CMIP|protein_coding
chr1	148038766	+	RNVU1-7	chr16	87474747	+	ENSG00000140948.11|ZCCHC14|protein_coding
chr1	148038766	+	RNVU1-7	chr16	89154397	+	ENSG00000176715.15|ACSF3|protein_coding
chr1	148038766	+	RNVU1-7	chr16	89189653	+	ENSG00000129910.7|CDH15|protein_coding
chr1	148038766	+	RNVU1-7	chr16	89689619	+	ENSG00000185324.21|CDK10|protein_coding
chr1	148362374	+	RNVU1-1	chr16	56764436	-	ENSG00000102900.12|NUP93|protein_coding
chr1	148362442	+	RNVU1-1	chr16	75672165	-	ENSG00000284484.1|RP11-490B18.9|protein_coding,ENSG00000166848.5|TERF2IP|protein_coding
chr1	148522751	-	RF00003	chr16	88850000	-	ENSG00000141012.12|GALNS|protein_coding
chr1	11908259	-	RNU5E-1	chr17	56365718	-	ENSG00000153930.11|ANKFN1|protein_coding
chr1	11908262	-	RNU5E-1	chr17	79561333	-	.
chr1	28648703	-	RNU11	chr17	49474952	-	ENSG00000262039.1|RP11-81K2.1|antisense
chr1	28648704	-	RNU11	chr17	2339081	-	ENSG00000141258.12|SGSM2|protein_coding
chr1	28648704	-	RNU11	chr17	6041332	-	ENSG00000285471.1|RP11-960B9.3|protein_coding
chr1	28648704	-	RNU11	chr17	20043580	-	ENSG00000128487.16|SPECC1|protein_coding
chr1	28648704	-	RNU11	chr17	28621626	+	ENSG00000007202.14|KIAA0100|protein_coding
chr1	28648704	-	RNU11	chr17	40131653	-	ENSG00000188895.11|MSL1|protein_coding
chr1	28648704	-	RNU11	chr17	64920788	-	.
chr1	28648704	-	RNU11	chr17	76162087	+	ENSG00000141576.14|RNF157|protein_coding
chr1	28648708	-	RNU11	chr17	27261790	+	.
chr1	28648711	-	RNU11	chr17	50550813	+	ENSG00000006282.20|SPATA20|protein_coding
chr1	28648711	-	RNU11	chr17	80376841	-	ENSG00000263069.5|CTD-2047H16.4|antisense,ENSG00000173821.19|RNF213|protein_coding
chr1	28648712	-	RNU11	chr17	4196907	+	ENSG00000185722.16|ANKFY1|protein_coding
chr1	28648715	-	RNU11	chr17	41307604	-	.
chr1	28648715	-	RNU11	chr17	48045028	+	.
chr1	28648716	-	RNU11	chr17	69444534	-	ENSG00000108984.14|MAP2K6|protein_coding
chr1	28648717	-	RNU11	chr17	34164835	-	ENSG00000263571.2|CTC-304I17.5|lincRNA,ENSG00000108684.14|ASIC2|protein_coding
chr1	28648718	-	RNU11	chr17	6891935	-	ENSG00000215067.9|AC027763.2|antisense,ENSG00000262943.7|ALOX12P2|transcribed_unprocessed_pseudogene
chr1	28648718	-	RNU11	chr17	43019132	-	ENSG00000108828.15|VAT1|protein_coding
chr1	28648718	-	RNU11	chr17	50214151	+	ENSG00000263176.1|RP11-893F2.15|lincRNA,ENSG00000249406.1|RP11-893F2.5|lincRNA
chr1	28648720	-	RNU11	chr17	69176146	+	ENSG00000154263.17|ABCA10|protein_coding
chr1	28648728	-	RNU11	chr17	48258685	+	ENSG00000141293.15|SKAP1|protein_coding
chr1	28648731	-	RNU11	chr17	15854087	+	ENSG00000227790.7|AC015922.5|transcribed_unprocessed_pseudogene
chr1	28648732	-	RNU11	chr17	1716860	+	ENSG00000167716.18|WDR81|protein_coding,ENSG00000186594.14|MIR22HG|lincRNA
chr1	28648733	-	RNU11	chr17	16999228	-	.
chr1	28648733	-	RNU11	chr17	39969004	-	ENSG00000167914.11|GSDMA|protein_coding
chr1	28648733	-	RNU11	chr17	40112350	-	.
chr1	28648733	-	RNU11	chr17	41857050	-	ENSG00000178502.5|KLHL11|protein_coding
chr1	28648733	-	RNU11	chr17	48258685	+	ENSG00000141293.15|SKAP1|protein_coding
chr1	28648733	-	RNU11	chr17	69445051	-	ENSG00000108984.14|MAP2K6|protein_coding
chr1	28648733	-	RNU11	chr17	74759913	+	ENSG00000109062.11|SLC9A3R1|protein_coding
chr1	28648733	-	RNU11	chr17	82500973	+	.
chr1	36402728	+	RNU4-27P	chr17	22262627	+	ENSG00000263609.1|RP11-1109M24.16|lincRNA
chr1	120850819	+	RNVU1-19	chr17	15390343	+	ENSG00000266667.1|RP11-849N15.4|lincRNA
chr1	120850834	+	RNVU1-19	chr17	60614050	+	ENSG00000170836.11|PPM1D|protein_coding
chr1	120850838	+	RNVU1-19	chr17	57443383	-	ENSG00000153944.10|MSI2|protein_coding
chr1	143699456	+	RNVU1-17	chr17	423578	+	ENSG00000187624.8|C17orf97|protein_coding
chr1	143699456	+	RNVU1-17	chr17	14030902	-	ENSG00000236088.9|COX10-AS1|processed_transcript
chr1	143699456	+	RNVU1-17	chr17	56994422	-	ENSG00000121064.12|SCPEP1|protein_coding
chr1	143699470	+	RNVU1-17	chr17	68213188	-	.
chr1	143699471	+	RNVU1-17	chr17	11735049	-	ENSG00000007174.17|DNAH9|protein_coding
chr1	143699475	+	RNVU1-17	chr17	58304124	+	ENSG00000005379.15|BZRAP1|protein_coding
chr1	144551794	+	RF00003	chr17	73415424	+	ENSG00000069188.16|SDK2|protein_coding
chr1	145465617	+	RF00003	chr17	47575007	+	ENSG00000141279.15|NPEPPS|protein_coding
chr1	145465617	+	RF00003	chr17	67982731	+	ENSG00000171634.17|BPTF|protein_coding
chr1	145465618	+	RF00003	chr17	6179095	-	.
chr1	145465618	+	RF00003	chr17	51606972	-	.
chr1	145465618	+	RF00003	chr17	66297902	+	.
chr1	145465621	+	RF00003	chr17	15975426	+	ENSG00000170425.3|ADORA2B|protein_coding
chr1	145465621	+	RF00003	chr17	60623100	-	ENSG00000170836.11|PPM1D|protein_coding
chr1	145465621	+	RF00003	chr17	72169029	-	ENSG00000234899.9|SOX9-AS1|processed_transcript
chr1	145465624	+	RF00003	chr17	33869234	+	ENSG00000279668.2|CTC-304I17.6|lincRNA,ENSG00000108684.14|ASIC2|protein_coding
chr1	145465630	+	RF00003	chr17	32187233	-	ENSG00000126858.17|RHOT1|protein_coding
chr1	145465630	+	RF00003	chr17	34702669	-	.
chr1	145465630	+	RF00003	chr17	40150948	-	ENSG00000108349.16|CASC3|protein_coding
chr1	145465630	+	RF00003	chr17	47742200	-	ENSG00000073861.2|TBX21|protein_coding
chr1	145465630	+	RF00003	chr17	59447891	-	ENSG00000265313.5|RP11-567L7.6|lincRNA
chr1	145465630	+	RF00003	chr17	63738745	+	ENSG00000266173.6|STRADA|protein_coding,ENSG00000125695.12|RP11-51F16.8|protein_coding
chr1	145465630	+	RF00003	chr17	78715875	-	ENSG00000108669.16|CYTH1|protein_coding
chr1	145465630	+	RF00003	chr17	80723710	-	ENSG00000141564.13|RPTOR|protein_coding
chr1	145465630	+	RF00003	chr17	82186169	-	ENSG00000176155.18|CCDC57|protein_coding
chr1	145465630	+	RF00003	chr17	83241253	+	.
chr1	145465631	+	RF00003	chr17	1089026	-	ENSG00000159842.14|ABR|protein_coding
chr1	145465631	+	RF00003	chr17	57836808	+	ENSG00000181610.12|MRPS23|protein_coding
chr1	145465631	+	RF00003	chr17	73239682	+	ENSG00000141219.15|C17orf80|protein_coding
chr1	145465631	+	RF00003	chr17	81297095	-	.
chr1	145465632	+	RF00003	chr17	11735049	-	ENSG00000007174.17|DNAH9|protein_coding
chr1	145465632	+	RF00003	chr17	74678281	-	ENSG00000172794.19|RAB37|protein_coding
chr1	145465632	+	RF00003	chr17	82611074	-	ENSG00000141568.20|FOXK2|protein_coding
chr1	145465636	+	RF00003	chr17	7112297	-	ENSG00000161944.16|ASGR2|protein_coding
chr1	145465636	+	RF00003	chr17	49106968	+	.
chr1	145465636	+	RF00003	chr17	74856432	+	ENSG00000161509.13|GRIN2C|protein_coding
chr1	148038753	+	RNVU1-7	chr17	1330444	+	.
chr1	148038753	+	RNVU1-7	chr17	1681612	+	ENSG00000174231.16|PRPF8|protein_coding
chr1	148038753	+	RNVU1-7	chr17	7014187	+	ENSG00000161939.19|RNASEK-C17orf49|protein_coding,ENSG00000267047.1|RP11-589P10.7|antisense,ENSG00000219200.11|RNASEK|protein_coding
chr1	148038753	+	RNVU1-7	chr17	8170451	-	.
chr1	148038753	+	RNVU1-7	chr17	10301837	-	ENSG00000006788.13|MYH13|protein_coding,ENSG00000273388.1|RP11-401O9.4|antisense
chr1	148038753	+	RNVU1-7	chr17	15742755	+	ENSG00000233002.2|AC005324.6|antisense,ENSG00000255104.8|AC005324.8|protein_coding,ENSG00000214946.14|TBC1D26|protein_coding
chr1	148038753	+	RNVU1-7	chr17	17210067	-	ENSG00000264187.1|RP11-45M22.4|protein_coding,ENSG00000133030.20|MPRIP|protein_coding
chr1	148038753	+	RNVU1-7	chr17	21034528	+	ENSG00000124422.11|USP22|protein_coding
chr1	148038753	+	RNVU1-7	chr17	29665910	-	ENSG00000264031.1|RP11-68I3.2|antisense,ENSG00000141298.17|SSH2|protein_coding
chr1	148038753	+	RNVU1-7	chr17	39414113	-	ENSG00000125686.11|MED1|protein_coding
chr1	148038753	+	RNVU1-7	chr17	41409492	-	ENSG00000234859.5|AC003958.2|antisense,ENSG00000225438.1|KRT41P|unprocessed_pseudogene
chr1	148038753	+	RNVU1-7	chr17	43140061	+	ENSG00000012048.21|BRCA1|protein_coding,ENSG00000198496.11|NBR2|bidirectional_promoter_lncRNA
chr1	148038753	+	RNVU1-7	chr17	44344026	+	.
chr1	148038753	+	RNVU1-7	chr17	44574133	+	.
chr1	148038753	+	RNVU1-7	chr17	45292818	+	ENSG00000006062.14|MAP3K14|protein_coding
chr1	148038753	+	RNVU1-7	chr17	48331187	-	ENSG00000141293.15|SKAP1|protein_coding
chr1	148038753	+	RNVU1-7	chr17	49201427	-	.
chr1	148038753	+	RNVU1-7	chr17	50294278	+	.
chr1	148038753	+	RNVU1-7	chr17	54264738	+	.
chr1	148038753	+	RNVU1-7	chr17	56721981	+	.
chr1	148038753	+	RNVU1-7	chr17	58353932	+	ENSG00000108375.12|RNF43|protein_coding,ENSG00000265148.5|RP5-1171I10.4|antisense
chr1	148038753	+	RNVU1-7	chr17	58636301	+	ENSG00000121101.15|TEX14|protein_coding
chr1	148038753	+	RNVU1-7	chr17	59088917	+	ENSG00000108395.13|TRIM37|protein_coding
chr1	148038753	+	RNVU1-7	chr17	60272165	-	ENSG00000170832.12|USP32|protein_coding
chr1	148038753	+	RNVU1-7	chr17	63232637	-	ENSG00000170921.15|TANC2|protein_coding,ENSG00000233635.2|AC037445.1|antisense
chr1	148038753	+	RNVU1-7	chr17	64201635	+	ENSG00000136478.7|TEX2|protein_coding
chr1	148038753	+	RNVU1-7	chr17	64422664	-	.
chr1	148038753	+	RNVU1-7	chr17	64525734	-	ENSG00000258890.6|CEP95|protein_coding
chr1	148038753	+	RNVU1-7	chr17	67968209	+	ENSG00000171634.17|BPTF|protein_coding
chr1	148038753	+	RNVU1-7	chr17	70615298	-	.
chr1	148038753	+	RNVU1-7	chr17	74389580	-	.
chr1	148038753	+	RNVU1-7	chr17	75168674	+	ENSG00000188612.11|SUMO2|protein_coding
chr1	148038753	+	RNVU1-7	chr17	76264894	-	.
chr1	148038753	+	RNVU1-7	chr17	76373446	+	ENSG00000161542.16|PRPSAP1|protein_coding
chr1	148038753	+	RNVU1-7	chr17	79442734	-	ENSG00000167281.18|RBFOX3|protein_coding
chr1	148038753	+	RNVU1-7	chr17	82512664	-	.
chr1	148038754	+	RNVU1-7	chr17	22144301	-	.
chr1	148038754	+	RNVU1-7	chr17	39868667	-	ENSG00000186075.12|ZPBP2|protein_coding
chr1	148038754	+	RNVU1-7	chr17	50795497	+	.
chr1	148038755	+	RNVU1-7	chr17	64769245	+	ENSG00000215769.8|RP13-104F24.2|processed_transcript
chr1	148038755	+	RNVU1-7	chr17	77604637	-	.
chr1	148038757	+	RNVU1-7	chr17	51120435	+	ENSG00000008294.20|SPAG9|protein_coding
chr1	148038757	+	RNVU1-7	chr17	57672206	-	ENSG00000153944.10|MSI2|protein_coding
chr1	148038759	+	RNVU1-7	chr17	71913808	+	.
chr1	148038760	+	RNVU1-7	chr17	61587892	-	.
chr1	148038766	+	RNVU1-7	chr17	2947392	-	ENSG00000132359.14|RAP1GAP2|protein_coding
chr1	148038766	+	RNVU1-7	chr17	4892998	+	ENSG00000141503.15|MINK1|protein_coding
chr1	148038766	+	RNVU1-7	chr17	5527491	-	ENSG00000091592.15|NLRP1|protein_coding
chr1	148038766	+	RNVU1-7	chr17	7366059	-	.
chr1	148038766	+	RNVU1-7	chr17	10448846	-	ENSG00000272736.5|RP11-799N11.1|antisense,ENSG00000272975.1|CTC-297N7.11|antisense,ENSG00000264424.1|MYH4|protein_coding
chr1	148038766	+	RNVU1-7	chr17	15441497	-	ENSG00000259024.6|TVP23C-CDRT4|protein_coding,ENSG00000239704.10|CDRT4|protein_coding
chr1	148038766	+	RNVU1-7	chr17	18629848	-	.
chr1	148038766	+	RNVU1-7	chr17	27611611	+	ENSG00000141068.14|KSR1|protein_coding
chr1	148038766	+	RNVU1-7	chr17	31989761	-	ENSG00000178691.10|SUZ12|protein_coding
chr1	148038766	+	RNVU1-7	chr17	38643910	+	.
chr1	148038766	+	RNVU1-7	chr17	42563978	+	ENSG00000068120.14|COASY|protein_coding
chr1	148038766	+	RNVU1-7	chr17	42742273	+	ENSG00000108799.12|EZH1|protein_coding
chr1	148038766	+	RNVU1-7	chr17	44635071	-	.
chr1	148038766	+	RNVU1-7	chr17	47313910	+	ENSG00000259753.1|RP11-290H9.2|protein_coding,ENSG00000263293.2|RP11-290H9.4|antisense
chr1	148038766	+	RNVU1-7	chr17	48103167	+	.
chr1	148038766	+	RNVU1-7	chr17	57083617	-	ENSG00000263004.1|RP11-166P13.3|lincRNA
chr1	148038766	+	RNVU1-7	chr17	58338634	-	ENSG00000265148.5|RP5-1171I10.4|antisense
chr1	148038766	+	RNVU1-7	chr17	59770711	-	ENSG00000062716.12|VMP1|protein_coding
chr1	148038766	+	RNVU1-7	chr17	62711458	+	ENSG00000173838.11|MARCH10|protein_coding,ENSG00000265702.1|RP11-156L14.1|antisense
chr1	148038766	+	RNVU1-7	chr17	63496708	-	ENSG00000159640.15|ACE|protein_coding,ENSG00000264813.6|CTD-2501B8.1|protein_coding
chr1	148038766	+	RNVU1-7	chr17	76047774	-	ENSG00000167881.14|SRP68|protein_coding
chr1	148038766	+	RNVU1-7	chr17	79225815	+	ENSG00000167281.18|RBFOX3|protein_coding
chr1	148362374	+	RNVU1-1	chr17	47645117	+	ENSG00000263766.5|RP11-580I16.2|antisense
chr1	148362443	+	RNVU1-1	chr17	52862843	-	ENSG00000226364.1|AC102948.2|lincRNA
chr1	148522752	-	RF00003	chr17	31257174	+	ENSG00000196712.17|NF1|protein_coding
chr1	28648704	-	RNU11	chr18	2496865	+	.
chr1	28648704	-	RNU11	chr18	36420535	+	ENSG00000134775.15|FHOD3|protein_coding
chr1	28648704	-	RNU11	chr18	61757072	-	.
chr1	28648715	-	RNU11	chr18	77708889	-	.
chr1	28648716	-	RNU11	chr18	27729032	+	.
chr1	28648717	-	RNU11	chr18	69233019	-	.
chr1	28648718	-	RNU11	chr18	29658751	-	.
chr1	28648726	-	RNU11	chr18	25982884	+	.
chr1	28648729	-	RNU11	chr18	14415713	-	.
chr1	28648729	-	RNU11	chr18	50130070	+	ENSG00000167306.19|MYO5B|protein_coding
chr1	28648733	-	RNU11	chr18	50130070	+	ENSG00000167306.19|MYO5B|protein_coding
chr1	28648733	-	RNU11	chr18	60470110	-	.
chr1	44721785	+	RNU5F-1	chr18	36494453	-	ENSG00000134775.15|FHOD3|protein_coding
chr1	44721797	+	RNU5F-1	chr18	28442897	-	.
chr1	120850819	+	RNVU1-19	chr18	45208420	+	.
chr1	120850819	+	RNVU1-19	chr18	51480632	-	ENSG00000227115.7|RP11-267C16.1|lincRNA
chr1	120850819	+	RNVU1-19	chr18	77638301	+	.
chr1	143699456	+	RNVU1-17	chr18	55927673	-	ENSG00000267327.1|CTD-2008L17.1|lincRNA
chr1	143699456	+	RNVU1-17	chr18	58465388	-	.
chr1	143699456	+	RNVU1-17	chr18	73256808	-	ENSG00000263711.5|RP11-169F17.1|processed_transcript
chr1	143699456	+	RNVU1-17	chr18	75505629	-	.
chr1	143699469	+	RNVU1-17	chr18	48292854	+	ENSG00000184828.9|ZBTB7C|protein_coding
chr1	144560777	+	RF00003	chr18	49714658	+	.
chr1	145465617	+	RF00003	chr18	33753667	-	.
chr1	145465618	+	RF00003	chr18	34280199	+	.
chr1	145465618	+	RF00003	chr18	55466683	+	ENSG00000267028.1|RP11-619L19.1|antisense,ENSG00000196628.16|TCF4|protein_coding
chr1	145465620	+	RF00003	chr18	6996153	+	ENSG00000101680.14|LAMA1|protein_coding
chr1	145465630	+	RF00003	chr18	9482882	-	ENSG00000017797.12|RALBP1|protein_coding
chr1	145465630	+	RF00003	chr18	40934030	+	.
chr1	145465630	+	RF00003	chr18	44096615	-	.
chr1	145465630	+	RF00003	chr18	61870913	-	ENSG00000176641.10|RNF152|protein_coding
chr1	145465631	+	RF00003	chr18	52242237	-	.
chr1	145465631	+	RF00003	chr18	76398805	+	ENSG00000101493.10|ZNF516|protein_coding
chr1	145465632	+	RF00003	chr18	74907149	+	ENSG00000215421.9|ZNF407|protein_coding
chr1	145465635	+	RF00003	chr18	51283779	-	ENSG00000207154.1|RNU1-46P|snRNA
chr1	145465635	+	RF00003	chr18	64364153	+	ENSG00000267134.1|RP11-146N18.1|lincRNA
chr1	148038753	+	RNVU1-7	chr18	5080482	+	.
chr1	148038753	+	RNVU1-7	chr18	8354584	+	ENSG00000173482.16|PTPRM|protein_coding
chr1	148038753	+	RNVU1-7	chr18	21305766	-	ENSG00000141449.14|GREB1L|protein_coding
chr1	148038753	+	RNVU1-7	chr18	21568068	+	ENSG00000141446.10|ESCO1|protein_coding
chr1	148038753	+	RNVU1-7	chr18	23356209	-	ENSG00000134490.13|TMEM241|protein_coding
chr1	148038753	+	RNVU1-7	chr18	25746807	+	.
chr1	148038753	+	RNVU1-7	chr18	25817881	+	.
chr1	148038753	+	RNVU1-7	chr18	30624892	-	.
chr1	148038753	+	RNVU1-7	chr18	31270166	+	.
chr1	148038753	+	RNVU1-7	chr18	35282112	-	ENSG00000268573.1|RP11-158H5.7|lincRNA,ENSG00000186814.13|ZSCAN30|protein_coding
chr1	148038753	+	RNVU1-7	chr18	41849281	+	.
chr1	148038753	+	RNVU1-7	chr18	42635052	+	ENSG00000267586.6|RP11-21F16.1|lincRNA
chr1	148038753	+	RNVU1-7	chr18	43551649	-	.
chr1	148038753	+	RNVU1-7	chr18	45672979	+	ENSG00000132874.14|SLC14A2|protein_coding,ENSG00000267193.5|RP11-116O18.3|antisense
chr1	148038753	+	RNVU1-7	chr18	47416344	+	ENSG00000267761.3|CTD-2130O13.1|lincRNA
chr1	148038753	+	RNVU1-7	chr18	47676355	+	.
chr1	148038753	+	RNVU1-7	chr18	51462417	+	ENSG00000227115.7|RP11-267C16.1|lincRNA
chr1	148038753	+	RNVU1-7	chr18	57222813	+	.
chr1	148038753	+	RNVU1-7	chr18	57383213	+	.
chr1	148038753	+	RNVU1-7	chr18	59673306	+	ENSG00000183287.13|CCBE1|protein_coding
chr1	148038753	+	RNVU1-7	chr18	60691461	+	ENSG00000267098.1|RP11-325K19.1|lincRNA
chr1	148038753	+	RNVU1-7	chr18	62753962	-	ENSG00000081913.13|PHLPP1|protein_coding
chr1	148038753	+	RNVU1-7	chr18	63366296	+	ENSG00000119537.16|KDSR|protein_coding
chr1	148038753	+	RNVU1-7	chr18	64327222	+	ENSG00000267134.1|RP11-146N18.1|lincRNA
chr1	148038753	+	RNVU1-7	chr18	68256866	-	.
chr1	148038753	+	RNVU1-7	chr18	71813136	+	.
chr1	148038753	+	RNVU1-7	chr18	75600012	-	.
chr1	148038753	+	RNVU1-7	chr18	79946853	+	ENSG00000122490.18|PQLC1|protein_coding
chr1	148038755	+	RNVU1-7	chr18	35512696	-	.
chr1	148038757	+	RNVU1-7	chr18	54352223	+	ENSG00000174448.8|STARD6|protein_coding
chr1	148038757	+	RNVU1-7	chr18	55569730	+	ENSG00000196628.16|TCF4|protein_coding
chr1	148038765	+	RNVU1-7	chr18	64255203	+	ENSG00000266952.1|RP11-909B2.1|lincRNA,ENSG00000267134.1|RP11-146N18.1|lincRNA
chr1	148038766	+	RNVU1-7	chr18	39021643	-	.
chr1	148038766	+	RNVU1-7	chr18	49527993	+	.
chr1	148038766	+	RNVU1-7	chr18	62671305	+	.
chr1	148038766	+	RNVU1-7	chr18	74593939	-	ENSG00000264247.1|RP11-231E4.4|lincRNA
chr1	148362376	+	RNVU1-1	chr18	77356042	-	.
chr1	11908262	-	RNU5E-1	chr19	17110268	+	ENSG00000099331.13|MYO9B|protein_coding
chr1	28648704	-	RNU11	chr19	5734688	+	ENSG00000174898.15|CATSPERD|protein_coding
chr1	28648704	-	RNU11	chr19	33154800	-	ENSG00000166359.10|WDR88|protein_coding
chr1	28648704	-	RNU11	chr19	36029206	-	ENSG00000267698.1|AC002116.7|antisense,ENSG00000105270.14|CLIP3|protein_coding
chr1	28648704	-	RNU11	chr19	54461250	+	ENSG00000167615.16|LENG8|protein_coding
chr1	28648708	-	RNU11	chr19	29767652	-	.
chr1	28648733	-	RNU11	chr19	268109	+	.
chr1	28648733	-	RNU11	chr19	3212765	+	.
chr1	28648733	-	RNU11	chr19	3710415	-	ENSG00000105289.14|TJP3|protein_coding
chr1	28648733	-	RNU11	chr19	7826920	-	.
chr1	28648733	-	RNU11	chr19	49632854	-	.
chr1	120850819	+	RNVU1-19	chr19	20079750	+	ENSG00000213988.10|ZNF90|protein_coding
chr1	120850832	+	RNVU1-19	chr19	45390267	+	ENSG00000104881.15|PPP1R13L|protein_coding
chr1	143699457	+	RNVU1-17	chr19	12680025	-	ENSG00000095059.15|DHPS|protein_coding
chr1	143699457	+	RNVU1-17	chr19	13913952	-	ENSG00000132024.17|CC2D1A|protein_coding
chr1	144560761	+	RF00003	chr19	12178289	-	ENSG00000196646.11|ZNF136|protein_coding
chr1	145465617	+	RF00003	chr19	36646262	+	ENSG00000197808.11|ZNF461|protein_coding
chr1	145465617	+	RF00003	chr19	39383461	+	ENSG00000179134.15|SAMD4B|protein_coding
chr1	145465617	+	RF00003	chr19	43054492	+	ENSG00000282943.1|CTC-490G23.6|antisense
chr1	145465617	+	RF00003	chr19	48617236	+	ENSG00000063177.12|RPL18|protein_coding
chr1	145465620	+	RF00003	chr19	30940347	-	.
chr1	145465620	+	RF00003	chr19	47787947	+	.
chr1	145465628	+	RF00003	chr19	4527158	+	ENSG00000214456.8|PLIN5|protein_coding
chr1	145465630	+	RF00003	chr19	13178188	+	.
chr1	145465630	+	RF00003	chr19	20045296	+	.
chr1	145465630	+	RF00003	chr19	51757486	-	ENSG00000171049.8|FPR2|protein_coding,ENSG00000171051.8|FPR1|protein_coding
chr1	145465631	+	RF00003	chr19	4152880	-	.
chr1	145465631	+	RF00003	chr19	16548369	-	ENSG00000141979.4|CTD-3222D19.2|protein_coding
chr1	145465632	+	RF00003	chr19	5005809	-	ENSG00000127663.14|KDM4B|protein_coding
chr1	145465632	+	RF00003	chr19	41015350	+	ENSG00000197408.9|CYP2B6|protein_coding
chr1	145465636	+	RF00003	chr19	3165303	+	.
chr1	145465636	+	RF00003	chr19	7150108	-	ENSG00000171105.13|INSR|protein_coding
chr1	145465695	+	RF00003	chr19	1678940	+	.
chr1	148038753	+	RNVU1-7	chr19	862885	-	ENSG00000197766.7|CFD|protein_coding
chr1	148038753	+	RNVU1-7	chr19	962009	-	ENSG00000116017.10|ARID3A|protein_coding
chr1	148038753	+	RNVU1-7	chr19	4063027	-	ENSG00000178951.8|ZBTB7A|protein_coding
chr1	148038753	+	RNVU1-7	chr19	4133638	+	.
chr1	148038753	+	RNVU1-7	chr19	5243439	+	ENSG00000105426.16|PTPRS|protein_coding
chr1	148038753	+	RNVU1-7	chr19	7492128	+	ENSG00000104883.7|PEX11G|protein_coding
chr1	148038753	+	RNVU1-7	chr19	7550021	+	ENSG00000032444.16|PNPLA6|protein_coding
chr1	148038753	+	RNVU1-7	chr19	9886336	-	ENSG00000105088.8|OLFM2|protein_coding
chr1	148038753	+	RNVU1-7	chr19	11257902	+	ENSG00000130158.13|DOCK6|protein_coding
chr1	148038753	+	RNVU1-7	chr19	12778261	-	ENSG00000095066.11|HOOK2|protein_coding
chr1	148038753	+	RNVU1-7	chr19	14132761	-	ENSG00000105011.8|ASF1B|protein_coding
chr1	148038753	+	RNVU1-7	chr19	14443122	+	ENSG00000123143.12|PKN1|protein_coding
chr1	148038753	+	RNVU1-7	chr19	14672423	+	ENSG00000131355.14|ADGRE3|protein_coding
chr1	148038753	+	RNVU1-7	chr19	16879213	-	ENSG00000127511.9|SIN3B|protein_coding
chr1	148038753	+	RNVU1-7	chr19	17300969	-	ENSG00000130312.6|MRPL34|protein_coding,ENSG00000127220.5|ABHD8|protein_coding
chr1	148038753	+	RNVU1-7	chr19	17854063	-	.
chr1	148038753	+	RNVU1-7	chr19	17988042	+	ENSG00000105642.15|KCNN1|protein_coding
chr1	148038753	+	RNVU1-7	chr19	18011279	-	ENSG00000105643.9|ARRDC2|protein_coding
chr1	148038753	+	RNVU1-7	chr19	19623196	+	.
chr1	148038753	+	RNVU1-7	chr19	30954106	-	ENSG00000267378.1|CTC-400I9.3|lincRNA
chr1	148038753	+	RNVU1-7	chr19	34179345	+	ENSG00000257103.8|LSM14A|protein_coding
chr1	148038753	+	RNVU1-7	chr19	38095532	-	ENSG00000105738.10|SIPA1L3|protein_coding
chr1	148038753	+	RNVU1-7	chr19	39920565	+	ENSG00000275395.5|FCGBP|protein_coding
chr1	148038753	+	RNVU1-7	chr19	41350470	-	ENSG00000105329.9|TGFB1|protein_coding
chr1	148038753	+	RNVU1-7	chr19	42824759	-	ENSG00000225877.1|AC004603.4|lincRNA,ENSG00000124467.18|PSG8|protein_coding
chr1	148038753	+	RNVU1-7	chr19	44115853	+	ENSG00000256294.7|ZNF225|protein_coding
chr1	148038753	+	RNVU1-7	chr19	44724016	+	.
chr1	148038753	+	RNVU1-7	chr19	45205018	-	ENSG00000007047.14|MARK4|protein_coding,ENSG00000266958.1|AC006126.3|antisense
chr1	148038753	+	RNVU1-7	chr19	49491338	-	ENSG00000200259.1|SNORD35A|snoRNA,ENSG00000142541.16|RPL13A|protein_coding
chr1	148038753	+	RNVU1-7	chr19	49839670	-	ENSG00000268006.1|PTOV1-AS1|antisense,ENSG00000104973.17|MED25|protein_coding
chr1	148038753	+	RNVU1-7	chr19	49907398	-	ENSG00000104951.15|IL4I1|protein_coding,ENSG00000213024.11|NUP62|protein_coding
chr1	148038753	+	RNVU1-7	chr19	51120000	+	ENSG00000268581.1|SIGLEC18P|unprocessed_pseudogene
chr1	148038753	+	RNVU1-7	chr19	51463397	+	.
chr1	148038753	+	RNVU1-7	chr19	51796194	+	ENSG00000187474.4|FPR3|protein_coding,ENSG00000171051.8|FPR1|protein_coding
chr1	148038753	+	RNVU1-7	chr19	54429654	+	ENSG00000167614.13|TTYH1|protein_coding
chr1	148038753	+	RNVU1-7	chr19	55177643	-	ENSG00000129990.14|SYT5|protein_coding
chr1	148038753	+	RNVU1-7	chr19	55269067	-	ENSG00000133265.10|HSPBP1|protein_coding
chr1	148038753	+	RNVU1-7	chr19	58553042	-	ENSG00000130724.8|CHMP2A|protein_coding
chr1	148038754	+	RNVU1-7	chr19	52272342	+	ENSG00000196214.10|ZNF766|protein_coding
chr1	148038755	+	RNVU1-7	chr19	34490503	+	ENSG00000142279.12|WTIP|protein_coding
chr1	148038756	+	RNVU1-7	chr19	58363116	+	ENSG00000269054.1|CTD-2619J13.3|antisense
chr1	148038760	+	RNVU1-7	chr19	41084303	-	.
chr1	148038764	+	RNVU1-7	chr19	5687684	-	ENSG00000167733.13|HSD11B1L|protein_coding,ENSG00000130255.12|RPL36|protein_coding
chr1	148038766	+	RNVU1-7	chr19	6704969	-	ENSG00000125730.16|C3|protein_coding
chr1	148038766	+	RNVU1-7	chr19	8170122	+	.
chr1	148038766	+	RNVU1-7	chr19	10700323	+	.
chr1	148038766	+	RNVU1-7	chr19	12819503	+	ENSG00000095066.11|HOOK2|protein_coding
chr1	148038766	+	RNVU1-7	chr19	12863036	+	ENSG00000095066.11|HOOK2|protein_coding,ENSG00000105613.9|MAST1|protein_coding
chr1	148038766	+	RNVU1-7	chr19	20751062	+	ENSG00000268416.1|CTD-2626G11.2|lincRNA
chr1	148038766	+	RNVU1-7	chr19	33858375	+	.
chr1	148038766	+	RNVU1-7	chr19	37663602	+	ENSG00000120784.16|ZFP30|protein_coding
chr1	148038766	+	RNVU1-7	chr19	50921543	-	.
chr1	148038766	+	RNVU1-7	chr19	54068168	+	.
chr1	148362442	+	RNVU1-1	chr19	54114846	-	ENSG00000105619.13|TFPT|protein_coding
chr1	11908237	-	RNU5E-1	chr2	177347320	+	ENSG00000213963.6|AC074286.1|sense_overlapping,ENSG00000116044.15|NFE2L2|protein_coding
chr1	11908257	-	RNU5E-1	chr2	20776482	-	ENSG00000118961.14|LDAH|protein_coding
chr1	11908258	-	RNU5E-1	chr2	41434448	+	.
chr1	11908260	-	RNU5E-1	chr2	18677168	-	.
chr1	11908260	-	RNU5E-1	chr2	165239758	-	ENSG00000136531.15|SCN2A|protein_coding
chr1	11908260	-	RNU5E-1	chr2	173909577	-	ENSG00000172845.14|SP3|protein_coding
chr1	11908260	-	RNU5E-1	chr2	230716888	-	ENSG00000135932.10|CAB39|protein_coding
chr1	11908261	-	RNU5E-1	chr2	231700796	+	.
chr1	11908261	-	RNU5E-1	chr2	232835609	-	ENSG00000204120.14|GIGYF2|protein_coding
chr1	28648664	-	RNU11	chr2	45177878	-	ENSG00000205054.6|AC009236.1|processed_transcript
chr1	28648703	-	RNU11	chr2	113337943	+	.
chr1	28648703	-	RNU11	chr2	212983237	+	ENSG00000273118.1|AC079610.1|sense_overlapping
chr1	28648704	-	RNU11	chr2	17862658	-	.
chr1	28648704	-	RNU11	chr2	32362446	-	ENSG00000115760.13|BIRC6|protein_coding
chr1	28648704	-	RNU11	chr2	64627960	+	.
chr1	28648704	-	RNU11	chr2	120065406	+	ENSG00000115109.13|EPB41L5|protein_coding
chr1	28648704	-	RNU11	chr2	120545376	+	.
chr1	28648704	-	RNU11	chr2	170642781	-	ENSG00000071909.18|MYO3B|protein_coding,ENSG00000213981.8|AC007277.3|antisense
chr1	28648704	-	RNU11	chr2	190580667	+	.
chr1	28648704	-	RNU11	chr2	207750593	-	ENSG00000163249.11|CCNYL1|protein_coding
chr1	28648704	-	RNU11	chr2	216884589	-	ENSG00000236886.2|AC007563.5|antisense
chr1	28648707	-	RNU11	chr2	127231070	-	.
chr1	28648708	-	RNU11	chr2	144438084	+	ENSG00000169554.19|ZEB2|protein_coding
chr1	28648708	-	RNU11	chr2	200889749	+	ENSG00000196290.14|NIF3L1|protein_coding
chr1	28648711	-	RNU11	chr2	21255403	+	ENSG00000233005.1|AC067959.1|lincRNA
chr1	28648711	-	RNU11	chr2	21404342	+	ENSG00000231204.5|AC011752.1|lincRNA,ENSG00000233005.1|AC067959.1|lincRNA
chr1	28648714	-	RNU11	chr2	231784369	+	ENSG00000156973.13|PDE6D|protein_coding,ENSG00000144524.17|COPS7B|protein_coding
chr1	28648715	-	RNU11	chr2	112632820	-	.
chr1	28648715	-	RNU11	chr2	114344314	-	.
chr1	28648715	-	RNU11	chr2	182715204	+	.
chr1	28648715	-	RNU11	chr2	192322825	+	.
chr1	28648715	-	RNU11	chr2	214548592	+	ENSG00000197585.9|AC107218.3|antisense,ENSG00000174453.9|VWC2L|protein_coding
chr1	28648715	-	RNU11	chr2	226772922	-	ENSG00000169047.5|IRS1|protein_coding
chr1	28648716	-	RNU11	chr2	213808464	-	ENSG00000144451.18|SPAG16|protein_coding
chr1	28648717	-	RNU11	chr2	113203691	+	ENSG00000125637.15|PSD4|protein_coding
chr1	28648717	-	RNU11	chr2	113853978	+	.
chr1	28648717	-	RNU11	chr2	203087224	+	ENSG00000144426.18|NBEAL1|protein_coding
chr1	28648718	-	RNU11	chr2	109431757	-	ENSG00000172985.10|SH3RF3|protein_coding
chr1	28648718	-	RNU11	chr2	169185484	+	ENSG00000081479.12|LRP2|protein_coding
chr1	28648719	-	RNU11	chr2	25721680	-	.
chr1	28648725	-	RNU11	chr2	33477980	-	ENSG00000152689.17|RASGRP3|protein_coding
chr1	28648729	-	RNU11	chr2	84328711	-	ENSG00000228272.1|AC106874.1|lincRNA
chr1	28648730	-	RNU11	chr2	241166632	+	ENSG00000115685.14|PPP1R7|protein_coding
chr1	28648731	-	RNU11	chr2	37045377	+	ENSG00000008869.11|HEATR5B|protein_coding
chr1	28648731	-	RNU11	chr2	48243734	-	.
chr1	28648732	-	RNU11	chr2	134558488	-	ENSG00000152128.13|TMEM163|protein_coding
chr1	28648733	-	RNU11	chr2	69511432	+	ENSG00000115977.18|AAK1|protein_coding
chr1	28648733	-	RNU11	chr2	72289505	-	ENSG00000144036.15|EXOC6B|protein_coding
chr1	28648733	-	RNU11	chr2	100694502	+	.
chr1	28648733	-	RNU11	chr2	175426857	+	ENSG00000229066.1|AC096649.3|lincRNA
chr1	28648733	-	RNU11	chr2	178783289	-	ENSG00000155657.26|TTN|protein_coding
chr1	28648733	-	RNU11	chr2	191054581	+	ENSG00000138378.18|STAT4|protein_coding
chr1	28648733	-	RNU11	chr2	226254689	+	.
chr1	44731056	+	RNU5D-1	chr2	190918496	-	ENSG00000115419.12|GLS|protein_coding
chr1	44819896	+	RNU5E-6P	chr2	116084591	-	.
chr1	44819896	+	RNU5E-6P	chr2	152291145	+	.
chr1	96226046	-	RNU1-130P	chr2	190488464	+	ENSG00000151690.14|MFSD6|protein_coding
chr1	120850819	+	RNVU1-19	chr2	16516111	+	.
chr1	120850819	+	RNVU1-19	chr2	49289775	+	ENSG00000282890.1|RP11-460M2.1|lincRNA,ENSG00000282998.1|RP11-152D8.1|lincRNA
chr1	120850819	+	RNVU1-19	chr2	66362929	-	.
chr1	120850819	+	RNVU1-19	chr2	99763025	-	ENSG00000144218.18|AFF3|protein_coding
chr1	120850819	+	RNVU1-19	chr2	158166554	+	.
chr1	120850819	+	RNVU1-19	chr2	203879887	-	.
chr1	120850819	+	RNVU1-19	chr2	224244912	-	.
chr1	120850819	+	RNVU1-19	chr2	225034168	-	ENSG00000135905.19|DOCK10|protein_coding
chr1	120850819	+	RNVU1-19	chr2	236637994	+	.
chr1	120850819	+	RNVU1-19	chr2	239328843	+	ENSG00000068024.16|HDAC4|protein_coding
chr1	120850819	+	RNVU1-19	chr2	240622351	-	ENSG00000178623.11|GPR35|protein_coding
chr1	120850820	+	RNVU1-19	chr2	27782233	+	ENSG00000171174.14|RBKS|protein_coding,ENSG00000243147.7|MRPL33|protein_coding
chr1	120850832	+	RNVU1-19	chr2	76840335	-	ENSG00000176204.13|LRRTM4|protein_coding
chr1	120850836	+	RNVU1-19	chr2	240439860	-	ENSG00000063660.8|GPC1|protein_coding
chr1	143699456	+	RNVU1-17	chr2	66148939	+	.
chr1	143699456	+	RNVU1-17	chr2	71749503	+	.
chr1	143699456	+	RNVU1-17	chr2	172951340	+	ENSG00000091428.17|RAPGEF4|protein_coding
chr1	143699456	+	RNVU1-17	chr2	176315601	+	ENSG00000128654.13|MTX2|protein_coding
chr1	143699456	+	RNVU1-17	chr2	224440977	-	.
chr1	143699457	+	RNVU1-17	chr2	15249129	+	ENSG00000151779.12|NBAS|protein_coding
chr1	143699460	+	RNVU1-17	chr2	63601548	-	ENSG00000143951.15|WDPCP|protein_coding,ENSG00000014641.17|MDH1|protein_coding
chr1	143699470	+	RNVU1-17	chr2	171827925	+	ENSG00000115840.13|SLC25A12|protein_coding
chr1	143699473	+	RNVU1-17	chr2	234459047	-	ENSG00000228162.1|AC097713.3|lincRNA
chr1	143699475	+	RNVU1-17	chr2	25308362	+	ENSG00000119772.16|DNMT3A|protein_coding
chr1	144551797	+	RF00003	chr2	85438596	+	.
chr1	144551798	+	RF00003	chr2	25308362	+	ENSG00000119772.16|DNMT3A|protein_coding
chr1	144551798	+	RF00003	chr2	51599691	+	ENSG00000231918.1|AC007682.1|lincRNA
chr1	145465617	+	RF00003	chr2	34019498	+	ENSG00000203386.6|AC009499.1|lincRNA
chr1	145465617	+	RF00003	chr2	103383996	-	.
chr1	145465617	+	RF00003	chr2	105322688	-	ENSG00000135966.12|TGFBRAP1|protein_coding
chr1	145465617	+	RF00003	chr2	135870192	-	ENSG00000076003.4|MCM6|protein_coding
chr1	145465617	+	RF00003	chr2	160079807	+	.
chr1	145465617	+	RF00003	chr2	168074977	+	ENSG00000198648.10|STK39|protein_coding
chr1	145465617	+	RF00003	chr2	170423145	+	ENSG00000071909.18|MYO3B|protein_coding
chr1	145465617	+	RF00003	chr2	197079151	+	ENSG00000065413.19|ANKRD44|protein_coding
chr1	145465618	+	RF00003	chr2	33144304	-	ENSG00000049323.15|LTBP1|protein_coding
chr1	145465618	+	RF00003	chr2	33322714	+	ENSG00000049323.15|LTBP1|protein_coding
chr1	145465618	+	RF00003	chr2	45652340	-	ENSG00000171132.13|PRKCE|protein_coding
chr1	145465618	+	RF00003	chr2	98745021	+	.
chr1	145465618	+	RF00003	chr2	100323656	+	.
chr1	145465618	+	RF00003	chr2	116802459	-	.
chr1	145465618	+	RF00003	chr2	118562064	-	.
chr1	145465618	+	RF00003	chr2	122157022	-	.
chr1	145465618	+	RF00003	chr2	222544820	+	ENSG00000163082.9|SGPP2|protein_coding
chr1	145465618	+	RF00003	chr2	224036620	+	ENSG00000135919.12|SERPINE2|protein_coding
chr1	145465618	+	RF00003	chr2	229242549	+	ENSG00000153823.18|PID1|protein_coding
chr1	145465618	+	RF00003	chr2	232934895	+	ENSG00000066248.14|NGEF|protein_coding
chr1	145465619	+	RF00003	chr2	73134424	+	ENSG00000135631.16|RAB11FIP5|protein_coding
chr1	145465619	+	RF00003	chr2	96899733	+	ENSG00000168754.14|FAM178B|protein_coding
chr1	145465620	+	RF00003	chr2	22114613	+	ENSG00000231200.1|AC068490.2|lincRNA
chr1	145465620	+	RF00003	chr2	199032230	+	ENSG00000231557.1|AC018717.1|lincRNA
chr1	145465621	+	RF00003	chr2	11486814	-	ENSG00000196208.13|GREB1|protein_coding
chr1	145465621	+	RF00003	chr2	11513972	+	ENSG00000196208.13|GREB1|protein_coding
chr1	145465621	+	RF00003	chr2	22472545	-	ENSG00000234207.1|AC096570.2|lincRNA,ENSG00000231200.1|AC068490.2|lincRNA
chr1	145465621	+	RF00003	chr2	23835356	+	ENSG00000119778.14|ATAD2B|protein_coding
chr1	145465621	+	RF00003	chr2	152406324	-	ENSG00000157827.19|FMNL2|protein_coding
chr1	145465621	+	RF00003	chr2	210289377	+	.
chr1	145465621	+	RF00003	chr2	230753691	+	ENSG00000135932.10|CAB39|protein_coding
chr1	145465630	+	RF00003	chr2	13984659	+	ENSG00000230448.5|AC064846.1|lincRNA
chr1	145465630	+	RF00003	chr2	14870566	-	.
chr1	145465630	+	RF00003	chr2	19209516	-	ENSG00000236204.5|AC092594.1|lincRNA
chr1	145465630	+	RF00003	chr2	55213376	+	ENSG00000162994.15|CLHC1|protein_coding
chr1	145465630	+	RF00003	chr2	64934292	+	.
chr1	145465630	+	RF00003	chr2	96300649	-	ENSG00000144028.14|SNRNP200|protein_coding
chr1	145465630	+	RF00003	chr2	97737106	-	ENSG00000115085.13|ZAP70|protein_coding
chr1	145465630	+	RF00003	chr2	107946184	+	.
chr1	145465630	+	RF00003	chr2	108226832	+	.
chr1	145465630	+	RF00003	chr2	143545858	+	ENSG00000258268.1|RP11-570L15.1|antisense,ENSG00000257640.1|RP11-570L15.2|antisense,ENSG00000075884.13|ARHGAP15|protein_coding
chr1	145465630	+	RF00003	chr2	148310596	+	ENSG00000204406.13|MBD5|protein_coding
chr1	145465630	+	RF00003	chr2	191786298	-	.
chr1	145465630	+	RF00003	chr2	196097126	-	.
chr1	145465630	+	RF00003	chr2	196436634	-	ENSG00000138411.11|HECW2|protein_coding
chr1	145465630	+	RF00003	chr2	199327668	+	ENSG00000119042.16|SATB2|protein_coding,ENSG00000257045.1|RP11-486F17.1|antisense
chr1	145465630	+	RF00003	chr2	200845395	+	ENSG00000224346.1|AC005037.1|processed_pseudogene
chr1	145465630	+	RF00003	chr2	211431425	-	ENSG00000178568.14|ERBB4|protein_coding
chr1	145465630	+	RF00003	chr2	214719590	-	.
chr1	145465630	+	RF00003	chr2	216105767	-	.
chr1	145465631	+	RF00003	chr2	13379059	+	.
chr1	145465631	+	RF00003	chr2	16733892	+	ENSG00000223536.5|AC008069.1|lincRNA
chr1	145465631	+	RF00003	chr2	50995868	-	ENSG00000179915.22|NRXN1|protein_coding
chr1	145465631	+	RF00003	chr2	61809819	+	.
chr1	145465631	+	RF00003	chr2	68641983	-	ENSG00000169621.9|APLF|protein_coding
chr1	145465631	+	RF00003	chr2	70560158	-	.
chr1	145465631	+	RF00003	chr2	73107262	+	ENSG00000135631.16|RAB11FIP5|protein_coding
chr1	145465631	+	RF00003	chr2	111387389	-	ENSG00000172965.15|AC068491.1|lincRNA
chr1	145465631	+	RF00003	chr2	111635294	+	ENSG00000153107.12|ANAPC1|protein_coding,ENSG00000285016.1|RP11-803D5.5|processed_transcript,ENSG00000280878.1|RP11-68E19.2|lincRNA
chr1	145465631	+	RF00003	chr2	197869814	+	ENSG00000115896.15|PLCL1|protein_coding
chr1	145465631	+	RF00003	chr2	234349722	-	.
chr1	145465631	+	RF00003	chr2	241186578	-	.
chr1	145465632	+	RF00003	chr2	101466645	+	ENSG00000196460.13|RFX8|protein_coding
chr1	145465632	+	RF00003	chr2	160528727	-	.
chr1	145465721	+	RF00003	chr2	27657863	-	ENSG00000119760.15|SUPT7L|protein_coding
chr1	148038752	+	RNVU1-7	chr2	101637866	-	.
chr1	148038753	+	RNVU1-7	chr2	121648	-	.
chr1	148038753	+	RNVU1-7	chr2	3735401	+	ENSG00000214866.8|DCDC2C|protein_coding
chr1	148038753	+	RNVU1-7	chr2	3772877	-	ENSG00000214866.8|DCDC2C|protein_coding
chr1	148038753	+	RNVU1-7	chr2	10435035	+	.
chr1	148038753	+	RNVU1-7	chr2	14513033	+	.
chr1	148038753	+	RNVU1-7	chr2	18940026	-	.
chr1	148038753	+	RNVU1-7	chr2	21769463	-	ENSG00000233005.1|AC067959.1|lincRNA
chr1	148038753	+	RNVU1-7	chr2	24458752	-	.
chr1	148038753	+	RNVU1-7	chr2	26009752	+	.
chr1	148038753	+	RNVU1-7	chr2	28937284	-	ENSG00000163811.11|WDR43|protein_coding
chr1	148038753	+	RNVU1-7	chr2	29482518	+	ENSG00000171094.17|ALK|protein_coding
chr1	148038753	+	RNVU1-7	chr2	32301562	-	ENSG00000119820.10|YIPF4|protein_coding
chr1	148038753	+	RNVU1-7	chr2	33539487	-	ENSG00000152689.17|RASGRP3|protein_coding
chr1	148038753	+	RNVU1-7	chr2	41428407	-	.
chr1	148038753	+	RNVU1-7	chr2	42172794	-	ENSG00000143924.18|EML4|protein_coding
chr1	148038753	+	RNVU1-7	chr2	43206850	+	.
chr1	148038753	+	RNVU1-7	chr2	44852567	-	.
chr1	148038753	+	RNVU1-7	chr2	46298049	+	ENSG00000116016.13|EPAS1|protein_coding
chr1	148038753	+	RNVU1-7	chr2	47919082	+	.
chr1	148038753	+	RNVU1-7	chr2	48264129	+	.
chr1	148038753	+	RNVU1-7	chr2	50166557	+	ENSG00000179915.22|NRXN1|protein_coding
chr1	148038753	+	RNVU1-7	chr2	53570930	+	ENSG00000115239.21|ASB3|protein_coding
chr1	148038753	+	RNVU1-7	chr2	53744842	+	ENSG00000115239.21|ASB3|protein_coding,ENSG00000270898.5|GPR75-ASB3|protein_coding
chr1	148038753	+	RNVU1-7	chr2	58950729	-	ENSG00000233723.7|AC007092.1|lincRNA
chr1	148038753	+	RNVU1-7	chr2	61987008	+	ENSG00000173163.10|COMMD1|protein_coding
chr1	148038753	+	RNVU1-7	chr2	63906970	+	ENSG00000143952.19|VPS54|protein_coding
chr1	148038753	+	RNVU1-7	chr2	64627834	-	.
chr1	148038753	+	RNVU1-7	chr2	67944221	+	.
chr1	148038753	+	RNVU1-7	chr2	73533386	+	ENSG00000116127.17|ALMS1|protein_coding
chr1	148038753	+	RNVU1-7	chr2	73933831	-	ENSG00000114956.19|DGUOK|protein_coding
chr1	148038753	+	RNVU1-7	chr2	82852375	-	.
chr1	148038753	+	RNVU1-7	chr2	84865932	-	ENSG00000186854.10|TRABD2A|protein_coding
chr1	148038753	+	RNVU1-7	chr2	86903999	-	ENSG00000233673.7|AC111200.10|transcribed_unprocessed_pseudogene
chr1	148038753	+	RNVU1-7	chr2	88126765	+	ENSG00000163586.9|FABP1|protein_coding
chr1	148038753	+	RNVU1-7	chr2	100901427	-	ENSG00000170485.16|NPAS2|protein_coding
chr1	148038753	+	RNVU1-7	chr2	102593647	+	.
chr1	148038753	+	RNVU1-7	chr2	103560076	+	.
chr1	148038753	+	RNVU1-7	chr2	104784332	+	.
chr1	148038753	+	RNVU1-7	chr2	108306550	-	ENSG00000198203.9|SULT1C2|protein_coding
chr1	148038753	+	RNVU1-7	chr2	112709268	-	.
chr1	148038753	+	RNVU1-7	chr2	119733321	+	.
chr1	148038753	+	RNVU1-7	chr2	120789838	+	ENSG00000074047.21|GLI2|protein_coding
chr1	148038753	+	RNVU1-7	chr2	128278116	+	ENSG00000136720.6|HS6ST1|protein_coding
chr1	148038753	+	RNVU1-7	chr2	128654484	-	.
chr1	148038753	+	RNVU1-7	chr2	129562177	-	.
chr1	148038753	+	RNVU1-7	chr2	130909309	-	ENSG00000136002.18|ARHGEF4|protein_coding
chr1	148038753	+	RNVU1-7	chr2	133697076	-	.
chr1	148038753	+	RNVU1-7	chr2	134060300	-	.
chr1	148038753	+	RNVU1-7	chr2	135030424	-	ENSG00000176601.12|MAP3K19|protein_coding
chr1	148038753	+	RNVU1-7	chr2	139742783	-	.
chr1	148038753	+	RNVU1-7	chr2	144709973	+	ENSG00000226674.9|AC074093.1|lincRNA
chr1	148038753	+	RNVU1-7	chr2	147946686	-	ENSG00000115947.13|ORC4|protein_coding
chr1	148038753	+	RNVU1-7	chr2	155247763	+	.
chr1	148038753	+	RNVU1-7	chr2	155898036	+	.
chr1	148038753	+	RNVU1-7	chr2	159502411	-	ENSG00000123636.17|BAZ2B|protein_coding
chr1	148038753	+	RNVU1-7	chr2	168409600	-	.
chr1	148038753	+	RNVU1-7	chr2	170499114	+	ENSG00000071909.18|MYO3B|protein_coding
chr1	148038753	+	RNVU1-7	chr2	171576540	+	.
chr1	148038753	+	RNVU1-7	chr2	176185502	+	ENSG00000224189.7|HAGLR|antisense
chr1	148038753	+	RNVU1-7	chr2	177012667	-	ENSG00000236501.5|AC079305.11|lincRNA
chr1	148038753	+	RNVU1-7	chr2	178376407	-	ENSG00000079156.16|OSBPL6|protein_coding
chr1	148038753	+	RNVU1-7	chr2	182892526	-	.
chr1	148038753	+	RNVU1-7	chr2	186991680	+	.
chr1	148038753	+	RNVU1-7	chr2	194295342	-	.
chr1	148038753	+	RNVU1-7	chr2	197221348	-	ENSG00000065413.19|ANKRD44|protein_coding
chr1	148038753	+	RNVU1-7	chr2	197283920	-	ENSG00000236977.1|AC010746.2|sense_intronic,ENSG00000065413.19|ANKRD44|protein_coding
chr1	148038753	+	RNVU1-7	chr2	198629380	+	ENSG00000225421.2|AC019330.1|lincRNA
chr1	148038753	+	RNVU1-7	chr2	198725581	+	ENSG00000225421.2|AC019330.1|lincRNA
chr1	148038753	+	RNVU1-7	chr2	200363812	+	ENSG00000196141.13|SPATS2L|protein_coding
chr1	148038753	+	RNVU1-7	chr2	200790304	+	ENSG00000230408.3|AC007163.6|antisense,ENSG00000243478.9|AOX2P|transcribed_unprocessed_pseudogene
chr1	148038753	+	RNVU1-7	chr2	202989451	-	ENSG00000138442.9|WDR12|protein_coding
chr1	148038753	+	RNVU1-7	chr2	203599362	+	.
chr1	148038753	+	RNVU1-7	chr2	207020813	+	.
chr1	148038753	+	RNVU1-7	chr2	208685462	-	ENSG00000144407.9|PTH2R|protein_coding
chr1	148038753	+	RNVU1-7	chr2	210417343	+	ENSG00000234281.5|AC007970.1|antisense
chr1	148038753	+	RNVU1-7	chr2	211107538	+	.
chr1	148038753	+	RNVU1-7	chr2	212367584	-	ENSG00000178568.14|ERBB4|protein_coding
chr1	148038753	+	RNVU1-7	chr2	212849673	-	ENSG00000273118.1|AC079610.1|sense_overlapping
chr1	148038753	+	RNVU1-7	chr2	215105645	+	ENSG00000144452.14|ABCA12|protein_coding
chr1	148038753	+	RNVU1-7	chr2	217091223	+	.
chr1	148038753	+	RNVU1-7	chr2	223451595	+	.
chr1	148038753	+	RNVU1-7	chr2	223705758	+	.
chr1	148038753	+	RNVU1-7	chr2	225363171	+	.
chr1	148038753	+	RNVU1-7	chr2	231143950	-	ENSG00000173692.12|PSMD1|protein_coding
chr1	148038753	+	RNVU1-7	chr2	231325593	-	ENSG00000135931.17|ARMC9|protein_coding
chr1	148038753	+	RNVU1-7	chr2	232640724	+	ENSG00000115468.11|EFHD1|protein_coding
chr1	148038753	+	RNVU1-7	chr2	239314371	+	ENSG00000068024.16|HDAC4|protein_coding
chr1	148038753	+	RNVU1-7	chr2	241785037	-	ENSG00000154252.11|GAL3ST2|protein_coding
chr1	148038754	+	RNVU1-7	chr2	177739459	+	ENSG00000284741.1|RP11-250N10.1|protein_coding,ENSG00000128655.17|PDE11A|protein_coding
chr1	148038755	+	RNVU1-7	chr2	69639325	-	ENSG00000115977.18|AAK1|protein_coding
chr1	148038755	+	RNVU1-7	chr2	155065963	+	.
chr1	148038757	+	RNVU1-7	chr2	16239386	-	ENSG00000228876.2|AC010745.2|lincRNA
chr1	148038757	+	RNVU1-7	chr2	56127964	-	ENSG00000272180.1|RP11-481J13.1|lincRNA
chr1	148038757	+	RNVU1-7	chr2	68146148	-	ENSG00000243667.6|WDR92|protein_coding,ENSG00000273398.6|RP11-474G23.1|protein_coding
chr1	148038757	+	RNVU1-7	chr2	146881658	+	ENSG00000227902.2|AC062032.1|lincRNA
chr1	148038757	+	RNVU1-7	chr2	200753026	+	ENSG00000243478.9|AOX2P|transcribed_unprocessed_pseudogene
chr1	148038757	+	RNVU1-7	chr2	215795214	+	ENSG00000235770.5|AC122136.1|lincRNA
chr1	148038758	+	RNVU1-7	chr2	171576540	+	.
chr1	148038758	+	RNVU1-7	chr2	234714534	+	ENSG00000280744.1|LINC01173|lincRNA
chr1	148038759	+	RNVU1-7	chr2	38405230	-	.
chr1	148038759	+	RNVU1-7	chr2	41338196	-	.
chr1	148038761	+	RNVU1-7	chr2	163619264	+	ENSG00000182263.13|FIGN|protein_coding
chr1	148038762	+	RNVU1-7	chr2	47611972	+	ENSG00000095002.14|MSH2|protein_coding
chr1	148038765	+	RNVU1-7	chr2	138273782	+	.
chr1	148038766	+	RNVU1-7	chr2	4198601	+	.
chr1	148038766	+	RNVU1-7	chr2	8434100	+	.
chr1	148038766	+	RNVU1-7	chr2	9681218	-	ENSG00000244260.1|RP11-521D12.2|lincRNA
chr1	148038766	+	RNVU1-7	chr2	9799297	-	.
chr1	148038766	+	RNVU1-7	chr2	24480330	-	.
chr1	148038766	+	RNVU1-7	chr2	26487397	-	ENSG00000115155.17|OTOF|protein_coding
chr1	148038766	+	RNVU1-7	chr2	27375764	-	ENSG00000115234.10|SNX17|protein_coding
chr1	148038766	+	RNVU1-7	chr2	40482628	+	ENSG00000183023.18|SLC8A1|protein_coding
chr1	148038766	+	RNVU1-7	chr2	49220792	+	ENSG00000282890.1|RP11-460M2.1|lincRNA,ENSG00000282998.1|RP11-152D8.1|lincRNA
chr1	148038766	+	RNVU1-7	chr2	52983148	+	.
chr1	148038766	+	RNVU1-7	chr2	56245010	-	ENSG00000055813.5|CCDC85A|protein_coding,ENSG00000271894.1|RP11-482H16.1|processed_transcript
chr1	148038766	+	RNVU1-7	chr2	58225348	-	ENSG00000115392.11|FANCL|protein_coding
chr1	148038766	+	RNVU1-7	chr2	102333082	-	ENSG00000115602.16|IL1RL1|protein_coding,ENSG00000115604.10|IL18R1|protein_coding
chr1	148038766	+	RNVU1-7	chr2	105627733	-	.
chr1	148038766	+	RNVU1-7	chr2	117073713	-	.
chr1	148038766	+	RNVU1-7	chr2	119435540	-	ENSG00000171227.6|TMEM37|protein_coding
chr1	148038766	+	RNVU1-7	chr2	121726799	+	ENSG00000236859.6|NIFK-AS1|antisense
chr1	148038766	+	RNVU1-7	chr2	140538447	-	ENSG00000168702.17|LRP1B|protein_coding
chr1	148038766	+	RNVU1-7	chr2	145164857	-	ENSG00000226674.9|AC074093.1|lincRNA
chr1	148038766	+	RNVU1-7	chr2	146520111	-	.
chr1	148038766	+	RNVU1-7	chr2	150015818	-	.
chr1	148038766	+	RNVU1-7	chr2	151420592	+	ENSG00000080345.17|RIF1|protein_coding
chr1	148038766	+	RNVU1-7	chr2	151864125	+	ENSG00000283228.1|CTD-2021K4.1|protein_coding,ENSG00000182389.19|CACNB4|protein_coding
chr1	148038766	+	RNVU1-7	chr2	156838683	-	.
chr1	148038766	+	RNVU1-7	chr2	163802738	-	ENSG00000237844.1|AC092684.1|lincRNA
chr1	148038766	+	RNVU1-7	chr2	185210352	-	.
chr1	148038766	+	RNVU1-7	chr2	192442667	+	.
chr1	148038766	+	RNVU1-7	chr2	206655540	-	ENSG00000232125.3|DYTN|protein_coding
chr1	148038766	+	RNVU1-7	chr2	208946386	+	.
chr1	148038766	+	RNVU1-7	chr2	209298547	-	.
chr1	148038766	+	RNVU1-7	chr2	216172158	+	ENSG00000079246.15|XRCC5|protein_coding
chr1	148038766	+	RNVU1-7	chr2	219266998	-	ENSG00000127824.13|TUBA4A|protein_coding,ENSG00000243910.7|TUBA4B|protein_coding
chr1	148038766	+	RNVU1-7	chr2	222322189	-	ENSG00000237732.9|AC010980.2|transcribed_unprocessed_pseudogene
chr1	148038766	+	RNVU1-7	chr2	231442311	+	.
chr1	148038766	+	RNVU1-7	chr2	241319216	+	ENSG00000168385.17|SEPT2|protein_coding
chr1	148038767	+	RNVU1-7	chr2	167907972	-	ENSG00000235335.2|AC016723.4|antisense
chr1	148362374	+	RNVU1-1	chr2	34101392	+	ENSG00000203386.6|AC009499.1|lincRNA
chr1	148362374	+	RNVU1-1	chr2	222478590	-	ENSG00000163082.9|SGPP2|protein_coding
chr1	148362376	+	RNVU1-1	chr2	82041510	-	.
chr1	148362452	+	RNVU1-1	chr2	68772975	-	ENSG00000163219.11|ARHGAP25|protein_coding
chr1	148388490	+	RNU1-13P	chr2	231879536	-	.
chr1	148522751	-	RF00003	chr2	49954917	-	ENSG00000179915.22|NRXN1|protein_coding
chr1	148522752	-	RF00003	chr2	169032009	-	.
chr1	210374156	+	RNU5A-8P	chr2	225171410	+	.
chr1	11908257	-	RNU5E-1	chr20	31391449	-	.
chr1	28648704	-	RNU11	chr20	21274409	+	.
chr1	28648704	-	RNU11	chr20	38301580	-	ENSG00000285144.1|CTD-2308N23.5|antisense,ENSG00000206249.3|CTD-2308N23.2|antisense
chr1	28648704	-	RNU11	chr20	62105614	+	.
chr1	28648715	-	RNU11	chr20	333162	+	ENSG00000225377.5|RP5-1103G7.4|antisense
chr1	28648715	-	RNU11	chr20	21690792	+	ENSG00000280350.1|RP5-1065O2.4|lincRNA
chr1	28648715	-	RNU11	chr20	44867047	+	.
chr1	28648718	-	RNU11	chr20	46525991	+	.
chr1	28648733	-	RNU11	chr20	31802792	+	.
chr1	44721789	+	RNU5F-1	chr20	38928027	+	ENSG00000101447.14|FAM83D|protein_coding
chr1	44731054	+	RNU5D-1	chr20	50677253	+	ENSG00000042062.11|FAM65C|protein_coding
chr1	44819896	+	RNU5E-6P	chr20	36602047	+	ENSG00000259399.1|TGIF2-C20orf24|protein_coding
chr1	120850820	+	RNVU1-19	chr20	18742476	+	ENSG00000284776.1|RP11-555E18.2|protein_coding,ENSG00000125821.12|DTD1|protein_coding
chr1	143699456	+	RNVU1-17	chr20	7166277	-	ENSG00000228888.1|RP4-764O22.2|lincRNA
chr1	143699456	+	RNVU1-17	chr20	14476426	-	ENSG00000172264.17|MACROD2|protein_coding
chr1	143699456	+	RNVU1-17	chr20	16536434	-	ENSG00000089177.18|KIF16B|protein_coding
chr1	144560785	+	RF00003	chr20	33719725	+	ENSG00000101417.11|PXMP4|protein_coding
chr1	145465617	+	RF00003	chr20	35579812	+	ENSG00000088340.15|FER1L4|transcribed_unitary_pseudogene
chr1	145465618	+	RF00003	chr20	35836139	-	ENSG00000025293.16|PHF20|protein_coding
chr1	145465619	+	RF00003	chr20	34082972	-	ENSG00000125970.11|RALY|protein_coding
chr1	145465619	+	RF00003	chr20	61239105	-	.
chr1	145465620	+	RF00003	chr20	34595964	-	ENSG00000101464.10|PIGU|protein_coding
chr1	145465621	+	RF00003	chr20	17563202	-	ENSG00000125864.13|BFSP1|protein_coding
chr1	145465621	+	RF00003	chr20	21644159	-	ENSG00000280350.1|RP5-1065O2.4|lincRNA
chr1	145465624	+	RF00003	chr20	62223156	+	.
chr1	145465630	+	RF00003	chr20	21343393	+	ENSG00000088930.7|XRN2|protein_coding
chr1	145465630	+	RF00003	chr20	44310755	+	ENSG00000197296.5|FITM2|protein_coding
chr1	145465630	+	RF00003	chr20	53601734	-	ENSG00000171940.13|ZNF217|protein_coding
chr1	145465630	+	RF00003	chr20	63696150	+	ENSG00000258366.8|RTEL1|protein_coding,ENSG00000026036.22|RTEL1-TNFRSF6B|protein_coding
chr1	145465635	+	RF00003	chr20	16479953	-	ENSG00000089177.18|KIF16B|protein_coding
chr1	148038753	+	RNVU1-7	chr20	1371053	-	ENSG00000234684.6|RP11-314N13.4|antisense,ENSG00000088832.16|FKBP1A|protein_coding,ENSG00000274322.1|RP11-314N13.10|protein_coding
chr1	148038753	+	RNVU1-7	chr20	1790804	-	.
[truncated: 73,840 more rows]

## Sheet: snoRNA
Supplementary Table 1. Chromatin interactions associated with snRNAs and snoRNAs.
Chr_RNAend	Start_RNAend	Strand_RNAend	Gene_RNAend	Chr_DNAend	Start_DNAend	Strand_DNAend	Gene_DNAend
chr1	8511897	+	RF00599	chr1	8511995	-	ENSG00000142599.17|RERE|protein_coding,ENSG00000221083.1|RF00599|snoRNA
chr1	28507410	-	SNORA73A	chr1	74400709	-	ENSG00000116783.14|TNNI3K|protein_coding,ENSG00000259030.6|FPGT-TNNI3K|protein_coding
chr1	28507550	-	SNORA73A	chr1	28507516	+	ENSG00000242125.3|SNHG3|processed_transcript,ENSG00000274266.1|SNORA73A|snoRNA,ENSG00000180198.15|RCC1|protein_coding
chr1	28507565	-	SNORA73A	chr1	28507516	+	ENSG00000242125.3|SNHG3|processed_transcript,ENSG00000274266.1|SNORA73A|snoRNA,ENSG00000180198.15|RCC1|protein_coding
chr1	28507570	-	SNORA73A	chr1	28507516	+	ENSG00000242125.3|SNHG3|processed_transcript,ENSG00000274266.1|SNORA73A|snoRNA,ENSG00000180198.15|RCC1|protein_coding
chr1	28508761	-	SNORA73B	chr1	28508707	+	ENSG00000242125.3|SNHG3|processed_transcript,ENSG00000200087.1|SNORA73B|snoRNA,ENSG00000180198.15|RCC1|protein_coding
chr1	28579775	+	SNORA61	chr1	28579817	-	ENSG00000197989.13|SNHG12|antisense,ENSG00000278274.1|SNORA61|snoRNA
chr1	28579845	+	SNORA61	chr1	152829208	+	.
chr1	28580959	+	SNORA16A	chr1	28581034	-	ENSG00000197989.13|SNHG12|antisense,ENSG00000280498.1|SNORA16A|snoRNA,ENSG00000274582.1|SNORA16A|snoRNA
chr1	84277410	-	RF00410	chr1	84277355	+	ENSG00000199959.1|RF00410|snoRNA
chr1	92846133	-	RF00432	chr1	92845969	+	ENSG00000154511.11|FAM69A|protein_coding
chr1	116278779	-	RF00012	chr1	116278723	+	ENSG00000221040.2|RF00012|snoRNA
chr1	206080314	-	RF00271	chr1	206080283	+	ENSG00000263961.7|C1orf186|protein_coding,ENSG00000252692.1|RF00271|snoRNA
chr1	219962701	-	RF00012	chr1	219962612	+	ENSG00000221673.2|RF00012|snoRNA
chr1	246833458	+	RF00402	chr1	246833533	-	ENSG00000252011.1|RF00402|snoRNA,ENSG00000223519.8|RP11-439E19.8|transcribed_unitary_pseudogene
chr1	28507511	-	SNORA73A	chr10	74509356	+	ENSG00000232342.7|RP11-46O21.2|antisense,ENSG00000156110.13|ADK|protein_coding
chr1	28508686	-	SNORA73B	chr10	63229260	+	ENSG00000171988.18|JMJD1C|protein_coding
chr1	155919967	+	SNORA80E	chr11	45104382	+	ENSG00000019485.13|PRDM11|protein_coding
chr1	28507571	-	SNORA73A	chr12	1272027	+	ENSG00000082805.19|ERC1|protein_coding
chr1	28507429	-	SNORA73A	chr16	65877770	-	.
chr1	28508640	-	SNORA73B	chr17	39272273	+	ENSG00000108306.12|FBXL20|protein_coding
chr1	235127855	+	SNORA14B	chr17	40331767	-	ENSG00000131759.17|RARA|protein_coding
chr1	28507571	-	SNORA73A	chr18	71774690	+	ENSG00000265352.1|RP11-723G8.2|lincRNA
chr1	28508702	-	SNORA73B	chr19	14404773	-	ENSG00000267379.1|CTC-548K16.5|antisense,ENSG00000123146.19|ADGRE5|protein_coding
chr1	28580408	+	SNORA44	chr19	32456564	-	ENSG00000178904.18|DPY19L3|protein_coding
chr1	28508688	-	SNORA73B	chr2	33344625	+	ENSG00000049323.15|LTBP1|protein_coding
chr1	155919916	+	SNORA80E	chr2	167199763	+	ENSG00000163092.19|XIRP2|protein_coding
chr1	28508641	-	SNORA73B	chr20	605733	+	ENSG00000125878.6|TCF15|protein_coding
chr1	28580987	+	SNORA16A	chr21	15481510	+	ENSG00000229425.2|AJ006998.2|lincRNA
chr1	28579804	+	SNORA61	chr22	38778188	-	ENSG00000100242.15|SUN2|protein_coding
chr1	28507511	-	SNORA73A	chr3	129028806	+	ENSG00000114654.7|EFCC1|protein_coding
chr1	28507570	-	SNORA73A	chr3	104047605	-	.
chr1	28507571	-	SNORA73A	chr3	182414965	-	.
chr1	28580381	+	SNORA44	chr3	109010723	+	ENSG00000114487.9|MORC1|protein_coding
chr1	28507410	-	SNORA73A	chr4	130850436	-	.
chr1	28508640	-	SNORA73B	chr4	128461364	+	ENSG00000251432.6|RP11-420A23.1|lincRNA
chr1	201978592	-	SNORA70H	chr4	24991716	+	.
chr1	28507410	-	SNORA73A	chr6	109884016	-	.
chr1	28507512	-	SNORA73A	chr6	17477003	+	ENSG00000112186.11|CAP2|protein_coding
chr1	28508747	-	SNORA73B	chr6	161428064	-	ENSG00000185345.19|PARK2|protein_coding
chr1	201978590	-	SNORA70H	chr6	128607206	-	.
chr1	28580422	+	SNORA44	chr7	100842885	+	ENSG00000146828.17|SLC12A9|protein_coding,ENSG00000236305.1|RP11-126L15.4|antisense
chr1	92840812	-	SNORA66	chr7	69577436	-	.
chr1	92840816	-	SNORA66	chr7	69577434	-	.
chr1	28507496	-	SNORA73A	chr8	138608524	-	ENSG00000169436.16|COL22A1|protein_coding
chr1	28579825	+	SNORA61	chr8	144402646	-	ENSG00000071894.16|CPSF1|protein_coding
chr1	28579828	+	SNORA61	chr8	90140501	-	.
chr1	28579843	+	SNORA61	chr8	74428005	+	ENSG00000104381.12|GDAP1|protein_coding
chr1	155919964	+	SNORA80E	chr8	94900543	+	ENSG00000156170.12|NDUFAF6|protein_coding
chr10	19598523	-	RF00012	chr1	6611656	-	ENSG00000162413.16|KLHL21|protein_coding
chr10	73126141	+	SNORA11F	chr1	85209815	+	.
chr10	19598516	-	RF00012	chr10	19598391	+	ENSG00000200545.2|RF00012|snoRNA,ENSG00000204740.10|MALRD1|protein_coding
chr10	28408146	+	RF00012	chr10	28408218	-	ENSG00000222666.2|RF00012|snoRNA
chr10	73126192	+	SNORA11F	chr10	73126248	-	ENSG00000221164.1|SNORA11F|snoRNA,ENSG00000166321.13|NUDT13|protein_coding
chr10	73126141	+	SNORA11F	chr11	29464274	+	ENSG00000254530.1|RP11-460B17.3|lincRNA
chr10	100237179	+	SNORA12	chr11	36364680	+	ENSG00000135362.13|PRR5L|protein_coding
chr10	73126161	+	SNORA11F	chr15	97043534	+	.
chr10	100237184	+	SNORA12	chr19	20635262	+	ENSG00000188171.15|ZNF626|protein_coding,ENSG00000269110.1|CTC-513N18.7|lincRNA
chr10	68755232	-	SNORD98	chr5	134708663	-	ENSG00000113615.12|SEC24A|protein_coding
chr11	8684307	-	SNORA3A	chr1	184810889	+	ENSG00000135842.16|FAM129A|protein_coding
chr11	8685485	-	SNORA3B	chr1	9782498	-	ENSG00000171603.16|CLSTN1|protein_coding
chr11	8685569	-	SNORA3B	chr1	119182195	+	ENSG00000231365.5|RP11-418J17.1|antisense
chr11	62665469	-	SNORA57	chr1	106299094	-	.
chr11	62665471	-	SNORA57	chr1	116503972	-	.
chr11	62665503	-	SNORA57	chr1	187388257	+	ENSG00000230426.3|RP11-108M21.1|lincRNA
chr11	62665504	-	SNORA57	chr1	76229686	+	ENSG00000184005.10|ST6GALNAC3|protein_coding
chr11	62665507	-	SNORA57	chr1	248261894	-	.
chr11	62665509	-	SNORA57	chr1	33132245	+	.
chr11	62855315	+	SNORD26	chr1	2899533	-	.
chr11	62665571	-	SNORA57	chr10	13762921	-	ENSG00000151474.21|FRMD4A|protein_coding
chr11	62852938	+	SNORD22	chr10	32255613	+	.
chr11	8684297	-	SNORA3A	chr11	99985363	-	ENSG00000149972.10|CNTN5|protein_coding
chr11	10801552	+	SNORD97	chr11	10801675	-	ENSG00000198730.8|CTR9|protein_coding,ENSG00000238622.1|SNORD97|snoRNA,ENSG00000110321.16|EIF4G2|protein_coding
chr11	17075804	+	SNORD14B	chr11	17075867	-	ENSG00000110700.6|RPS13|protein_coding,ENSG00000201403.1|SNORD14B|snoRNA
chr11	19591167	+	RF00408	chr11	19591213	-	ENSG00000166833.19|NAV2|protein_coding,ENSG00000207407.1|RF00408|snoRNA
chr11	32081908	-	RF00012	chr11	32081879	+	ENSG00000285283.1|RP1-65P5.6|protein_coding,ENSG00000212551.2|RF00012|snoRNA
chr11	62665510	-	SNORA57	chr11	55015544	-	.
chr11	62855540	+	SNORD25	chr11	62855593	-	ENSG00000255717.6|SNHG1|processed_transcript,ENSG00000275043.1|SNORD25|snoRNA
chr11	62855548	+	SNORD25	chr11	62855593	-	ENSG00000255717.6|SNHG1|processed_transcript,ENSG00000275043.1|SNORD25|snoRNA
chr11	62855552	+	SNORD25	chr11	62855593	-	ENSG00000255717.6|SNHG1|processed_transcript,ENSG00000275043.1|SNORD25|snoRNA
chr11	75400421	-	SNORD15A	chr11	49765565	-	ENSG00000205035.8|RP11-707M1.1|transcribed_unprocessed_pseudogene
chr11	93721554	-	RF00494	chr11	93721489	+	ENSG00000166004.14|CEP295|protein_coding,ENSG00000254911.3|SCARNA9|antisense,ENSG00000275146.1|RF00494|snoRNA
chr11	93730571	+	SNORA25	chr11	93730605	-	ENSG00000207112.1|SNORA25|snoRNA,ENSG00000166012.16|TAF1D|protein_coding
chr11	93732361	+	SNORA8	chr11	118770769	+	ENSG00000110367.11|DDX6|protein_coding
chr11	123059381	+	SNORD14C	chr11	123059490	-	ENSG00000109971.13|HSPA8|protein_coding,ENSG00000202252.1|SNORD14C|snoRNA
chr11	62665509	-	SNORA57	chr12	7356602	-	ENSG00000177675.8|CD163L1|protein_coding
chr11	62665509	-	SNORA57	chr12	50106271	+	ENSG00000167588.12|GPD1|protein_coding
chr11	62665510	-	SNORA57	chr12	53822850	+	.
chr11	62852936	+	SNORD22	chr12	7597409	+	.
chr11	75400479	-	SNORD15A	chr12	6698867	+	ENSG00000139200.13|PIANP|protein_coding
chr11	93735159	+	SNORA40	chr12	95927075	+	ENSG00000165972.12|CCDC38|protein_coding
chr11	8684273	-	SNORA3A	chr13	31162884	-	.
chr11	8684356	-	SNORA3A	chr13	68311415	+	.
chr11	62665507	-	SNORA57	chr13	110959651	-	.
chr11	62665510	-	SNORA57	chr13	103180106	-	.
chr11	93732421	+	SNORA8	chr13	67971907	+	.
chr11	62853669	+	SNORD30	chr14	89278711	+	ENSG00000053254.15|FOXN3|protein_coding
chr11	8684356	-	SNORA3A	chr15	24798372	-	.
chr11	62665501	-	SNORA57	chr15	64692128	+	ENSG00000180304.14|OAZ2|protein_coding
chr11	62665509	-	SNORA57	chr15	48604513	+	ENSG00000166147.13|FBN1|protein_coding
chr11	62665510	-	SNORA57	chr15	22952602	+	ENSG00000273749.4|CYFIP1|protein_coding
chr11	93730518	+	SNORA25	chr15	54142233	+	ENSG00000137766.16|UNC13C|protein_coding
chr11	8684338	-	SNORA3A	chr16	25177271	-	ENSG00000205629.11|LCMT1|protein_coding
chr11	62665507	-	SNORA57	chr16	46763402	-	ENSG00000140795.12|MYLK3|protein_coding
chr11	75400421	-	SNORD15A	chr16	4694118	+	ENSG00000168101.14|NUDT16L1|protein_coding
chr11	62665504	-	SNORA57	chr17	5606795	+	ENSG00000091592.15|NLRP1|protein_coding
chr11	62665509	-	SNORA57	chr17	39030798	+	ENSG00000214553.9|AC091178.1|transcribed_unprocessed_pseudogene
chr11	62853685	+	SNORD30	chr17	32577604	+	ENSG00000176658.16|MYO1D|protein_coding
chr11	62665468	-	SNORA57	chr18	50890344	-	ENSG00000082212.12|ME2|protein_coding
chr11	62665503	-	SNORA57	chr18	50906954	+	ENSG00000082212.12|ME2|protein_coding
chr11	62665510	-	SNORA57	chr18	36485476	+	ENSG00000134775.15|FHOD3|protein_coding
chr11	8684274	-	SNORA3A	chr19	34320445	+	ENSG00000166398.12|KIAA0355|protein_coding
chr11	62665464	-	SNORA57	chr19	45033888	+	ENSG00000104856.13|RELB|protein_coding
chr11	62665509	-	SNORA57	chr19	55261626	+	.
chr11	62665510	-	SNORA57	chr19	50988185	-	ENSG00000267879.1|CTB-147C22.9|antisense
chr11	62853666	+	SNORD30	chr19	18834825	+	ENSG00000005007.12|UPF1|protein_coding
chr11	8684302	-	SNORA3A	chr2	103662806	-	.
chr11	8684356	-	SNORA3A	chr2	157444080	+	ENSG00000115165.9|CYTIP|protein_coding
chr11	62665504	-	SNORA57	chr2	55829542	+	.
chr11	62665504	-	SNORA57	chr2	168023969	-	ENSG00000198648.10|STK39|protein_coding
chr11	62665509	-	SNORA57	chr2	175182318	-	ENSG00000154518.9|ATP5G3|protein_coding
chr11	62665569	-	SNORA57	chr2	191053193	+	ENSG00000138378.18|STAT4|protein_coding
chr11	62852931	+	SNORD22	chr2	32216960	+	ENSG00000152683.14|SLC30A6|protein_coding
chr11	62852999	+	SNORD22	chr2	20862238	-	.
chr11	62855294	+	SNORD26	chr2	165812863	-	ENSG00000229195.1|AC009495.4|lincRNA
chr11	62665466	-	SNORA57	chr20	2815417	-	ENSG00000241690.3|RP5-860F19.8|protein_coding,ENSG00000258713.2|C20orf141|protein_coding
chr11	62665470	-	SNORA57	chr21	22178231	-	.
chr11	8684303	-	SNORA3A	chr22	33904071	+	ENSG00000133424.20|LARGE|protein_coding
chr11	62665501	-	SNORA57	chr22	25804653	-	ENSG00000133454.15|MYO18B|protein_coding
chr11	62665509	-	SNORA57	chr22	30302101	-	ENSG00000099992.15|TBC1D10A|protein_coding
chr11	8684272	-	SNORA3A	chr3	117168347	-	.
chr11	8684274	-	SNORA3A	chr3	1889665	-	.
chr11	8684356	-	SNORA3A	chr3	115588377	+	.
chr11	9428831	-	SNORA23	chr3	119555126	-	ENSG00000121594.11|CD80|protein_coding
chr11	62665448	-	SNORA57	chr3	126518963	+	.
chr11	62665468	-	SNORA57	chr3	113233209	+	ENSG00000144857.14|BOC|protein_coding
chr11	62665469	-	SNORA57	chr3	183649786	+	ENSG00000114796.15|KLHL24|protein_coding
chr11	62665470	-	SNORA57	chr3	185158102	-	.
chr11	62665484	-	SNORA57	chr3	68301358	+	ENSG00000183662.10|FAM19A1|protein_coding
chr11	62665504	-	SNORA57	chr3	178704255	+	ENSG00000237978.5|RP11-385J1.2|antisense,ENSG00000197584.11|KCNMB2|protein_coding,ENSG00000275163.1|RP11-385J1.3|protein_coding
chr11	62665509	-	SNORA57	chr3	129292023	+	ENSG00000183624.13|HMCES|protein_coding
chr11	62665510	-	SNORA57	chr3	127100121	+	.
chr11	62665510	-	SNORA57	chr3	189104908	+	ENSG00000188001.9|TPRG1|protein_coding
chr11	62665570	-	SNORA57	chr3	269195	-	ENSG00000134121.9|CHL1|protein_coding
chr11	62852931	+	SNORD22	chr3	71936152	-	.
chr11	93730550	+	SNORA25	chr3	102422190	+	ENSG00000170044.8|ZPLD1|protein_coding
chr11	8684356	-	SNORA3A	chr4	4998525	-	.
chr11	8684356	-	SNORA3A	chr4	77468774	+	ENSG00000249036.1|RP11-625I7.1|lincRNA
chr11	62665470	-	SNORA57	chr4	59962253	-	.
chr11	62665501	-	SNORA57	chr4	106727564	-	.
chr11	62665510	-	SNORA57	chr4	175642072	+	ENSG00000150625.16|GPM6A|protein_coding
chr11	93732379	+	SNORA8	chr4	133309975	-	.
chr11	8684303	-	SNORA3A	chr5	156191711	-	ENSG00000170624.13|SGCD|protein_coding
chr11	8684323	-	SNORA3A	chr5	54856597	+	ENSG00000232517.2|AC112198.1|unitary_pseudogene
chr11	8684356	-	SNORA3A	chr5	31209622	-	ENSG00000113361.12|CDH6|protein_coding,ENSG00000254138.1|RP11-152K4.2|antisense
chr11	62665466	-	SNORA57	chr5	81751463	+	ENSG00000145687.16|SSBP2|protein_coding
chr11	62665469	-	SNORA57	chr5	117811647	+	.
chr11	62665503	-	SNORA57	chr5	59475305	-	ENSG00000113448.18|PDE4D|protein_coding
chr11	62852931	+	SNORD22	chr5	80254461	+	ENSG00000164300.16|SERINC5|protein_coding
chr11	62852983	+	SNORD22	chr5	177093441	+	ENSG00000160867.14|FGFR4|protein_coding
chr11	93730552	+	SNORA25	chr5	32819587	+	.
chr11	8684258	-	SNORA3A	chr6	12701524	-	.
chr11	8684303	-	SNORA3A	chr6	31959176	-	ENSG00000204351.11|SKIV2L|protein_coding,ENSG00000204356.13|NELFE|protein_coding
chr11	62665467	-	SNORA57	chr6	129350809	+	ENSG00000196569.12|LAMA2|protein_coding
chr11	62665504	-	SNORA57	chr6	43914386	+	.
chr11	62665507	-	SNORA57	chr6	43841700	-	ENSG00000283573.1|RP11-344J7.3|lincRNA
chr11	62665510	-	SNORA57	chr6	35496792	+	ENSG00000007866.19|TEAD3|protein_coding
chr11	62665510	-	SNORA57	chr6	125188246	+	ENSG00000111907.20|TPD52L1|protein_coding
chr11	62665510	-	SNORA57	chr6	134117259	+	.
chr11	8684274	-	SNORA3A	chr7	158217582	+	ENSG00000155093.17|PTPRN2|protein_coding
chr11	62665510	-	SNORA57	chr7	6645881	+	ENSG00000205903.6|ZNF316|protein_coding
chr11	62665510	-	SNORA57	chr7	8032499	-	ENSG00000106415.12|GLCCI1|protein_coding
chr11	62665510	-	SNORA57	chr7	109245488	+	.
chr11	62855313	+	SNORD26	chr7	26187029	-	ENSG00000050344.8|NFE2L3|protein_coding
chr11	75404518	-	SNORD15B	chr7	25114050	+	.
chr11	2963771	+	SNORA54	chr8	95922345	+	.
chr11	8684273	-	SNORA3A	chr8	46356349	-	.
chr11	8684338	-	SNORA3A	chr8	122200477	+	.
chr11	62665466	-	SNORA57	chr8	4891409	-	ENSG00000183117.18|CSMD1|protein_coding
chr11	62665471	-	SNORA57	chr8	4891407	-	ENSG00000183117.18|CSMD1|protein_coding
chr11	62665503	-	SNORA57	chr8	138835914	+	ENSG00000169436.16|COL22A1|protein_coding
chr11	62665504	-	SNORA57	chr8	29791557	-	ENSG00000253490.5|AC145110.1|lincRNA
chr11	62665509	-	SNORA57	chr8	88592346	-	ENSG00000253553.5|RP11-586K2.1|antisense
chr11	62852931	+	SNORD22	chr8	74770728	-	ENSG00000254349.5|RP11-758M4.1|lincRNA
chr11	8684273	-	SNORA3A	chr9	89739315	-	.
chr11	62665504	-	SNORA57	chr9	128810299	+	ENSG00000107021.15|TBC1D13|protein_coding
chr11	62665510	-	SNORA57	chr9	92023996	+	ENSG00000090054.14|SPTLC1|protein_coding
chr11	62665569	-	SNORA57	chr9	136843202	+	.
chr11	62853670	+	SNORD30	chr9	6106650	-	.
chr11	62665510	-	SNORA57	chrX	126226568	-	.
chr11	75400479	-	SNORD15A	chrY	16868031	+	.
chr12	6510345	-	SCARNA10	chr1	101295144	+	.
chr12	6510345	-	SCARNA10	chr1	179551850	+	ENSG00000162779.21|AXDND1|protein_coding,ENSG00000116218.12|NPHS2|protein_coding
chr12	48654449	+	SNORA2C	chr10	16804529	-	ENSG00000148484.17|RSU1|protein_coding
chr12	48654453	+	SNORA2C	chr10	67225256	+	ENSG00000183230.16|CTNNA3|protein_coding
chr12	132031296	-	SNORA49	chr10	4561198	+	.
chr12	6510446	-	SCARNA10	chr11	47538910	+	ENSG00000149187.18|CELF1|protein_coding
chr12	6967392	+	SCARNA12	chr11	48117581	+	ENSG00000149177.12|PTPRJ|protein_coding
chr12	48654415	+	SNORA2C	chr11	117801054	-	ENSG00000177103.13|DSCAML1|protein_coding,ENSG00000137731.13|FXYD2|protein_coding
chr12	6510457	-	SCARNA10	chr12	12689041	-	ENSG00000183150.7|GPR19|protein_coding
chr12	48654443	+	SNORA2C	chr12	32921608	-	.
chr12	48656691	+	SNORA2A	chr12	48656749	-	ENSG00000139620.12|KANSL2|protein_coding,ENSG00000206612.1|SNORA2A|snoRNA
chr12	48656757	+	SNORA2A	chr12	48656948	-	ENSG00000139620.12|KANSL2|protein_coding
chr12	6510360	-	SCARNA10	chr13	28149682	-	ENSG00000152520.13|PAN3|protein_coding
chr12	6510367	-	SCARNA10	chr13	31970502	-	ENSG00000073910.21|FRY|protein_coding
chr12	6510378	-	SCARNA10	chr13	34056163	-	.
chr12	6510438	-	SCARNA10	chr13	98109296	-	.
chr12	6967409	+	SCARNA12	chr13	16957006	+	.
chr12	48667549	+	SNORA2B	chr13	31470177	+	.
chr12	6510334	-	SCARNA10	chr14	93882628	-	.
chr12	6510457	-	SCARNA10	chr15	90360255	+	ENSG00000196391.10|ZNF774|protein_coding
chr12	6510345	-	SCARNA10	chr16	1783238	+	ENSG00000095906.16|NUBP2|protein_coding,ENSG00000162032.15|SPSB3|protein_coding
chr12	6510457	-	SCARNA10	chr16	14967175	+	.
chr12	6510457	-	SCARNA10	chr17	76738223	+	ENSG00000092931.11|MFSD11|protein_coding,ENSG00000267168.1|RP11-318A15.7|protein_coding
chr12	6510353	-	SCARNA10	chr19	55601370	-	ENSG00000179943.7|FIZ1|protein_coding,ENSG00000171443.6|ZNF524|protein_coding
chr12	6510377	-	SCARNA10	chr19	13737728	-	ENSG00000104957.13|CCDC130|protein_coding
chr12	6967387	+	SCARNA12	chr19	46950589	-	ENSG00000160007.18|ARHGAP35|protein_coding
chr12	6510345	-	SCARNA10	chr2	46912225	-	ENSG00000180398.11|MCFD2|protein_coding
chr12	6510345	-	SCARNA10	chr2	226474422	+	.
chr12	6510367	-	SCARNA10	chr2	41190569	-	.
chr12	6967385	+	SCARNA12	chr2	133334561	+	ENSG00000176771.16|NCKAP5|protein_coding
chr12	6967408	+	SCARNA12	chr2	85180403	-	ENSG00000152284.4|TCF7L1|protein_coding
chr12	48654382	+	SNORA2C	chr2	112627631	+	.
chr12	48654446	+	SNORA2C	chr2	77473571	+	ENSG00000176204.13|LRRTM4|protein_coding
chr12	6510345	-	SCARNA10	chr20	42552202	+	ENSG00000196090.12|PTPRT|protein_coding
chr12	6967398	+	SCARNA12	chr22	35422385	-	ENSG00000100297.15|MCM5|protein_coding
chr12	6510342	-	SCARNA10	chr3	8944369	-	ENSG00000070950.9|RAD18|protein_coding
chr12	6510378	-	SCARNA10	chr3	18910315	+	ENSG00000228956.8|AC144521.1|processed_transcript
chr12	6510378	-	SCARNA10	chr3	59481422	+	ENSG00000242545.1|RP11-719N22.2|lincRNA
chr12	6510445	-	SCARNA10	chr3	15028604	-	ENSG00000177463.15|NR2C2|protein_coding
chr12	6510446	-	SCARNA10	chr3	161972407	-	.
chr12	6510446	-	SCARNA10	chr3	195039383	+	.
chr12	6967397	+	SCARNA12	chr3	37474787	+	ENSG00000144668.11|ITGA9|protein_coding
chr12	6967428	+	SCARNA12	chr3	14050010	-	ENSG00000180438.15|TPRXL|transcribed_processed_pseudogene
chr12	48654455	+	SNORA2C	chr3	96030817	+	.
chr12	6510337	-	SCARNA10	chr4	139266273	-	ENSG00000137463.4|MGARP|protein_coding
chr12	6510345	-	SCARNA10	chr4	177071206	+	.
chr12	6967399	+	SCARNA12	chr4	95410855	+	ENSG00000182168.14|UNC5C|protein_coding
chr12	48654451	+	SNORA2C	chr4	9999550	+	ENSG00000109667.11|SLC2A9|protein_coding
chr12	6510344	-	SCARNA10	chr5	140425167	-	ENSG00000131503.20|ANKHD1|protein_coding,ENSG00000254996.5|ANKHD1-EIF4EBP3|protein_coding
chr12	6510377	-	SCARNA10	chr5	161324609	-	ENSG00000145864.12|GABRB2|protein_coding
chr12	6510445	-	SCARNA10	chr5	67529119	+	ENSG00000249364.5|RP11-434D9.1|lincRNA
chr12	6967385	+	SCARNA12	chr5	36352546	-	.
chr12	6510324	-	SCARNA10	chr6	43441133	-	ENSG00000124574.14|ABCC10|protein_coding
chr12	6510457	-	SCARNA10	chr6	87921156	+	.
chr12	6967446	+	SCARNA12	chr6	72640689	-	ENSG00000233844.1|RP3-485C17.1|sense_intronic,ENSG00000185760.15|KCNQ5|protein_coding
chr12	48654419	+	SNORA2C	chr6	91260758	-	.
chr12	48667500	+	SNORA2B	chr6	35951347	-	ENSG00000112053.13|SLC26A8|protein_coding
chr12	98599684	-	SNORA53	chr6	43488125	-	ENSG00000137221.14|TJAP1|protein_coding
chr12	6510321	-	SCARNA10	chr7	155864111	-	.
chr12	6510337	-	SCARNA10	chr7	26455243	-	ENSG00000214870.8|AC004540.5|lincRNA
chr12	48654447	+	SNORA2C	chr7	5769509	-	ENSG00000011275.18|RNF216|protein_coding
chr12	48667457	+	SNORA2B	chr7	24205514	-	ENSG00000228944.1|AC004485.3|antisense
chr12	6510345	-	SCARNA10	chr8	111013493	+	ENSG00000253877.5|RP11-946L20.2|lincRNA
chr12	6510367	-	SCARNA10	chr8	141145931	+	ENSG00000105339.10|DENND3|protein_coding
chr12	6510454	-	SCARNA10	chr8	82095806	-	.
chr12	6967386	+	SCARNA12	chr8	29849145	-	ENSG00000248964.6|RP11-94H18.1|lincRNA
chr12	6967481	+	SCARNA12	chr8	46514372	+	.
chr12	48667457	+	SNORA2B	chr8	128417390	+	ENSG00000254275.6|RP11-89M16.1|processed_transcript
chr12	6510378	-	SCARNA10	chr9	135147139	+	.
chr12	6510454	-	SCARNA10	chr9	27282658	+	ENSG00000283945.1|RP11-57P14.3|transcribed_unprocessed_pseudogene
chr12	6510367	-	SCARNA10	chrX	116007168	+	.
chr12	6967428	+	SCARNA12	chrX	77421246	+	.
chr13	27255511	-	SNORA27	chr10	2249802	+	.
chr13	45336291	+	RF00322	chr13	45336339	-	ENSG00000253051.1|RF00322|snoRNA,ENSG00000133112.16|TPT1|protein_coding
chr13	45336328	+	RF00322	chr13	27548056	-	ENSG00000139517.7|LNX2|protein_coding
chr13	107320904	+	SNORD31B	chr13	107321026	-	ENSG00000201847.1|SNORD31B|snoRNA,ENSG00000204442.3|FAM155A|protein_coding
chr13	27255526	-	SNORA27	chr14	75852830	-	ENSG00000119685.19|TTLL5|protein_coding
chr13	45336314	+	RF00322	chr2	81828363	-	.
chr13	45337503	+	SNORA31	chr2	168394036	-	.
chr13	45336328	+	RF00322	chr20	11861456	+	ENSG00000228422.3|RP5-1012F16.1|lincRNA
chr13	27255505	-	SNORA27	chr21	23126922	+	ENSG00000230972.1|AP001255.2|lincRNA
chr13	45336314	+	RF00322	chr3	48970664	-	ENSG00000177479.19|ARIH2|protein_coding
chr13	45336320	+	RF00322	chr6	130467397	-	.
chr13	45336328	+	RF00322	chr6	34593707	+	ENSG00000196821.9|C6orf106|protein_coding
chr13	27255505	-	SNORA27	chr8	84815710	+	ENSG00000184672.11|RALYL|protein_coding
chr13	45336339	+	RF00322	chr8	95590596	-	ENSG00000253773.2|KB-1047C11.2|lincRNA
chr14	20323277	+	SNORA79B	chr10	20725981	+	.
chr14	20323276	+	SNORA79B	chr11	63644214	-	ENSG00000256789.1|RP11-697H9.2|antisense,ENSG00000184743.12|ATL3|protein_coding
chr14	20323277	+	SNORA79B	chr11	5696293	+	ENSG00000132274.15|TRIM22|protein_coding,ENSG00000132256.18|TRIM5|protein_coding
chr14	20323259	+	SNORA79B	chr13	29551068	+	ENSG00000139514.12|SLC7A1|protein_coding
chr14	20323275	+	SNORA79B	chr13	95708398	+	ENSG00000102580.14|DNAJC3|protein_coding
chr14	25806622	+	RF00440	chr14	25806785	-	ENSG00000212270.1|RF00440|snoRNA
chr14	37720481	-	RF00406	chr14	37720431	+	ENSG00000139865.16|TTC6|protein_coding,ENSG00000200385.1|RF00406|snoRNA
chr14	51244180	-	RF00156	chr14	51244096	+	ENSG00000139921.12|TMX1|protein_coding,ENSG00000201376.1|RF00156|snoRNA
chr14	100984860	-	SNORD114-24	chr14	100984670	+	ENSG00000225746.10|MEG8|lincRNA
chr14	20323275	+	SNORA79B	chr18	9766843	-	ENSG00000168461.12|RAB31|protein_coding
chr14	20323275	+	SNORA79B	chr6	164001514	-	.
chr14	81202789	+	SNORA79	chr7	9046113	+	.
chr14	81202789	+	SNORA79	chr7	88660976	+	.
chr14	20323277	+	SNORA79B	chr8	134912683	+	.
chr15	66502868	+	SNORD16	chr11	94076429	+	ENSG00000181333.11|HEPHL1|protein_coding
chr15	25077145	-	SNORD116-12	chr15	25077090	+	ENSG00000224078.13|SNHG14|processed_transcript,ENSG00000207197.1|SNORD116-12|snoRNA
chr15	25099662	-	SNORD116-26	chr15	25099586	+	ENSG00000224078.13|SNHG14|processed_transcript,ENSG00000251815.1|SNORD116-26|snoRNA
chr15	25199464	-	SNORD115-16	chr15	25199387	+	ENSG00000200757.1|SNORD115-16|snoRNA,ENSG00000224078.13|SNHG14|processed_transcript
chr15	25209969	-	SNORD115-22	chr15	25209859	+	ENSG00000224078.13|SNHG14|processed_transcript,ENSG00000201326.1|SNORD115-22|snoRNA
chr15	25227192	-	SNORD115-31	chr15	25227083	+	ENSG00000202188.1|SNORD115-31|snoRNA,ENSG00000224078.13|SNHG14|processed_transcript
chr15	26008990	+	RF00554	chr15	26009020	-	ENSG00000206187.3|RP11-1084I9.1|lincRNA,ENSG00000212604.1|RF00554|snoRNA
chr15	29233989	-	RF00201	chr15	29233925	+	ENSG00000259299.1|RP11-37J13.1|processed_pseudogene,ENSG00000252868.1|RF00201|snoRNA,ENSG00000104059.4|FAM189A1|protein_coding
chr15	64342649	-	RF00554	chr15	64342579	+	ENSG00000169118.17|CSNK1G1|protein_coding,ENSG00000252774.1|RF00554|snoRNA,ENSG00000259316.11|CTD-2116N17.1|protein_coding
chr15	65696843	+	SNORD13E	chr15	65696942	-	ENSG00000174485.15|DENND4A|protein_coding,ENSG00000238311.1|SNORD13E|snoRNA
chr15	66502813	+	SNORD16	chr15	66502849	-	ENSG00000174444.14|RPL4|protein_coding,ENSG00000199673.1|SNORD16|snoRNA
chr15	66502058	+	SNORD18B	chr6	57463439	+	ENSG00000146143.17|PRIM2|protein_coding
chr16	1962973	+	SNORA64	chr1	61063682	+	ENSG00000162599.15|NFIA|protein_coding
chr16	58548542	+	SNORA46	chr1	48271229	-	.
chr16	1962973	+	SNORA64	chr10	6611293	+	ENSG00000237943.6|RP11-5N23.2|processed_transcript
chr16	1962973	+	SNORA64	chr10	33405870	-	.
chr16	1962973	+	SNORA64	chr10	109179902	-	.
chr16	58548562	+	SNORA46	chr13	113492782	-	ENSG00000150403.17|TMCO3|protein_coding
chr16	1962973	+	SNORA64	chr14	100992356	+	ENSG00000225746.10|MEG8|lincRNA
chr16	1962973	+	SNORA64	chr16	17645217	-	.
chr16	1965294	-	SNORA78	chr16	1965260	+	ENSG00000273587.1|SNORA78|snoRNA,ENSG00000255198.4|SNHG9|lincRNA
chr16	1965309	-	SNORA78	chr16	1965259	+	ENSG00000273587.1|SNORA78|snoRNA,ENSG00000255198.4|SNHG9|lincRNA
chr16	1965335	-	SNORA78	chr16	1965260	+	ENSG00000273587.1|SNORA78|snoRNA,ENSG00000255198.4|SNHG9|lincRNA
chr16	2155002	+	SNORD60	chr16	2155152	-	ENSG00000281010.1|RF00345|snoRNA,ENSG00000260260.1|RP11-304L19.5|lincRNA,ENSG00000206630.1|SNORD60|snoRNA
chr16	2155074	+	SNORD60	chr16	2155152	-	ENSG00000281010.1|RF00345|snoRNA,ENSG00000260260.1|RP11-304L19.5|lincRNA,ENSG00000206630.1|SNORD60|snoRNA
chr16	30710582	-	SNORA30	chr16	30710455	+	ENSG00000080603.16|SRCAP|protein_coding,ENSG00000282034.1|RP11-2C24.9|protein_coding
chr16	50151564	+	RF00156	chr16	50151706	-	ENSG00000252526.1|RF00156|snoRNA
chr16	68189450	-	RF00554	chr16	68189373	+	ENSG00000072736.18|NFATC3|protein_coding,ENSG00000212445.1|RF00554|snoRNA
chr16	76469500	+	RF00133	chr16	76469606	-	ENSG00000252022.1|RF00133|snoRNA,ENSG00000152910.18|CNTNAP4|protein_coding
chr16	1962973	+	SNORA64	chr17	32541767	-	ENSG00000176658.16|MYO1D|protein_coding
chr16	1963028	+	SNORA64	chr17	32287034	+	ENSG00000141314.12|RHBDL3|protein_coding
chr16	58548499	+	SNORA46	chr18	62995760	-	.
chr16	1963020	+	SNORA64	chr2	9854878	-	ENSG00000115750.16|TAF1B|protein_coding
chr16	58559864	+	SNORA50A	chr20	33324592	+	ENSG00000233146.1|BPIFB5P|unitary_pseudogene
chr16	1962973	+	SNORA64	chr22	34296124	-	.
chr16	1962979	+	SNORA64	chr3	36134863	-	.
chr16	1962973	+	SNORA64	chr5	155418936	-	.
chr16	1963009	+	SNORA64	chr6	132140380	+	ENSG00000228495.1|RP3-523C21.1|lincRNA
chr16	1962973	+	SNORA64	chr8	76864326	-	ENSG00000091656.15|ZFHX4|protein_coding
chr16	1963009	+	SNORA64	chr8	51905464	+	ENSG00000228801.5|RP11-110G21.1|antisense
chr16	1965310	-	SNORA78	chr8	9428726	-	ENSG00000254237.5|RP11-115J16.2|lincRNA
chr16	1963028	+	SNORA64	chr9	74172680	+	.
chr16	58548539	+	SNORA46	chr9	118031107	-	.
chr17	7574759	-	SNORA48	chr1	31674604	+	ENSG00000084636.17|COL16A1|protein_coding
chr17	8173505	+	SNORD118	chr1	167681601	-	ENSG00000198771.10|RCSD1|protein_coding
chr17	19188124	-	SNORD3A	chr1	26890487	+	ENSG00000198746.12|GPATCH3|protein_coding
chr17	19188124	-	SNORD3A	chr1	226170851	+	ENSG00000182827.8|ACBD3|protein_coding
chr17	19188126	-	SNORD3A	chr1	125089983	+	.
chr17	19188127	-	SNORD3A	chr1	220930701	-	.
chr17	19188134	-	SNORD3A	chr1	46101382	-	ENSG00000278139.1|RP4-533D7.6|protein_coding,ENSG00000117461.14|PIK3R3|protein_coding
chr17	19188138	-	SNORD3A	chr1	24579788	+	ENSG00000184454.6|NCMAP|protein_coding
chr17	64146416	-	SNORA50C	chr1	4873010	-	.
chr17	64146454	-	SNORA50C	chr1	174933198	+	ENSG00000152061.23|RABGAP1L|protein_coding
chr17	64146471	-	SNORA50C	chr1	221422381	-	.
chr17	76561179	-	SNORD1B	chr1	228283082	-	ENSG00000154358.20|OBSCN|protein_coding
chr17	2329146	+	SNORD91B	chr10	69008955	+	ENSG00000198954.7|KIF1BP|protein_coding
chr17	7574807	-	SNORA48	chr10	115271969	-	ENSG00000107518.16|ATRNL1|protein_coding
chr17	8173480	+	SNORD118	chr10	116663332	-	.
chr17	8173492	+	SNORD118	chr10	98398920	-	ENSG00000119943.12|PYROXD2|protein_coding
chr17	8173518	+	SNORD118	chr10	92984886	+	ENSG00000138190.16|EXOC6|protein_coding
chr17	19188124	-	SNORD3A	chr10	17948436	-	.
chr17	19188124	-	SNORD3A	chr10	90903514	-	ENSG00000148688.13|RPP30|protein_coding
chr17	64146375	-	SNORA50C	chr10	1508874	+	ENSG00000185736.15|ADARB2|protein_coding
chr17	7574808	-	SNORA48	chr11	120118586	+	ENSG00000137699.16|TRIM29|protein_coding
chr17	7574847	-	SNORA48	chr11	1848316	+	.
chr17	19188125	-	SNORD3A	chr11	64205741	-	.
chr17	19188126	-	SNORD3A	chr11	62686259	-	.
chr17	19188133	-	SNORD3A	chr11	125433674	-	.
chr17	7574754	-	SNORA48	chr12	40633865	-	.
chr17	7574790	-	SNORA48	chr12	119430554	+	ENSG00000248636.6|RP11-768F21.1|lincRNA,ENSG00000183273.6|CCDC60|protein_coding
chr17	8173505	+	SNORD118	chr12	87425939	-	.
chr17	19188124	-	SNORD3A	chr12	48995817	-	ENSG00000181418.7|DDN|protein_coding,ENSG00000258283.1|RP11-386G11.3|antisense
chr17	19188124	-	SNORD3A	chr12	105107007	-	ENSG00000257999.1|RP11-61E11.2|antisense
chr17	19188151	-	SNORD3A	chr12	80519560	-	ENSG00000139304.13|PTPRQ|protein_coding
chr17	64146471	-	SNORA50C	chr12	21512922	-	ENSG00000111711.9|GOLT1B|protein_coding
chr17	64146471	-	SNORA50C	chr12	101437935	+	.
chr17	7574807	-	SNORA48	chr13	53102128	-	.
chr17	7576869	-	SNORD10	chr13	22714723	+	.
chr17	7576874	-	SNORD10	chr13	104994090	+	.
chr17	19188124	-	SNORD3A	chr13	69180677	-	.
chr17	19188126	-	SNORD3A	chr13	37215500	-	.
chr17	19188126	-	SNORD3A	chr13	69602017	-	.
chr17	7574787	-	SNORA48	chr14	23746214	-	.
chr17	7574787	-	SNORA48	chr14	84308101	-	.
chr17	19188126	-	SNORD3A	chr14	42279202	+	.
chr17	28720611	-	SNORD42B	chr14	21462238	+	ENSG00000129472.13|RAB2B|protein_coding
chr17	64146377	-	SNORA50C	chr14	57727057	-	ENSG00000151812.14|SLC35F4|protein_coding
chr17	64146471	-	SNORA50C	chr14	33141321	+	ENSG00000151322.18|NPAS3|protein_coding
chr17	64146471	-	SNORA50C	chr14	50403082	+	ENSG00000100490.9|CDKL1|protein_coding
chr17	7576924	-	SNORD10	chr15	51229164	-	ENSG00000137869.14|CYP19A1|protein_coding,ENSG00000259240.1|RP11-108K3.1|lincRNA
chr17	8173476	+	SNORD118	chr15	58725137	+	ENSG00000137845.14|ADAM10|protein_coding
chr17	8173496	+	SNORD118	chr15	64203643	-	ENSG00000169118.17|CSNK1G1|protein_coding,ENSG00000259316.11|CTD-2116N17.1|protein_coding
chr17	64146470	-	SNORA50C	chr15	65777114	-	ENSG00000174485.15|DENND4A|protein_coding,ENSG00000103769.9|RAB11A|protein_coding
chr17	7576924	-	SNORD10	chr16	49361545	-	.
chr17	8173505	+	SNORD118	chr16	67843322	-	ENSG00000168286.2|THAP11|protein_coding,ENSG00000102901.12|CENPT|protein_coding
chr17	19188124	-	SNORD3A	chr16	22738011	-	.
chr17	19188150	-	SNORD3A	chr16	30027018	+	ENSG00000167194.7|C16orf92|protein_coding,ENSG00000149926.13|FAM57B|protein_coding
chr17	64146454	-	SNORA50C	chr16	57752569	-	ENSG00000140854.12|KATNB1|protein_coding
chr17	7574786	-	SNORA48	chr17	56795842	+	ENSG00000214226.8|C17orf67|protein_coding
chr17	8173470	+	SNORD118	chr17	28471456	+	ENSG00000258472.8|RP11-192H23.4|protein_coding
chr17	8173545	+	SNORD118	chr17	8173639	-	ENSG00000179029.14|TMEM107|protein_coding,ENSG00000200463.1|SNORD118|snoRNA
chr17	16441282	-	SNORD65	chr17	16441249	+	ENSG00000175061.17|LRRC75A-AS1|processed_transcript,ENSG00000277512.1|SNORD65|snoRNA
chr17	16441298	-	SNORD65	chr17	16441247	+	ENSG00000175061.17|LRRC75A-AS1|processed_transcript,ENSG00000277512.1|SNORD65|snoRNA
chr17	19188126	-	SNORD3A	chr17	67502008	+	ENSG00000154217.14|PITPNC1|protein_coding
chr17	19188150	-	SNORD3A	chr17	1362665	+	ENSG00000108953.16|YWHAE|protein_coding
chr17	19190070	+	SNORD3C	chr17	6364589	+	.
chr17	40027551	+	SNORD124	chr17	40027583	-	ENSG00000008838.19|MED24|protein_coding,ENSG00000238793.1|SNORD124|snoRNA
chr17	44025126	+	RF00012	chr17	44025180	-	ENSG00000221044.2|RF00012|snoRNA
chr17	64146152	-	SNORD104	chr17	80086450	-	ENSG00000141519.14|CCDC40|protein_coding
chr17	64146415	-	SNORA50C	chr17	64146367	+	ENSG00000281311.1|RF00407|snoRNA,ENSG00000266402.3|RP11-329L6.2|lincRNA,ENSG00000277887.1|SNORA50C|snoRNA
chr17	64146471	-	SNORA50C	chr17	2137331	+	ENSG00000070366.13|SMG6|protein_coding
chr17	78400094	-	RF00415	chr17	78400043	+	ENSG00000087157.18|PGS1|protein_coding,ENSG00000200063.1|RF00415|snoRNA
chr17	7574784	-	SNORA48	chr18	71352765	+	.
chr17	7574787	-	SNORA48	chr19	31329264	-	ENSG00000121297.6|TSHZ3|protein_coding
chr17	8173505	+	SNORD118	chr19	43571971	+	ENSG00000073050.11|XRCC1|protein_coding,ENSG00000268361.1|L34079.2|protein_coding
chr17	19188124	-	SNORD3A	chr19	2315572	+	ENSG00000273734.1|LLfos-48D6.2|protein_coding
chr17	19188124	-	SNORD3A	chr19	14023443	-	.
chr17	8173480	+	SNORD118	chr2	101925088	-	.
chr17	8173520	+	SNORD118	chr2	52779667	-	ENSG00000228033.5|AC010967.2|lincRNA
chr17	19188126	-	SNORD3A	chr2	37102339	-	ENSG00000055332.16|EIF2AK2|protein_coding
chr17	19188126	-	SNORD3A	chr2	126688042	-	ENSG00000136732.15|GYPC|protein_coding
chr17	19188138	-	SNORD3A	chr2	92448803	+	.
chr17	64146365	-	SNORA50C	chr2	174688879	-	ENSG00000236449.1|AC018890.6|antisense
chr17	64146370	-	SNORA50C	chr2	102692275	-	ENSG00000115616.2|SLC9A2|protein_coding
chr17	64146372	-	SNORA50C	chr2	184927677	+	ENSG00000170396.7|ZNF804A|protein_coding
chr17	64146377	-	SNORA50C	chr2	46098090	+	ENSG00000171132.13|PRKCE|protein_coding
chr17	64146386	-	SNORA50C	chr2	137716643	+	.
chr17	64146415	-	SNORA50C	chr2	167938544	-	ENSG00000235335.2|AC016723.4|antisense
chr17	64146471	-	SNORA50C	chr2	57048155	+	.
chr17	19188124	-	SNORD3A	chr20	60104292	-	ENSG00000228340.5|RP5-1043L13.1|lincRNA
chr17	19188126	-	SNORD3A	chr20	43945713	+	ENSG00000124191.17|C20orf100|protein_coding
chr17	64146367	-	SNORA50C	chr20	41061322	-	ENSG00000198900.5|TOP1|protein_coding
chr17	64146388	-	SNORA50C	chr20	869372	+	.
chr17	19190112	+	SNORD3C	chr21	26734199	+	.
chr17	64146385	-	SNORA50C	chr21	20692709	-	.
chr17	7576923	-	SNORD10	chr22	37480068	+	ENSG00000100060.17|MFNG|protein_coding
chr17	8173535	+	SNORD118	chr22	33093189	-	.
chr17	64146378	-	SNORA50C	chr22	17570013	-	ENSG00000182902.13|SLC25A18|protein_coding
chr17	64146452	-	SNORA50C	chr22	29047144	+	ENSG00000183579.15|ZNRF3|protein_coding
chr17	7574759	-	SNORA48	chr3	190563305	+	ENSG00000196083.9|IL1RAP|protein_coding
chr17	7578027	-	SNORA67	chr3	27582062	+	.
chr17	19188124	-	SNORD3A	chr3	15457684	+	ENSG00000206561.12|COLQ|protein_coding
chr17	19188124	-	SNORD3A	chr3	180610963	-	ENSG00000163728.10|TTC14|protein_coding,ENSG00000284862.1|CCDC39|protein_coding
chr17	28720606	-	SNORD42B	chr3	68021545	+	ENSG00000183662.10|FAM19A1|protein_coding
chr17	64146403	-	SNORA50C	chr3	186138807	+	ENSG00000058866.14|DGKG|protein_coding
chr17	7574758	-	SNORA48	chr4	92154570	+	.
chr17	7574787	-	SNORA48	chr4	109227605	+	ENSG00000188517.15|COL25A1|protein_coding
chr17	19188126	-	SNORD3A	chr4	11805369	-	ENSG00000249631.5|RP11-281P23.2|lincRNA
chr17	19188126	-	SNORD3A	chr4	25377035	+	.
chr17	64146415	-	SNORA50C	chr4	17308243	+	.
chr17	7576870	-	SNORD10	chr5	32629098	-	.
chr17	19188124	-	SNORD3A	chr5	14894879	-	.
chr17	19188132	-	SNORD3A	chr5	134718151	+	ENSG00000113615.12|SEC24A|protein_coding
chr17	19188150	-	SNORD3A	chr5	43305656	-	ENSG00000112972.14|HMGCS1|protein_coding
chr17	38852944	+	SNORA21	chr5	104385076	-	ENSG00000251574.6|RP11-6N13.1|lincRNA
chr17	64146132	-	SNORD104	chr5	99513546	-	.
chr17	64146365	-	SNORA50C	chr5	149447779	-	.
chr17	64146385	-	SNORA50C	chr5	43416854	-	.
chr17	64146385	-	SNORA50C	chr5	55367340	-	ENSG00000039123.15|SKIV2L2|protein_coding
chr17	64146385	-	SNORA50C	chr5	160066428	+	ENSG00000170234.12|PWWP2A|protein_coding
chr17	64146398	-	SNORA50C	chr5	176677051	-	.
chr17	7574791	-	SNORA48	chr6	87982966	+	.
chr17	8173508	+	SNORD118	chr6	156306422	-	.
chr17	19188125	-	SNORD3A	chr6	107309339	-	ENSG00000164494.11|PDSS2|protein_coding
chr17	64146365	-	SNORA50C	chr6	126445128	-	.
chr17	8173453	+	SNORD118	chr7	35229539	-	ENSG00000164532.10|TBX20|protein_coding
chr17	19188124	-	SNORD3A	chr7	28131112	-	ENSG00000153814.11|JAZF1|protein_coding
chr17	19188127	-	SNORD3A	chr7	130071021	+	ENSG00000128607.13|KLHDC10|protein_coding
chr17	19188130	-	SNORD3A	chr7	106858915	+	.
chr17	19188131	-	SNORD3A	chr7	130071021	+	ENSG00000128607.13|KLHDC10|protein_coding
chr17	19188142	-	SNORD3A	chr7	4912498	+	ENSG00000136297.14|MMD2|protein_coding
chr17	19188143	-	SNORD3A	chr7	90555759	+	ENSG00000058091.16|CDK14|protein_coding
chr17	19188150	-	SNORD3A	chr7	36289626	+	ENSG00000122547.10|EEPD1|protein_coding
chr17	58631701	+	RF00012	chr7	138711279	-	ENSG00000105929.16|ATP6V0A4|protein_coding
chr17	64146152	-	SNORD104	chr7	32272070	+	ENSG00000154678.16|PDE1C|protein_coding
chr17	64146368	-	SNORA50C	chr7	26182510	-	ENSG00000050344.8|NFE2L3|protein_coding
chr17	64146385	-	SNORA50C	chr7	33231548	-	ENSG00000122507.20|BBS9|protein_coding
chr17	64146385	-	SNORA50C	chr7	34569311	-	ENSG00000197085.11|NPSR1-AS1|processed_transcript
chr17	64146385	-	SNORA50C	chr7	38869777	+	ENSG00000006715.15|VPS41|protein_coding
chr17	64146385	-	SNORA50C	chr7	120631362	+	ENSG00000184408.9|KCND2|protein_coding
chr17	64146471	-	SNORA50C	chr7	102251595	-	ENSG00000257923.10|CUX1|protein_coding
chr17	7574779	-	SNORA48	chr8	63427341	+	ENSG00000253205.5|CTD-3046C4.1|lincRNA
chr17	8173488	+	SNORD118	chr8	22057678	+	ENSG00000158856.18|DMTN|protein_coding
chr17	19188124	-	SNORD3A	chr8	30665652	-	.
chr17	19188126	-	SNORD3A	chr8	143901650	+	.
chr17	64146378	-	SNORA50C	chr8	66778427	-	ENSG00000104205.13|SGK3|protein_coding
chr17	64146385	-	SNORA50C	chr8	42143493	+	.
chr17	64146385	-	SNORA50C	chr8	102964096	-	ENSG00000253320.5|KB-1507C5.2|antisense
chr17	64146452	-	SNORA50C	chr8	111609228	+	ENSG00000253434.6|RP11-1101K5.1|lincRNA
chr17	64146471	-	SNORA50C	chr8	30761660	+	ENSG00000104691.14|UBXN8|protein_coding
chr17	64146471	-	SNORA50C	chr8	144593460	+	ENSG00000147799.11|ARHGAP39|protein_coding
chr17	8173479	+	SNORD118	chr9	87727292	-	ENSG00000135047.14|CTSL|protein_coding
chr17	19188126	-	SNORD3A	chr9	86012191	+	ENSG00000135040.15|NAA35|protein_coding
chr17	19188126	-	SNORD3A	chr9	129078050	-	.
chr17	38852909	+	SNORA21	chr9	4162074	+	ENSG00000107249.22|GLIS3|protein_coding
chr17	64146370	-	SNORA50C	chr9	118145391	+	.
chr17	64146371	-	SNORA50C	chr9	125666993	-	ENSG00000119487.16|MAPKAP1|protein_coding
chr17	64146385	-	SNORA50C	chr9	129999961	+	ENSG00000187239.16|FNBP1|protein_coding
chr17	64146471	-	SNORA50C	chr9	113489655	+	ENSG00000138835.22|RGS3|protein_coding
chr17	19188150	-	SNORD3A	chrX	110687203	+	ENSG00000101938.14|CHRDL1|protein_coding
chr18	7995838	-	RF00012	chr18	7995685	+	ENSG00000173482.16|PTPRM|protein_coding,ENSG00000199856.2|RF00012|snoRNA
chr19	17862681	-	SNORA68	chr10	55293236	-	ENSG00000236744.2|RP11-168O22.1|sense_intronic,ENSG00000150275.18|PCDH15|protein_coding
chr19	47755955	-	SNORD23	chr12	46849225	+	ENSG00000257261.5|RP11-96H19.1|lincRNA
chr19	49491236	-	SNORD35A	chr14	25707686	-	.
chr19	49491231	-	SNORD35A	chr15	97550489	-	ENSG00000259582.3|RP11-461F11.3|lincRNA
chr19	17862681	-	SNORA68	chr18	56153254	+	ENSG00000206129.3|CTD-2008L17.2|lincRNA
chr19	3982552	+	SNORD37	chr19	3982615	-	ENSG00000167658.15|EEF2|protein_coding,ENSG00000206775.1|SNORD37|snoRNA
chr19	17862665	-	SNORA68	chr19	18135012	-	ENSG00000099308.10|MAST3|protein_coding
chr19	49490643	-	SNORD33	chr19	17192991	-	ENSG00000099331.13|MYO9B|protein_coding
chr19	49490921	-	SNORD34	chr19	49490870	+	ENSG00000202503.1|SNORD34|snoRNA,ENSG00000142541.16|RPL13A|protein_coding
chr19	49490930	-	SNORD34	chr19	49490870	+	ENSG00000202503.1|SNORD34|snoRNA,ENSG00000142541.16|RPL13A|protein_coding
chr19	55167202	-	RF01210	chr19	55167167	+	ENSG00000267577.1|CTD-2587H24.5|antisense,ENSG00000239137.1|RF01210|snoRNA
chr19	17862714	-	SNORA68	chr2	74063014	-	ENSG00000187605.15|TET3|protein_coding
chr19	49491231	-	SNORD35A	chr2	204005409	+	.
chr19	49491245	-	SNORD35A	chr2	72310893	+	ENSG00000144036.15|EXOC6B|protein_coding
chr19	49490682	-	SNORD33	chr22	40073956	+	ENSG00000100354.20|TNRC6B|protein_coding
chr19	47755953	-	SNORD23	chr3	185623876	-	ENSG00000163904.12|SENP2|protein_coding
chr19	49490677	-	SNORD33	chr4	52773396	-	.
chr19	49490696	-	SNORD33	chr5	21808076	-	ENSG00000154162.14|CDH12|protein_coding
chr19	49491231	-	SNORD35A	chr7	124854193	+	ENSG00000128513.14|POT1|protein_coding
chr19	17862619	-	SNORA68	chr8	87625879	-	ENSG00000253500.5|AF121898.3|antisense
chr19	47755955	-	SNORD23	chr8	57333227	-	.
chr19	49490026	-	SNORD32A	chr8	29683129	+	ENSG00000251191.7|C8orf75|lincRNA
chr19	47755955	-	SNORD23	chrX	41517721	+	ENSG00000147044.21|CASK|protein_coding
chr2	28928046	-	SNORD53B	chr10	121723859	+	.
chr2	231456446	+	SNORD20	chr10	29639303	+	ENSG00000197321.14|SVIL|protein_coding
chr2	231455866	+	SNORA75	chr12	8972289	+	ENSG00000139187.9|KLRG1|protein_coding
chr2	231455886	+	SNORA75	chr12	72692995	-	.
chr2	231456446	+	SNORD20	chr13	97694631	+	.
chr2	10446769	+	SNORA80B	chr14	57019078	+	ENSG00000248550.3|RP11-1077A2.1|lincRNA
chr2	28928044	-	SNORD53B	chr14	67723400	+	ENSG00000139988.9|RDH12|protein_coding
chr2	231456451	+	SNORD20	chr16	30690237	-	.
chr2	231456447	+	SNORD20	chr18	8962816	-	.
chr2	231456446	+	SNORD20	chr19	19383243	-	.
chr2	10446695	+	SNORA80B	chr2	10446867	-	ENSG00000206633.1|SNORA80B|snoRNA,ENSG00000115758.12|ODC1|protein_coding
chr2	10446804	+	SNORA80B	chr2	21979477	+	ENSG00000231200.1|AC068490.2|lincRNA
chr2	61417216	+	SNORA70B	chr2	61417306	-	ENSG00000206937.1|SNORA70B|snoRNA,ENSG00000115464.14|USP34|protein_coding
chr2	63883326	+	RF01293	chr2	63883439	-	ENSG00000169764.15|UGP2|protein_coding,ENSG00000251775.1|RF01293|snoRNA
chr2	75628127	-	RF00012	chr2	75628066	+	ENSG00000221638.2|RF00012|snoRNA
chr2	86136068	-	SNORD94	chr2	86135921	+	ENSG00000208772.1|SNORD94|snoRNA,ENSG00000132300.18|PTCD3|protein_coding
chr2	148260536	+	RF00554	chr2	148260622	-	ENSG00000212181.1|RF00554|snoRNA,ENSG00000204406.13|MBD5|protein_coding
chr2	164687656	+	SNORA70F	chr2	164687707	-	ENSG00000082438.15|COBLL1|protein_coding,ENSG00000206869.1|SNORA70F|snoRNA
chr2	179934524	+	RF00560	chr2	179934618	-	.
chr2	226969052	+	RF00554	chr2	226969100	-	ENSG00000144468.16|RHBDD1|protein_coding,ENSG00000212391.1|RF00554|snoRNA
chr2	231455866	+	SNORA75	chr2	231455923	-	ENSG00000206885.1|SNORA75|snoRNA,ENSG00000115053.15|NCL|protein_coding
chr2	231456446	+	SNORD20	chr2	147701	+	.
chr2	10446715	+	SNORA80B	chr22	37207334	-	ENSG00000278195.1|SSTR3|protein_coding
chr2	86135953	-	SNORD94	chr22	40124640	-	ENSG00000100354.20|TNRC6B|protein_coding
chr2	231455866	+	SNORA75	chr22	32145379	-	.
chr2	10446771	+	SNORA80B	chr3	37987948	-	.
chr2	231456446	+	SNORD20	chr3	192492911	-	ENSG00000114279.13|FGF12|protein_coding
chr2	231456450	+	SNORD20	chr3	156413393	-	ENSG00000169282.17|KCNAB1|protein_coding
chr2	231456451	+	SNORD20	chr3	114899005	+	ENSG00000181722.16|ZBTB20|protein_coding
chr2	28927138	-	SNORD53	chr4	168472569	+	ENSG00000181381.13|DDX60L|protein_coding
chr2	231456446	+	SNORD20	chr4	171558639	+	ENSG00000251176.1|RP11-97E7.1|lincRNA
chr2	231456447	+	SNORD20	chr5	42919085	+	.
chr2	231456446	+	SNORD20	chr6	127212966	-	.
chr2	10446721	+	SNORA80B	chr7	8161709	-	ENSG00000003147.17|ICA1|protein_coding
chr2	10446768	+	SNORA80B	chr7	76704384	+	.
chr2	231456451	+	SNORD20	chr7	113354128	+	.
chr2	231456448	+	SNORD20	chr8	138193625	+	ENSG00000147724.11|FAM135B|protein_coding
chr2	28913724	-	SNORD92	chr9	14981752	-	.
chr2	10446769	+	SNORA80B	chrX	31911804	-	ENSG00000198947.15|DMD|protein_coding
chr20	38425234	+	SNORA71B	chr1	36168687	+	ENSG00000116871.15|MAP7D1|protein_coding
chr20	38425235	+	SNORA71B	chr1	248550425	-	ENSG00000224521.1|RP11-438F14.3|antisense
chr20	38433901	+	SNORA71D	chr1	76051486	+	ENSG00000230027.1|RP11-550H2.2|lincRNA
chr20	38433951	+	SNORA71D	chr1	32275067	+	ENSG00000182866.16|LCK|protein_coding
chr20	38448125	-	SNORA71E	chr1	208243742	-	ENSG00000076356.6|PLXNA2|protein_coding
chr20	38427365	+	SNORA71A	chr10	129507855	-	ENSG00000170430.9|MGMT|protein_coding
chr20	38433951	+	SNORA71D	chr10	60322314	+	ENSG00000151150.21|ANK3|protein_coding
chr20	49278997	-	SNORD12C	chr10	86780253	+	ENSG00000107779.13|BMPR1A|protein_coding
chr20	49280370	-	SNORD12B	chr11	86074829	+	.
chr20	38425195	+	SNORA71B	chr12	90257566	-	.
chr20	17962892	+	SNORD17	chr13	69889924	-	ENSG00000150361.11|KLHL1|protein_coding
chr20	2654282	-	SNORD110	chr2	183197847	+	.
chr20	2655136	-	SNORA51	chr2	37776178	-	.
chr20	38425234	+	SNORA71B	chr2	107171262	-	.
chr20	38425234	+	SNORA71B	chr2	176752191	-	ENSG00000230552.5|AC092162.1|lincRNA
chr20	38427365	+	SNORA71A	chr2	43580017	-	ENSG00000115970.18|THADA|protein_coding
chr20	2654237	-	SNORD110	chr20	2654146	+	ENSG00000101361.16|NOP56|protein_coding,ENSG00000221116.1|SNORD110|snoRNA
chr20	38425158	+	SNORA71B	chr20	38425207	-	ENSG00000196756.11|RP4-564F22.2|processed_transcript,ENSG00000235408.5|SNORA71B|snoRNA
chr20	49280736	-	SNORD12	chr20	49280705	+	ENSG00000177410.12|ZFAS1|antisense,ENSG00000212304.1|SNORD12|snoRNA
chr20	49280762	-	SNORD12	chr20	49280691	+	ENSG00000177410.12|ZFAS1|antisense,ENSG00000212304.1|SNORD12|snoRNA
chr20	38433899	+	SNORA71D	chr21	45130089	+	ENSG00000197381.15|ADARB1|protein_coding
chr20	38425203	+	SNORA71B	chr3	15254661	+	ENSG00000224660.1|AC087590.3|antisense
chr20	38425204	+	SNORA71B	chr4	62130558	+	ENSG00000248692.5|RP11-84A1.3|antisense
chr20	38433901	+	SNORA71D	chr4	72012331	+	.
chr20	38433951	+	SNORA71D	chr4	66899023	+	.
chr20	38425291	+	SNORA71B	chr5	123482651	+	.
chr20	38433901	+	SNORA71D	chr5	758716	-	ENSG00000206077.10|ZDHHC11B|protein_coding
chr20	38433951	+	SNORA71D	chr5	10066127	-	.
chr20	38433952	+	SNORA71D	chr5	116965773	+	.
chr20	49280391	-	SNORD12B	chr5	51201298	-	.
chr20	38427344	+	SNORA71A	chr6	88567550	-	.
chr20	38427401	+	SNORA71A	chr6	121069089	-	.
chr20	38433912	+	SNORA71D	chr6	137774924	+	ENSG00000234956.6|RP11-356I2.1|lincRNA
chr20	38433952	+	SNORA71D	chr6	12795345	+	ENSG00000112137.17|PHACTR1|protein_coding
chr20	38425234	+	SNORA71B	chr7	89188800	+	ENSG00000182348.6|ZNF804B|protein_coding
chr20	38427344	+	SNORA71A	chr8	127321377	-	ENSG00000246228.6|RP11-382A18.1|antisense,ENSG00000253438.3|PCAT1|antisense
chr20	38433917	+	SNORA71D	chr8	88344437	+	ENSG00000253553.5|RP11-586K2.1|antisense
chr20	38433951	+	SNORA71D	chr8	86175194	+	.
chr20	38433951	+	SNORA71D	chr8	137733974	-	.
chr20	49278998	-	SNORD12C	chr8	80251636	-	.
chr20	17962821	+	SNORD17	chrX	89033555	-	.
chr21	32377241	+	SNORA80A	chr11	32598913	+	ENSG00000149100.12|EIF3M|protein_coding
chr21	32841905	+	RF00156	chr21	32841980	-	ENSG00000207098.1|RF00156|snoRNA,ENSG00000205930.8|C21orf62-AS1|antisense
chr21	44437127	-	RF00285	chr6	13697597	+	ENSG00000010017.12|RANBP9|protein_coding
chr22	39319052	+	SNORD43	chr1	16403291	-	ENSG00000187144.11|SPATA21|protein_coding
chr22	39313844	+	SNORD83B	chr12	98639779	-	ENSG00000166130.14|IKBIP|protein_coding
chr22	39319052	+	SNORD43	chr12	45504047	-	ENSG00000257657.2|RP11-352M15.1|lincRNA
chr22	33704905	+	SNORA50B	chr22	33704981	-	ENSG00000281295.1|SNORA50B|snoRNA,ENSG00000253007.2|SNORA50B|snoRNA,ENSG00000133424.20|LARGE|protein_coding
chr22	39313862	+	SNORD83B	chr22	39313907	-	ENSG00000209480.1|SNORD83B|snoRNA,ENSG00000100316.15|RPL3|protein_coding
chr22	39315272	+	SNORD83A	chr22	39315304	-	ENSG00000100316.15|RPL3|protein_coding,ENSG00000209482.1|SNORD83A|snoRNA
chr22	39319052	+	SNORD43	chr7	116677534	-	ENSG00000105976.14|MET|protein_coding
chr3	12840377	+	SNORA7A	chr1	187942889	+	.
chr3	12840386	+	SNORA7A	chr1	1437384	-	ENSG00000179403.11|VWA1|protein_coding
chr3	186786714	-	SNORA81	chr1	224278103	+	ENSG00000143748.17|NVL|protein_coding
chr3	186787379	-	SNORA63	chr1	182617114	-	.
chr3	12840312	+	SNORA7A	chr10	52841897	-	.
chr3	12840377	+	SNORA7A	chr10	6168044	-	ENSG00000170525.20|PFKFB3|protein_coding
chr3	12840377	+	SNORA7A	chr10	91116138	+	.
chr3	12840380	+	SNORA7A	chr10	20819516	-	ENSG00000078114.18|NEBL|protein_coding
chr3	39411136	-	SNORA62	chr11	62726611	+	ENSG00000214753.2|HNRNPUL2|protein_coding,ENSG00000234857.2|HNRNPUL2-BSCL2|protein_coding
chr3	186787697	-	SNORA4	chr11	85063240	-	ENSG00000150672.16|DLG2|protein_coding
chr3	12840371	+	SNORA7A	chr12	113006076	-	ENSG00000257452.1|RP1-71H24.1|antisense,ENSG00000111335.12|OAS2|protein_coding
chr3	12840380	+	SNORA7A	chr12	107768334	-	.
chr3	186787417	-	SNORA63	chr12	5625630	+	ENSG00000047617.14|ANO2|protein_coding
chr3	186786719	-	SNORA81	chr13	27017049	+	.
chr3	12840377	+	SNORA7A	chr14	50569331	-	ENSG00000198513.11|ATL1|protein_coding
chr3	12840386	+	SNORA7A	chr14	27704814	-	ENSG00000258932.5|CTD-3006G17.2|transcribed_processed_pseudogene
chr3	177624240	+	RF00425	chr14	36764770	-	ENSG00000183032.11|SLC25A21|protein_coding
chr3	186787417	-	SNORA63	chr15	79104799	-	.
chr3	12840368	+	SNORA7A	chr16	52545339	+	ENSG00000103460.16|TOX3|protein_coding
chr3	186787699	-	SNORA4	chr16	29917276	+	ENSG00000174943.9|KCTD13|protein_coding,ENSG00000174939.10|ASPHD1|protein_coding
chr3	12840386	+	SNORA7A	chr17	2985524	-	ENSG00000132359.14|RAP1GAP2|protein_coding
chr3	52690805	-	SNORD19B	chr17	35009889	-	ENSG00000092871.16|RFFL|protein_coding
chr3	12840383	+	SNORA7A	chr18	70649018	+	ENSG00000263417.4|GTSCR1|lincRNA
chr3	129397275	+	SNORA7B	chr19	13056432	-	ENSG00000008441.16|NFIX|protein_coding
chr3	186787375	-	SNORA63	chr19	45760188	+	ENSG00000237452.2|BHMG1|protein_coding
chr3	186787422	-	SNORA63	chr19	19180878	+	ENSG00000064489.22|BORCS8-MEF2B|protein_coding,ENSG00000254901.7|BORCS8|protein_coding
chr3	12840334	+	SNORA7A	chr2	68479471	+	ENSG00000169621.9|APLF|protein_coding
chr3	12840386	+	SNORA7A	chr2	215909262	+	.
chr3	186787431	-	SNORA63	chr2	179372903	+	.
chr3	12840327	+	SNORA7A	chr20	46402891	+	ENSG00000062598.17|ELMO2|protein_coding
chr3	39411150	-	SNORA62	chr21	41057986	+	.
chr3	12840368	+	SNORA7A	chr3	67893533	+	ENSG00000241316.6|RP11-81N13.1|lincRNA
chr3	12840377	+	SNORA7A	chr3	108603170	-	ENSG00000198919.12|DZIP3|protein_coding
chr3	39408487	-	SNORA6	chr3	39408406	+	ENSG00000168028.13|RPSA|protein_coding,ENSG00000206760.1|SNORA6|snoRNA
chr3	39408491	-	SNORA6	chr3	39408406	+	ENSG00000168028.13|RPSA|protein_coding,ENSG00000206760.1|SNORA6|snoRNA
chr3	52692865	-	SNORD69	chr3	52692804	+	ENSG00000163938.16|GNL3|protein_coding,ENSG00000212452.1|SNORD69|snoRNA
chr3	108574601	-	RF00156	chr3	108574556	+	ENSG00000163507.13|KIAA1524|protein_coding,ENSG00000202379.1|RF00156|snoRNA
chr3	108574626	-	RF00156	chr3	108574556	+	ENSG00000163507.13|KIAA1524|protein_coding,ENSG00000202379.1|RF00156|snoRNA
chr3	183452760	-	RF01241	chr3	183452582	+	ENSG00000240024.5|RP11-393B14.1|transcribed_unprocessed_pseudogene,ENSG00000253092.1|RF01241|snoRNA
chr3	183454240	-	RF00394	chr3	183454179	+	ENSG00000251730.1|RF00394|snoRNA,ENSG00000240024.5|RP11-393B14.1|transcribed_unprocessed_pseudogene
chr3	186786785	-	SNORA81	chr3	187064919	-	ENSG00000073849.14|ST6GAL1|protein_coding
chr3	186787362	-	SNORA63	chr3	186787322	+	ENSG00000200320.1|SNORA63|snoRNA,ENSG00000156976.16|EIF4A2|protein_coding
chr3	186787373	-	SNORA63	chr3	186787323	+	ENSG00000200320.1|SNORA63|snoRNA,ENSG00000156976.16|EIF4A2|protein_coding
chr3	186787407	-	SNORA63	chr3	186787325	+	ENSG00000200320.1|SNORA63|snoRNA,ENSG00000156976.16|EIF4A2|protein_coding
chr3	186787669	-	SNORA4	chr3	186787627	+	ENSG00000263776.1|SNORA4|snoRNA,ENSG00000156976.16|EIF4A2|protein_coding
chr3	12840327	+	SNORA7A	chr4	161256434	+	.
chr3	12840368	+	SNORA7A	chr4	121602296	+	.
chr3	12840381	+	SNORA7A	chr4	30559402	-	.
chr3	12840386	+	SNORA7A	chr4	12467689	+	.
chr3	129397210	+	SNORA7B	chr4	1694213	-	ENSG00000163950.12|SLBP|protein_coding
chr3	12840312	+	SNORA7A	chr5	140861875	-	ENSG00000204969.6|PCDHA2|protein_coding,ENSG00000081842.17|PCDHA6|protein_coding,ENSG00000204961.6|PCDHA9|protein_coding,ENSG00000204970.9|PCDHA1|protein_coding,ENSG00000250120.6|PCDHA10|protein_coding,ENSG00000204965.8|PCDHA5|protein_coding,ENSG00000255408.3|PCDHA3|protein_coding,ENSG00000204963.5|PCDHA7|protein_coding,ENSG00000204967.10|PCDHA4|protein_coding,ENSG00000249504.3|PCDHA14|transcribe…
chr3	186787379	-	SNORA63	chr5	131048724	-	.
chr3	12840367	+	SNORA7A	chr6	55539642	-	ENSG00000146151.12|HMGCLL1|protein_coding
chr3	129397225	+	SNORA7B	chr6	137213444	+	ENSG00000027697.14|IFNGR1|protein_coding
chr3	186786719	-	SNORA81	chr6	146665553	-	ENSG00000118492.16|ADGB|protein_coding
chr3	186787434	-	SNORA63	chr6	35378841	-	ENSG00000112033.13|PPARD|protein_coding
chr3	39411136	-	SNORA62	chr7	2369724	-	ENSG00000106263.17|EIF3B|protein_coding
chr3	186787417	-	SNORA63	chr7	134802565	+	ENSG00000122786.19|CALD1|protein_coding
chr3	186787434	-	SNORA63	chr7	62238323	+	.
chr3	12840380	+	SNORA7A	chr8	63243474	+	.
chr3	12840381	+	SNORA7A	chr8	127162896	+	ENSG00000254166.2|RP11-255B23.3|processed_transcript,ENSG00000253438.3|PCAT1|antisense
chr3	184325757	-	SNORD66	chr8	40158330	+	.
chr3	186786851	-	SNORA81	chr8	38434708	-	ENSG00000077782.19|FGFR1|protein_coding,ENSG00000239218.2|RPS20P22|transcribed_processed_pseudogene
chr3	186787419	-	SNORA63	chr8	2056405	+	ENSG00000036448.9|MYOM2|protein_coding
chr3	12840377	+	SNORA7A	chrM	778	+	ENSG00000211459.2|MT-RNR1|Mt_rRNA
chr3	186787415	-	SNORA63	chrX	53767066	-	.
chr3	12840377	+	SNORA7A	chrY	4396066	-	.
chr4	118279233	-	SNORA24	chr12	39762704	-	ENSG00000180116.15|C12orf40|protein_coding,ENSG00000151229.12|SLC2A13|protein_coding
chr4	118279248	-	SNORA24	chr19	54354746	-	ENSG00000167613.15|LAIR1|protein_coding
chr4	1118952	-	RF00554	chr4	1118849	+	ENSG00000212458.1|RF00554|snoRNA,ENSG00000215367.10|TMED11P|transcribed_unitary_pseudogene,ENSG00000251652.1|RP11-20I20.2|antisense
chr4	52713353	-	SNORA26	chr4	80053376	+	ENSG00000163297.16|ANTXR2|protein_coding
chr4	52713419	-	SNORA26	chr4	52713339	+	ENSG00000226950.6|KIAA0114|processed_transcript,ENSG00000212588.1|SNORA26|snoRNA
chr4	118279233	-	SNORA24	chr4	163482217	+	.
chr4	131768229	-	RF00156	chr4	131768163	+	ENSG00000252014.1|RF00156|snoRNA
chr4	139436379	+	RF01225	chr4	139436417	-	ENSG00000273247.5|RP11-83A24.2|antisense,ENSG00000239005.1|RF01225|snoRNA
chr4	139436383	+	RF01225	chr4	139436417	-	ENSG00000273247.5|RP11-83A24.2|antisense,ENSG00000239005.1|RF01225|snoRNA
chr4	158909393	+	RF00157	chr4	158909426	-	ENSG00000164123.6|C4orf45|protein_coding,ENSG00000274535.1|RF00157|snoRNA
chr4	151103865	-	SNORD73A	chr5	78430352	-	ENSG00000085365.17|SCAMP1|protein_coding
chr5	112161564	-	SNORA13	chr11	124563095	+	.
chr5	173020804	-	SNORA74B	chr12	76863513	-	ENSG00000175183.9|CSRP2|protein_coding
chr5	139278955	-	SNORA74A	chr14	81388894	+	ENSG00000140022.10|STON2|protein_coding
chr5	112161572	-	SNORA13	chr19	56145804	-	ENSG00000167685.14|ZNF444|protein_coding
chr5	138561046	+	SNORD63	chr19	19517353	-	ENSG00000258674.5|CTC-260F20.3|protein_coding,ENSG00000186010.18|NDUFA13|protein_coding
chr5	139276298	-	SNORA74D	chr2	48963859	+	ENSG00000282890.1|RP11-460M2.1|lincRNA,ENSG00000170820.11|FSHR|protein_coding
chr5	181243313	+	SNORD95	chr20	41906233	-	.
chr5	112161547	-	SNORA13	chr3	187686520	-	.
chr5	173020794	-	SNORA74B	chr3	195063880	+	.
chr5	173020929	-	SNORA74B	chr3	123865131	+	ENSG00000065534.18|MYLK|protein_coding
chr5	24811581	-	RF00070	chr5	24811396	+	.
chr5	139276316	-	SNORA74D	chr5	139276256	+	ENSG00000280987.4|CTB-43P18.3|protein_coding,ENSG00000281398.3|SNHG4|lincRNA,ENSG00000252213.1|SNORA74D|snoRNA,ENSG00000120725.12|SIL1|protein_coding
chr5	139278829	-	SNORA74A	chr5	139278795	+	ENSG00000280987.4|CTB-43P18.3|protein_coding,ENSG00000281398.3|SNHG4|lincRNA,ENSG00000120725.12|SIL1|protein_coding,ENSG00000200959.1|SNORA74A|snoRNA
chr5	139278845	-	SNORA74A	chr5	74761092	-	ENSG00000164347.17|GFM2|protein_coding
chr5	140527420	+	RF00279	chr5	140527459	-	ENSG00000200051.1|RF00279|snoRNA,ENSG00000131503.20|ANKHD1|protein_coding,ENSG00000254996.5|ANKHD1-EIF4EBP3|protein_coding
chr5	173020891	-	SNORA74B	chr5	173020858	+	ENSG00000212402.1|SNORA74B|snoRNA,ENSG00000113732.8|ATP6V0E1|protein_coding
chr5	173020929	-	SNORA74B	chr5	173020858	+	ENSG00000212402.1|SNORA74B|snoRNA,ENSG00000113732.8|ATP6V0E1|protein_coding
chr5	181243319	+	SNORD95	chr6	60317990	-	ENSG00000283453.1|RP3-401D24.1|unprocessed_pseudogene
chr5	173020804	-	SNORA74B	chr7	66982153	-	.
chr5	173020891	-	SNORA74B	chrX	126595878	+	.
chr6	31541121	+	SNORD84	chr10	113101346	-	ENSG00000148737.16|TCF7L2|protein_coding
chr6	132817341	-	SNORA33	chr16	88413613	+	.
chr6	132816855	-	SNORD100	chr3	123501970	+	ENSG00000206527.9|HACD2|protein_coding
chr6	31536419	+	SNORD117	chr6	31536503	-	ENSG00000198563.13|DDX39B|protein_coding,ENSG00000254870.5|ATP6V1G2-DDX39B|protein_coding,ENSG00000201785.1|SNORD117|snoRNA
chr6	81764035	-	RF00156	chr6	81763902	+	.
chr6	85677637	+	SNORD50B	chr6	85677806	-	ENSG00000203875.10|SNHG5|processed_transcript
chr6	154905096	+	RF00096	chr6	154905141	-	ENSG00000146426.18|TIAM2|protein_coding,ENSG00000238963.2|RF00096|snoRNA
chr7	45104363	+	SNORA5A	chr1	2490245	+	ENSG00000149527.17|PLCH2|protein_coding
chr7	45104971	+	SNORA5C	chr1	58453365	-	ENSG00000162600.11|OMA1|protein_coding,ENSG00000173406.15|DAB1|protein_coding
chr7	44985473	+	SNORA9	chr11	67418406	-	ENSG00000172531.14|PPP1CA|protein_coding,ENSG00000172508.10|CARNS1|protein_coding
chr7	22856643	-	SNORD93	chr13	114219662	-	ENSG00000283361.2|RP11-569D9.5|protein_coding
chr7	45104944	+	SNORA5C	chr15	65451949	+	ENSG00000074603.18|DPP8|protein_coding
chr7	45104405	+	SNORA5A	chr16	12622302	+	.
chr7	44985412	+	SNORA9	chr3	133891460	-	ENSG00000154917.10|RAB6B|protein_coding
chr7	45104962	+	SNORA5C	chr4	165680943	+	.
chr7	10222952	-	RF00012	chr7	10222911	+	ENSG00000212422.2|RF00012|snoRNA
chr7	12700884	+	RF00264	chr7	12701025	-	.
chr7	25264723	-	RF00012	chr7	25264554	+	.
chr8	66922486	+	SNORD87	chr1	36244355	+	ENSG00000054118.13|THRAP3|protein_coding
chr8	33513533	-	SNORD13	chr10	92781561	-	.
chr8	33513556	-	SNORD13	chr12	103772704	-	ENSG00000111696.11|NT5DC3|protein_coding
chr8	33513563	-	SNORD13	chr12	51286553	+	ENSG00000110934.10|BIN2|protein_coding
chr8	33513545	-	SNORD13	chr13	33326305	+	ENSG00000133121.20|STARD13|protein_coding
chr8	33513566	-	SNORD13	chr13	17185630	+	.
chr8	33513566	-	SNORD13	chr13	17313922	+	.
chr8	33513561	-	SNORD13	chr16	56338526	-	ENSG00000087258.14|GNAO1|protein_coding
chr8	33513538	-	SNORD13	chr19	39458594	+	ENSG00000196235.13|SUPT5H|protein_coding
chr8	33513558	-	SNORD13	chr3	151227516	+	ENSG00000174944.8|P2RY14|protein_coding,ENSG00000144893.12|MED12L|protein_coding
chr8	66922496	+	SNORD87	chr3	74498179	-	ENSG00000113805.8|CNTN3|protein_coding
chr8	33513538	-	SNORD13	chr5	23159007	-	.
chr8	98042150	+	SNORA72	chr6	140798146	+	.
chr8	33513560	-	SNORD13	chr7	2094034	-	ENSG00000002822.15|MAD1L1|protein_coding
chr8	33513561	-	SNORD13	chr7	131616967	-	.
chr8	33513563	-	SNORD13	chr7	16681464	+	ENSG00000136261.14|BZW2|protein_coding
chr8	33513532	-	SNORD13	chr8	102758208	+	.
chr8	33513563	-	SNORD13	chr8	91072826	-	ENSG00000155100.10|OTUD6B|protein_coding
chr8	56073840	+	SNORD54	chr8	56073901	-	ENSG00000238650.1|SNORD54|snoRNA,ENSG00000008988.9|RPS20|protein_coding
chr8	56073851	+	SNORD54	chr8	56073902	-	ENSG00000238650.1|SNORD54|snoRNA,ENSG00000008988.9|RPS20|protein_coding
chr8	59137402	+	RF00432	chr8	59137478	-	ENSG00000206853.1|RF00432|snoRNA
chr8	59137485	+	RF00432	chr8	59137540	-	ENSG00000206853.1|RF00432|snoRNA
chr8	117313633	-	RF00322	chr8	117313575	+	ENSG00000252852.1|RF00322|snoRNA
chr8	117313641	-	RF00322	chr8	117313575	+	ENSG00000252852.1|RF00322|snoRNA
chr8	123180450	+	RF00012	chr8	123180534	-	ENSG00000221461.2|RF00012|snoRNA,ENSG00000147689.16|FAM83A|protein_coding
chr9	92292461	+	SNORA84	chr1	182366741	-	.
chr9	92292536	+	SNORA84	chr1	57275640	-	ENSG00000173406.15|DAB1|protein_coding
chr9	127448501	+	SNORA65	chr1	170355526	+	.
chr9	127448503	+	SNORA65	chr1	21227530	-	ENSG00000117298.14|ECE1|protein_coding
chr9	127448589	+	SNORA65	chr1	114054052	-	.
chr9	136726802	+	SNORA17A	chr1	5447019	-	.
chr9	127448559	+	SNORA65	chr10	118819406	-	.
chr9	127448558	+	SNORA65	chr11	78359249	-	ENSG00000254420.1|RP11-452H21.1|antisense,ENSG00000033327.12|GAB2|protein_coding
chr9	133349447	-	SNORD24	chr11	9301910	+	ENSG00000166471.10|TMEM41B|protein_coding
chr9	136726805	+	SNORA17A	chr12	73442824	-	.
chr9	127448505	+	SNORA65	chr13	99692423	+	ENSG00000125246.15|CLYBL|protein_coding
chr9	127448513	+	SNORA65	chr13	40492008	+	ENSG00000150907.7|FOXO1|protein_coding,ENSG00000215483.10|RP11-350A18.1|lincRNA
chr9	127448558	+	SNORA65	chr13	32048868	+	ENSG00000073910.21|FRY|protein_coding
chr9	127448590	+	SNORA65	chr13	59035828	+	.
chr9	136726119	+	SNORA17B	chr13	75959834	-	.
chr9	127448594	+	SNORA65	chr14	54591170	-	ENSG00000020577.13|SAMD4A|protein_coding
chr9	136726805	+	SNORA17A	chr14	25633744	-	.
chr9	127448501	+	SNORA65	chr15	55041687	-	.
chr9	127448558	+	SNORA65	chr15	81851352	+	ENSG00000259692.5|RP11-499F3.2|lincRNA
chr9	127448560	+	SNORA65	chr16	16777645	-	.
chr9	127448588	+	SNORA65	chr16	70691144	+	ENSG00000103043.14|VAC14|protein_coding
chr9	133350154	-	SNORD36B	chr18	58299626	-	ENSG00000049759.17|NEDD4L|protein_coding
chr9	136726805	+	SNORA17A	chr22	34923595	-	.
chr9	92292461	+	SNORA84	chr3	117014171	+	ENSG00000185565.11|LSAMP|protein_coding
chr9	127448501	+	SNORA65	chr3	180508813	+	.
chr9	127448538	+	SNORA65	chr3	57112539	+	ENSG00000144730.17|IL17RD|protein_coding
chr9	92292461	+	SNORA84	chr4	21406210	-	ENSG00000185774.15|KCNIP4|protein_coding
chr9	127448608	+	SNORA65	chr4	1854366	-	ENSG00000168924.14|LETM1|protein_coding
chr9	127448538	+	SNORA65	chr5	165338240	-	.
chr9	127448539	+	SNORA65	chr5	98911788	-	ENSG00000153922.10|CHD1|protein_coding
chr9	136726802	+	SNORA17A	chr5	1827439	+	.
chr9	127448559	+	SNORA65	chr6	38105070	-	ENSG00000156639.11|ZFAND3|protein_coding
chr9	127448563	+	SNORA65	chr6	38105070	-	ENSG00000156639.11|ZFAND3|protein_coding
chr9	127448501	+	SNORA65	chr7	19313314	-	.
chr9	127448538	+	SNORA65	chr7	152002167	+	ENSG00000106648.13|GALNTL5|protein_coding
chr9	127448592	+	SNORA65	chr7	39964326	+	ENSG00000065883.15|CDK13|protein_coding
chr9	136726160	+	SNORA17B	chr7	4037504	+	ENSG00000146555.18|SDK1|protein_coding
chr9	127448538	+	SNORA65	chr8	94347532	+	.
chr9	127448540	+	SNORA65	chr8	29295446	+	.
chr9	133349447	-	SNORD24	chr8	72394936	-	.
chr9	20787030	-	SNORA30B	chr9	20786977	+	ENSG00000202189.1|SNORA30B|snoRNA,ENSG00000188352.12|FOCAD|protein_coding
chr9	92292395	+	SNORA84	chr9	92292488	-	ENSG00000196305.17|IARS|protein_coding,ENSG00000281156.1|MIR3651|miRNA,ENSG00000239183.1|SNORA84|snoRNA
chr9	92292517	+	SNORA84	chr9	92292558	-	ENSG00000196305.17|IARS|protein_coding,ENSG00000281156.1|MIR3651|miRNA,ENSG00000239183.1|SNORA84|snoRNA
chr9	126426922	-	RF00108	chr9	126426860	+	ENSG00000196814.14|MVB12B|protein_coding,ENSG00000252985.1|RF00108|snoRNA
chr9	127448501	+	SNORA65	chr9	127448564	-	ENSG00000201302.1|SNORA65|snoRNA,ENSG00000197958.12|RPL12|protein_coding
chr9	127448502	+	SNORA65	chr9	134888483	-	.
chr9	127448505	+	SNORA65	chr9	127448561	-	ENSG00000201302.1|SNORA65|snoRNA,ENSG00000197958.12|RPL12|protein_coding
chr9	127448513	+	SNORA65	chr9	127448563	-	ENSG00000201302.1|SNORA65|snoRNA,ENSG00000197958.12|RPL12|protein_coding
chr9	127448538	+	SNORA65	chr9	127448580	-	ENSG00000201302.1|SNORA65|snoRNA,ENSG00000197958.12|RPL12|protein_coding
chr9	136726814	+	SNORA17A	chr9	136726861	-	ENSG00000233016.6|SNHG7|antisense,ENSG00000281808.1|RF00560|snoRNA,ENSG00000274998.1|SNORA17A|snoRNA
chr9	92292522	+	SNORA84	chrX	47978768	-	ENSG00000197779.13|ZNF81|protein_coding,ENSG00000147118.11|ZNF182|protein_coding
chr9	127448538	+	SNORA65	chrX	16449653	+	.
chrX	154400363	-	SNORA70	chr1	88179801	+	ENSG00000237505.7|RP11-76N22.2|antisense
chrX	154400365	-	SNORA70	chr1	24444857	+	ENSG00000001461.16|NIPAL3|protein_coding
chrX	154768596	-	SNORA36A	chr1	228823008	+	.
chrX	54814433	-	SNORA11	chr10	111291343	+	.
chrX	54814436	-	SNORA11	chr11	119589938	-	.
chrX	54814416	-	SNORA11	chr12	66954367	+	ENSG00000155974.12|GRIP1|protein_coding
chrX	54814473	-	SNORA11	chr13	35271724	-	ENSG00000172915.18|NBEA|protein_coding
chrX	119787358	+	SNORA69	chr13	60383647	-	.
chrX	119787390	+	SNORA69	chr15	73931723	+	ENSG00000129038.15|LOXL1|protein_coding
chrX	154400364	-	SNORA70	chr15	60647043	+	ENSG00000069667.15|RORA|protein_coding
chrX	154400363	-	SNORA70	chr2	164815286	+	ENSG00000082438.15|COBLL1|protein_coding
chrX	154400365	-	SNORA70	chr2	230797945	+	ENSG00000135932.10|CAB39|protein_coding
chrX	154400365	-	SNORA70	chr20	3461737	-	.
chrX	119787357	+	SNORA69	chr21	42644854	-	.
chrX	54814416	-	SNORA11	chr4	94317612	+	ENSG00000163106.10|HPGDS|protein_coding
chrX	119787412	+	SNORA69	chr7	101962295	+	ENSG00000257923.10|CUX1|protein_coding
chrX	54814434	-	SNORA11	chr8	137701699	-	.
chrX	154400357	-	SNORA70	chr8	36027137	-	ENSG00000253524.1|RP11-89M20.2|lincRNA
chrX	54814433	-	SNORA11	chrUn_KI270751v1	110886	-	.
chrX	3532199	+	SNORA48B	chrX	3532260	-	ENSG00000212214.1|SNORA48B|snoRNA
chrX	122840536	-	RF00012	chrX	122840457	+	ENSG00000212321.2|RF00012|snoRNA
chrX	136134364	+	RF01210	chrX	136134428	-	ENSG00000239080.1|RF01210|snoRNA
chrX	136879163	+	SNORD61	chrX	136879201	-	ENSG00000147274.14|RBMX|protein_coding,ENSG00000206979.1|SNORD61|snoRNA
chrX	136879215	+	SNORD61	chrX	136879268	-	ENSG00000147274.14|RBMX|protein_coding,ENSG00000206979.1|SNORD61|snoRNA
chrX	136879215	+	SNORD61	chrX	136879273	-	ENSG00000147274.14|RBMX|protein_coding,ENSG00000206979.1|SNORD61|snoRNA
chrX	136879229	+	SNORD61	chrX	136879269	-	ENSG00000147274.14|RBMX|protein_coding,ENSG00000206979.1|SNORD61|snoRNA
chrX	136879229	+	SNORD61	chrX	136879273	-	ENSG00000147274.14|RBMX|protein_coding,ENSG00000206979.1|SNORD61|snoRNA
chrX	154400350	-	SNORA70	chrX	8178972	-	.
chrX	154400365	-	SNORA70	chrX	140699599	-	.
chr1	12221169	+	RF00156	chr1	12221203	-	ENSG00000252969.1|RF00156|snoRNA
chr1	12221204	+	RF00156	chr1	12381612	+	ENSG00000048707.14|VPS13D|protein_coding
chr1	26642235	+	RF01210	chr1	26642526	-	.
chr1	28507448	-	SNORA73A	chr1	91081527	+	.
chr1	28507550	-	SNORA73A	chr1	28507516	+	ENSG00000242125.3|SNHG3|processed_transcript,ENSG00000274266.1|SNORA73A|snoRNA,ENSG00000180198.15|RCC1|protein_coding
chr1	28507568	-	SNORA73A	chr1	28507516	+	ENSG00000242125.3|SNHG3|processed_transcript,ENSG00000274266.1|SNORA73A|snoRNA,ENSG00000180198.15|RCC1|protein_coding
chr1	28508598	-	SNORA73B	chr1	118024171	-	ENSG00000155761.13|SPAG17|protein_coding
chr1	28508677	-	SNORA73B	chr1	28508622	+	ENSG00000242125.3|SNHG3|processed_transcript,ENSG00000200087.1|SNORA73B|snoRNA,ENSG00000180198.15|RCC1|protein_coding
chr1	28508701	-	SNORA73B	chr1	28508669	+	ENSG00000242125.3|SNHG3|processed_transcript,ENSG00000200087.1|SNORA73B|snoRNA,ENSG00000180198.15|RCC1|protein_coding
chr1	28508740	-	SNORA73B	chr1	28508707	+	ENSG00000242125.3|SNHG3|processed_transcript,ENSG00000200087.1|SNORA73B|snoRNA,ENSG00000180198.15|RCC1|protein_coding
chr1	28508759	-	SNORA73B	chr1	28508707	+	ENSG00000242125.3|SNHG3|processed_transcript,ENSG00000200087.1|SNORA73B|snoRNA,ENSG00000180198.15|RCC1|protein_coding
chr1	28508762	-	SNORA73B	chr1	70457745	-	.
chr1	28508770	-	SNORA73B	chr1	28508708	+	ENSG00000200087.1|SNORA73B|snoRNA,ENSG00000242125.3|SNHG3|processed_transcript,ENSG00000180198.15|RCC1|protein_coding
chr1	28578760	+	SNORD99	chr1	28579049	-	ENSG00000197989.13|SNHG12|antisense
chr1	28579763	+	SNORA61	chr1	28579817	-	ENSG00000197989.13|SNHG12|antisense,ENSG00000278274.1|SNORA61|snoRNA
chr1	28579811	+	SNORA61	chr1	98787313	+	.
chr1	28579822	+	SNORA61	chr1	28579920	-	ENSG00000197989.13|SNHG12|antisense,ENSG00000278274.1|SNORA61|snoRNA
chr1	28579832	+	SNORA61	chr1	28579923	-	ENSG00000197989.13|SNHG12|antisense,ENSG00000278274.1|SNORA61|snoRNA
chr1	28579866	+	SNORA61	chr1	28579897	-	ENSG00000197989.13|SNHG12|antisense,ENSG00000278274.1|SNORA61|snoRNA
chr1	28580325	+	SNORA44	chr1	28580393	-	ENSG00000197989.13|SNHG12|antisense,ENSG00000273544.1|SNORA44|snoRNA
chr1	28580906	+	SNORA16A	chr1	28581186	-	ENSG00000197989.13|SNHG12|antisense
chr1	28580920	+	SNORA16A	chr1	28581041	-	ENSG00000197989.13|SNHG12|antisense,ENSG00000274582.1|SNORA16A|snoRNA,ENSG00000280498.1|SNORA16A|snoRNA
chr1	28580935	+	SNORA16A	chr1	28581037	-	ENSG00000197989.13|SNHG12|antisense,ENSG00000274582.1|SNORA16A|snoRNA,ENSG00000280498.1|SNORA16A|snoRNA
chr1	28580974	+	SNORA16A	chr1	28581018	-	ENSG00000197989.13|SNHG12|antisense,ENSG00000274582.1|SNORA16A|snoRNA,ENSG00000280498.1|SNORA16A|snoRNA
chr1	28580977	+	SNORA16A	chr1	28581039	-	ENSG00000197989.13|SNHG12|antisense,ENSG00000274582.1|SNORA16A|snoRNA,ENSG00000280498.1|SNORA16A|snoRNA
chr1	28580978	+	SNORA16A	chr1	28581035	-	ENSG00000197989.13|SNHG12|antisense,ENSG00000274582.1|SNORA16A|snoRNA,ENSG00000280498.1|SNORA16A|snoRNA
chr1	28580987	+	SNORA16A	chr1	28581038	-	ENSG00000197989.13|SNHG12|antisense,ENSG00000274582.1|SNORA16A|snoRNA,ENSG00000280498.1|SNORA16A|snoRNA
chr1	35310413	-	RF00091	chr1	35310321	+	ENSG00000201542.1|RF00091|snoRNA,ENSG00000146463.11|ZMYM4|protein_coding
chr1	44775982	-	SNORD55	chr1	44775933	+	ENSG00000142937.11|RPS8|protein_coding,ENSG00000264294.1|SNORD55|snoRNA
chr1	51724760	+	RF00568	chr1	51724806	-	ENSG00000212624.1|RF00568|snoRNA,ENSG00000117859.18|OSBPL9|protein_coding
chr1	75787170	-	SNORD45C	chr1	75786989	+	ENSG00000137955.15|RABGGTB|protein_coding,ENSG00000117054.13|ACADM|protein_coding
chr1	75789583	-	SNORD45B	chr1	75789504	+	ENSG00000137955.15|RABGGTB|protein_coding,ENSG00000201487.1|SNORD45B|snoRNA
chr1	75789589	-	SNORD45B	chr1	75789504	+	ENSG00000137955.15|RABGGTB|protein_coding,ENSG00000201487.1|SNORD45B|snoRNA
chr1	84277455	-	RF00410	chr1	84277355	+	ENSG00000199959.1|RF00410|snoRNA
chr1	92840733	-	SNORA66	chr1	92840573	+	ENSG00000122406.13|RPL5|protein_coding,ENSG00000154511.11|FAM69A|protein_coding
chr1	92840816	-	SNORA66	chr1	92840737	+	ENSG00000207523.1|SNORA66|snoRNA,ENSG00000122406.13|RPL5|protein_coding,ENSG00000154511.11|FAM69A|protein_coding
chr1	110272612	-	RF00402	chr1	110272525	+	ENSG00000116396.14|KCNC4|protein_coding,ENSG00000200536.1|RF00402|snoRNA
chr1	116278807	-	RF00012	chr1	116278723	+	ENSG00000221040.2|RF00012|snoRNA
chr1	116278811	-	RF00012	chr1	116278723	+	ENSG00000221040.2|RF00012|snoRNA
chr1	154288598	-	RF00273	chr1	154288476	+	ENSG00000252682.1|RF00273|snoRNA
chr1	201978475	-	SNORA70H	chr1	201978442	+	ENSG00000206637.1|SNORA70H|snoRNA
chr1	201978490	-	SNORA70H	chr1	201978442	+	ENSG00000206637.1|SNORA70H|snoRNA
chr1	202527403	+	RF00156	chr1	202527442	-	ENSG00000077157.21|PPP1R12B|protein_coding,ENSG00000253042.1|RF00156|snoRNA
chr1	206080312	-	RF00271	chr1	206080283	+	ENSG00000263961.7|C1orf186|protein_coding,ENSG00000252692.1|RF00271|snoRNA
chr1	206080323	-	RF00271	chr1	206080283	+	ENSG00000263961.7|C1orf186|protein_coding,ENSG00000252692.1|RF00271|snoRNA
chr1	212352923	-	SNORA16B	chr1	212352853	+	ENSG00000201544.1|SNORA16B|snoRNA,ENSG00000066027.11|PPP2R5A|protein_coding
chr1	220200554	+	SNORA36B	chr1	220200646	-	ENSG00000118873.15|RAB3GAP2|protein_coding,ENSG00000222370.1|SNORA36B|snoRNA,ENSG00000281696.1|MIR664A|miRNA
chr1	220200589	+	SNORA36B	chr1	220200647	-	ENSG00000118873.15|RAB3GAP2|protein_coding,ENSG00000222370.1|SNORA36B|snoRNA,ENSG00000281696.1|MIR664A|miRNA
chr1	220200594	+	SNORA36B	chr1	220200646	-	ENSG00000118873.15|RAB3GAP2|protein_coding,ENSG00000222370.1|SNORA36B|snoRNA,ENSG00000281696.1|MIR664A|miRNA
chr1	220200616	+	SNORA36B	chr1	220200647	-	ENSG00000118873.15|RAB3GAP2|protein_coding,ENSG00000222370.1|SNORA36B|snoRNA,ENSG00000281696.1|MIR664A|miRNA
chr1	220200647	+	SNORA36B	chr1	220198105	+	ENSG00000118873.15|RAB3GAP2|protein_coding
chr1	224179722	-	RF00139	chr1	224179600	+	ENSG00000201898.1|RF00139|snoRNA,ENSG00000143753.12|DEGS1|protein_coding
chr1	224179722	-	RF00139	chr1	224179627	+	ENSG00000201898.1|RF00139|snoRNA,ENSG00000143753.12|DEGS1|protein_coding
chr1	235127804	+	SNORA14B	chr1	235127912	-	ENSG00000173726.10|TOMM20|protein_coding,ENSG00000207181.1|SNORA14B|snoRNA
chr1	28579802	+	SNORA61	chr10	132615900	-	ENSG00000068383.18|INPP5A|protein_coding
chr1	28507571	-	SNORA73A	chr11	108777268	+	ENSG00000178105.9|DDX10|protein_coding
chr1	28507571	-	SNORA73A	chr12	5173235	+	.
chr1	28507571	-	SNORA73A	chr12	109882005	+	ENSG00000249094.2|RP1-7G5.6|lincRNA
chr1	28508615	-	SNORA73B	chr12	47476878	+	.
chr1	28508689	-	SNORA73B	chr12	114622546	-	ENSG00000258254.1|RP11-162N7.1|lincRNA
chr1	75787922	-	SNORD45A	chr12	122620155	+	ENSG00000184445.11|KNTC1|protein_coding
chr1	155919963	+	SNORA80E	chr12	110184899	-	ENSG00000122970.15|IFT81|protein_coding
chr1	28508602	-	SNORA73B	chr13	82620599	-	.
chr1	28579843	+	SNORA61	chr13	23691521	-	.
chr1	28580381	+	SNORA44	chr13	57867391	+	.
chr1	44778428	-	SNORD38B	chr13	79039017	+	.
chr1	92840806	-	SNORA66	chr13	78787536	-	ENSG00000225427.1|RP11-600P1.2|lincRNA
chr1	220200546	+	SNORA36B	chr13	19381796	+	ENSG00000224976.2|PARP4P2|unprocessed_pseudogene
chr1	235127823	+	SNORA14B	chr13	60581157	-	.
chr1	28508642	-	SNORA73B	chr14	54138729	-	.
chr1	28508662	-	SNORA73B	chr14	25082596	-	.
chr1	28579805	+	SNORA61	chr14	68519078	-	ENSG00000182185.18|RAD51B|protein_coding
chr1	155919964	+	SNORA80E	chr14	73776384	-	ENSG00000156030.13|ELMSAN1|protein_coding
chr1	28507571	-	SNORA73A	chr15	42936990	-	.
chr1	28507440	-	SNORA73A	chr16	58795359	-	ENSG00000245768.6|RP11-410D17.2|lincRNA
chr1	28507563	-	SNORA73A	chr16	22649132	+	.
chr1	28507569	-	SNORA73A	chr16	22649132	+	.
chr1	28508614	-	SNORA73B	chr16	30918415	+	.
chr1	28580953	+	SNORA16A	chr16	12097719	-	ENSG00000048471.13|SNX29|protein_coding
chr1	235127824	+	SNORA14B	chr16	71472526	+	ENSG00000261611.5|AC010547.9|protein_coding,ENSG00000157429.15|ZNF19|protein_coding
chr1	28507536	-	SNORA73A	chr17	78890800	+	ENSG00000178404.9|CEP295NL|protein_coding,ENSG00000035862.12|TIMP2|protein_coding
chr1	28508695	-	SNORA73B	chr17	7392313	-	ENSG00000262481.5|TMEM256-PLSCR3|protein_coding,ENSG00000187838.16|PLSCR3|protein_coding
chr1	44776551	-	SNORD46	chr17	55800999	+	ENSG00000141179.13|PCTP|protein_coding
chr1	155919909	+	SNORA80E	chr17	67385320	-	ENSG00000154217.14|PITPNC1|protein_coding
chr1	44776532	-	SNORD46	chr18	8285311	+	ENSG00000173482.16|PTPRM|protein_coding
chr1	28507566	-	SNORA73A	chr19	36734275	-	ENSG00000267041.5|ZNF850|protein_coding
chr1	28507504	-	SNORA73A	chr2	145942041	-	.
chr1	28507530	-	SNORA73A	chr2	153062300	+	.
chr1	28507571	-	SNORA73A	chr2	133977896	-	.
chr1	28508629	-	SNORA73B	chr2	185173671	-	.
chr1	28578746	+	SNORD99	chr2	211926515	+	ENSG00000178568.14|ERBB4|protein_coding
chr1	28579825	+	SNORA61	chr2	129541719	-	.
chr1	28579828	+	SNORA61	chr2	185645054	-	.
chr1	28579843	+	SNORA61	chr2	133954368	+	.
chr1	28580987	+	SNORA16A	chr2	108037321	-	.
chr1	154259820	-	SNORA58B	chr2	6314271	-	ENSG00000234275.1|AC017053.1|lincRNA
chr1	155919978	+	SNORA80E	chr2	127375456	+	ENSG00000169967.16|MAP3K2|protein_coding
chr1	155919983	+	SNORA80E	chr2	136961779	+	ENSG00000144229.11|THSD7B|protein_coding
chr1	39567461	+	SNORA55	chr20	40342260	+	.
chr1	155919978	+	SNORA80E	chr20	59448696	+	.
chr1	28579825	+	SNORA61	chr21	45475849	-	ENSG00000182871.14|COL18A1|protein_coding
chr1	28507406	-	SNORA73A	chr3	16188572	+	ENSG00000131386.17|GALNT15|protein_coding
chr1	28507410	-	SNORA73A	chr3	51973973	+	ENSG00000272762.5|RP11-155D18.12|processed_transcript,ENSG00000090097.21|PCBP4|protein_coding,ENSG00000114779.19|ABHD14B|protein_coding,ENSG00000248487.8|ABHD14A|protein_coding
chr1	28507411	-	SNORA73A	chr3	85363434	+	ENSG00000175161.13|CADM2|protein_coding
chr1	28507429	-	SNORA73A	chr3	151349352	-	ENSG00000169313.9|P2RY12|protein_coding,ENSG00000144893.12|MED12L|protein_coding
chr1	28507451	-	SNORA73A	chr3	129572614	+	ENSG00000004399.12|PLXND1|protein_coding
chr1	28507512	-	SNORA73A	chr3	5768408	-	.
chr1	28507571	-	SNORA73A	chr3	193129601	+	.
chr1	28579802	+	SNORA61	chr3	143514788	-	ENSG00000181804.14|SLC9A9|protein_coding
chr1	28579811	+	SNORA61	chr3	38630917	-	ENSG00000183873.15|SCN5A|protein_coding
chr1	28579825	+	SNORA61	chr3	129427420	+	ENSG00000172771.11|EFCAB12|protein_coding
chr1	39567413	+	SNORA55	chr3	115515873	+	.
chr1	28508633	-	SNORA73B	chr4	31675906	-	.
chr1	28508640	-	SNORA73B	chr4	14894240	+	.
chr1	28508755	-	SNORA73B	chr4	167660448	+	.
chr1	28580920	+	SNORA16A	chr4	172075956	-	ENSG00000174473.15|GALNTL6|protein_coding
chr1	28581011	+	SNORA16A	chr4	25617603	+	ENSG00000248545.2|RP11-302F12.3|lincRNA
chr1	92840816	-	SNORA66	chr4	9905200	+	ENSG00000109667.11|SLC2A9|protein_coding
chr1	28507513	-	SNORA73A	chr5	147755147	-	ENSG00000176049.15|JAKMIP2|protein_coding
chr1	28508606	-	SNORA73B	chr5	107909596	+	ENSG00000145743.15|FBXL17|protein_coding
chr1	28508618	-	SNORA73B	chr5	72188907	+	ENSG00000131711.14|MAP1B|protein_coding
chr1	28508744	-	SNORA73B	chr5	146968564	-	ENSG00000156475.18|PPP2R2B|protein_coding
chr1	28580987	+	SNORA16A	chr5	39756774	-	.
chr1	155919909	+	SNORA80E	chr5	18030793	-	.
chr1	235127823	+	SNORA14B	chr5	129466300	-	ENSG00000145808.9|ADAMTS19|protein_coding
chr1	28508695	-	SNORA73B	chr6	43113652	+	ENSG00000112655.15|PTK7|protein_coding
chr1	28507571	-	SNORA73A	chr7	27242506	-	ENSG00000253405.1|RP1-170O19.16|antisense
chr1	28508629	-	SNORA73B	chr7	41488502	+	.
chr1	28508762	-	SNORA73B	chr7	27296139	-	.
chr1	28579826	+	SNORA61	chr7	29040001	+	ENSG00000106066.14|CPVL|protein_coding
chr1	28579828	+	SNORA61	chr7	41939819	+	.
chr1	28579843	+	SNORA61	chr7	9208061	+	.
chr1	28580502	+	SNORA44	chr7	31773397	+	ENSG00000154678.16|PDE1C|protein_coding
chr1	28580920	+	SNORA16A	chr7	141085394	+	ENSG00000261115.5|TMEM178B|protein_coding
chr1	28580929	+	SNORA16A	chr7	123977672	+	.
chr1	44775866	-	SNORD55	chr7	135053217	-	ENSG00000146856.14|AGBL3|protein_coding
chr1	44775937	-	SNORD55	chr7	76427878	+	ENSG00000188372.14|ZP3|protein_coding
chr1	28507426	-	SNORA73A	chr8	118610208	+	ENSG00000177570.13|SAMD12|protein_coding
chr1	28508681	-	SNORA73B	chr8	137658060	+	.
chr1	28508689	-	SNORA73B	chr8	58556464	-	ENSG00000137575.11|SDCBP|protein_coding
chr1	155919917	+	SNORA80E	chr8	33879332	-	ENSG00000253642.5|RP11-317N12.1|lincRNA
chr1	155919963	+	SNORA80E	chr8	111468689	+	ENSG00000253434.6|RP11-1101K5.1|lincRNA
chr1	155920001	+	SNORA80E	chr8	15823193	-	.
chr1	28507571	-	SNORA73A	chr9	26115745	-	ENSG00000276759.2|RP11-80I3.1|lincRNA
chr1	28508618	-	SNORA73B	chrX	56191863	+	.
chr1	28580470	+	SNORA44	chrX	125726630	+	.
chr10	26789080	-	RF00191	chr1	27865677	-	.
chr10	23167013	-	RF00561	chr10	23166830	+	.
chr10	72180935	-	RF00340	chr10	72180888	+	ENSG00000200294.1|RF00340|snoRNA,ENSG00000138303.17|ASCC1|protein_coding
chr10	72181011	-	RF00340	chr10	72180888	+	ENSG00000200294.1|RF00340|snoRNA,ENSG00000138303.17|ASCC1|protein_coding
chr10	78367521	-	RF00056	chr10	78367458	+	ENSG00000201393.1|RF00056|snoRNA,ENSG00000282863.1|RP11-90J7.3|lincRNA,ENSG00000230417.11|LINC00595|lincRNA
chr10	100237201	+	SNORA12	chr11	47583304	-	ENSG00000213619.9|NDUFS3|protein_coding
chr10	68755236	-	SNORD98	chr12	12241154	+	ENSG00000070018.8|LRP6|protein_coding
chr10	100237181	+	SNORA12	chr14	23937377	-	.
chr10	100237244	+	SNORA12	chr14	75417965	+	.
chr10	100237180	+	SNORA12	chr16	10500158	-	.
chr10	73126147	+	SNORA11F	chr18	56252104	-	.
chr10	119060051	+	SNORA19	chr2	155725133	-	.
chr10	100237243	+	SNORA12	chr21	46046211	-	.
chr10	73126161	+	SNORA11F	chr5	40389279	+	.
chr10	100237247	+	SNORA12	chr5	148717019	-	.
chr10	73126100	+	SNORA11F	chr6	116434183	-	ENSG00000111817.17|DSE|protein_coding,ENSG00000285446.1|RP1-93H18.7|protein_coding
chr10	73126163	+	SNORA11F	chr7	75805468	+	.
chr10	100237246	+	SNORA12	chr7	46907494	+	ENSG00000232072.1|AC004901.1|lincRNA
chr10	73126164	+	SNORA11F	chr8	26838905	+	ENSG00000120907.17|ADRA1A|protein_coding
chr10	119060085	+	SNORA19	chr9	120935507	+	.
chr10	100237184	+	SNORA12	chrX	42031518	+	.
chr11	2963818	+	SNORA54	chr1	92009679	-	ENSG00000137948.18|BRDT|protein_coding
chr11	8684301	-	SNORA3A	chr1	237358530	+	ENSG00000198626.15|RYR2|protein_coding
chr11	8684352	-	SNORA3A	chr1	18574147	-	.
chr11	8684356	-	SNORA3A	chr1	193812503	+	.
chr11	8684356	-	SNORA3A	chr1	197751519	+	ENSG00000213047.12|DENND1B|protein_coding
chr11	17075794	+	SNORD14B	chr1	232886281	+	.
chr11	62665466	-	SNORA57	chr1	226126259	+	.
chr11	62665504	-	SNORA57	chr1	43869912	-	ENSG00000284989.1|RP11-7O11.7|protein_coding,ENSG00000126091.20|ST3GAL3|protein_coding
chr11	62665507	-	SNORA57	chr1	117699367	+	.
chr11	62665507	-	SNORA57	chr1	119533830	-	ENSG00000226443.3|RP5-920G3.1|processed_pseudogene
chr11	62665508	-	SNORA57	chr1	163836672	-	.
chr11	62665509	-	SNORA57	chr1	214484303	+	ENSG00000152104.11|PTPN14|protein_coding
chr11	62665510	-	SNORA57	chr1	5455500	+	.
chr11	62665510	-	SNORA57	chr1	102545661	-	.
chr11	62665510	-	SNORA57	chr1	172184854	+	ENSG00000197959.13|DNM3|protein_coding
chr11	62852941	+	SNORD22	chr1	175087537	+	ENSG00000120332.15|TNN|protein_coding
chr11	74252489	+	RF00409	chr1	23528863	+	ENSG00000007968.6|E2F2|protein_coding
chr11	75400478	-	SNORD15A	chr1	22030047	+	ENSG00000218510.7|RP1-224A6.4|transcribed_processed_pseudogene
chr11	75400517	-	SNORD15A	chr1	22737191	+	ENSG00000133216.16|EPHB2|protein_coding
chr11	75404501	-	SNORD15B	chr1	169650161	-	.
chr11	93732004	+	SNORA1	chr1	172535141	+	ENSG00000094975.13|SUCO|protein_coding
chr11	8684303	-	SNORA3A	chr10	13316136	-	.
chr11	8684356	-	SNORA3A	chr10	104908464	+	ENSG00000156395.12|SORCS3|protein_coding
chr11	8685505	-	SNORA3B	chr10	129984998	-	.
chr11	62665502	-	SNORA57	chr10	88174629	-	.
chr11	62665502	-	SNORA57	chr10	100853570	-	.
chr11	62665503	-	SNORA57	chr10	32172839	-	.
chr11	62665510	-	SNORA57	chr10	29348872	-	.
chr11	62665510	-	SNORA57	chr10	47582635	-	.
chr11	62853677	+	SNORD30	chr10	85524574	-	.
chr11	75404566	-	SNORD15B	chr10	121237013	+	.
chr11	811742	-	SNORA52	chr11	811609	+	ENSG00000199785.1|SNORA52|snoRNA,ENSG00000177600.8|RPLP2|protein_coding
chr11	4756789	-	RF00091	chr11	4756662	+	ENSG00000167346.7|MMP26|protein_coding,ENSG00000201980.1|RF00091|snoRNA
chr11	8684300	-	SNORA3A	chr11	8684115	+	ENSG00000166441.12|RPL27A|protein_coding
chr11	8684356	-	SNORA3A	chr11	6412034	-	ENSG00000166313.18|APBB1|protein_coding
chr11	9428786	-	SNORA23	chr11	9428643	+	ENSG00000205339.9|IPO7|protein_coding
chr11	9578097	-	RF01210	chr11	9577884	+	ENSG00000166483.10|WEE1|protein_coding
chr11	10801591	+	SNORD97	chr11	10801675	-	ENSG00000198730.8|CTR9|protein_coding,ENSG00000238622.1|SNORD97|snoRNA,ENSG00000110321.16|EIF4G2|protein_coding
chr11	17075814	+	SNORD14B	chr11	17075868	-	ENSG00000110700.6|RPS13|protein_coding,ENSG00000201403.1|SNORD14B|snoRNA
chr11	19591118	+	RF00408	chr11	19591213	-	ENSG00000207407.1|RF00408|snoRNA,ENSG00000166833.19|NAV2|protein_coding
chr11	32081908	-	RF00012	chr11	32081879	+	ENSG00000285283.1|RP1-65P5.6|protein_coding,ENSG00000212551.2|RF00012|snoRNA
chr11	62665469	-	SNORA57	chr11	71921728	+	ENSG00000254469.7|RP11-849H4.2|protein_coding
chr11	62665469	-	SNORA57	chr11	131694427	-	ENSG00000182667.14|NTM|protein_coding
chr11	62665504	-	SNORA57	chr11	4133781	+	ENSG00000167325.14|RRM1|protein_coding
chr11	62665507	-	SNORA57	chr11	3852553	+	.
chr11	62665507	-	SNORA57	chr11	54912556	-	.
chr11	62665510	-	SNORA57	chr11	70660315	+	ENSG00000162105.18|SHANK2|protein_coding
chr11	62665510	-	SNORA57	chr11	123361214	-	ENSG00000023171.17|GRAMD1B|protein_coding
chr11	62854194	+	RF00099	chr11	62854300	-	ENSG00000278527.1|RF00099|snoRNA,ENSG00000255717.6|SNHG1|processed_transcript
chr11	62854245	+	RF00099	chr11	62854300	-	ENSG00000278527.1|RF00099|snoRNA,ENSG00000255717.6|SNHG1|processed_transcript
chr11	62855028	+	SNORD27	chr11	62855198	-	ENSG00000255717.6|SNHG1|processed_transcript
chr11	62855222	+	SNORD26	chr11	62855436	-	ENSG00000255717.6|SNHG1|processed_transcript,ENSG00000276788.1|SNORD26|snoRNA
chr11	62855337	+	SNORD26	chr11	62855436	-	ENSG00000255717.6|SNHG1|processed_transcript,ENSG00000276788.1|SNORD26|snoRNA
chr11	62855505	+	SNORD25	chr11	62855593	-	ENSG00000275043.1|SNORD25|snoRNA,ENSG00000255717.6|SNHG1|processed_transcript
chr11	62855539	+	SNORD25	chr11	62855593	-	ENSG00000275043.1|SNORD25|snoRNA,ENSG00000255717.6|SNHG1|processed_transcript
chr11	62855548	+	SNORD25	chr11	62855593	-	ENSG00000275043.1|SNORD25|snoRNA,ENSG00000255717.6|SNHG1|processed_transcript
chr11	62855555	+	SNORD25	chr11	62855593	-	ENSG00000275043.1|SNORD25|snoRNA,ENSG00000255717.6|SNHG1|processed_transcript
chr11	75400485	-	SNORD15A	chr11	75400266	+	ENSG00000149273.14|RPS3|protein_coding
chr11	83041477	+	SNORA70E	chr11	83041528	-	ENSG00000137502.9|RAB30|protein_coding,ENSG00000207221.1|SNORA70E|snoRNA
chr11	93721581	-	antisense	chr11	93721489	+	ENSG00000275146.1|RF00494|snoRNA,ENSG00000166004.14|CEP295|protein_coding,ENSG00000254911.3|SCARNA9|antisense
chr11	93721605	-	antisense	chr11	93721489	+	ENSG00000275146.1|RF00494|snoRNA,ENSG00000166004.14|CEP295|protein_coding,ENSG00000254911.3|SCARNA9|antisense
chr11	93730503	+	SNORA25	chr11	93730604	-	ENSG00000207112.1|SNORA25|snoRNA,ENSG00000166012.16|TAF1D|protein_coding
chr11	93730550	+	SNORA25	chr11	93730607	-	ENSG00000207112.1|SNORA25|snoRNA,ENSG00000166012.16|TAF1D|protein_coding
chr11	93732494	+	SNORA8	chr11	93732601	-	ENSG00000166012.16|TAF1D|protein_coding
chr11	93735231	+	SNORA40	chr11	93735269	-	ENSG00000210825.1|SNORA40|snoRNA,ENSG00000166012.16|TAF1D|protein_coding
chr11	109263505	+	RF00157	chr11	109263581	-	ENSG00000264997.1|RF00157|snoRNA
chr11	109263514	+	RF00157	chr11	109263583	-	ENSG00000264997.1|RF00157|snoRNA
chr11	114527164	-	RF01210	chr11	114527055	+	ENSG00000095110.8|NXPE1|protein_coding,ENSG00000238724.1|RF01210|snoRNA
chr11	119323268	+	RF01225	chr11	119323343	-	ENSG00000252119.1|RF01225|snoRNA
chr11	119323274	+	RF01225	chr11	119323343	-	ENSG00000252119.1|RF01225|snoRNA
chr11	123058025	+	SNORD14E	chr11	123058179	-	ENSG00000109971.13|HSPA8|protein_coding,ENSG00000200879.1|SNORD14E|snoRNA
chr11	123058096	+	SNORD14E	chr11	123058179	-	ENSG00000109971.13|HSPA8|protein_coding,ENSG00000200879.1|SNORD14E|snoRNA
chr11	123058943	+	SNORD14D	chr11	123059261	-	ENSG00000109971.13|HSPA8|protein_coding
chr11	8684303	-	SNORA3A	chr12	102862338	-	ENSG00000171759.9|PAH|protein_coding
chr11	8684356	-	SNORA3A	chr12	108700325	+	ENSG00000110880.10|CORO1C|protein_coding
chr11	8685547	-	SNORA3B	chr12	78482069	+	ENSG00000258084.5|RP11-754N21.1|lincRNA,ENSG00000257165.5|RP11-171L9.1|lincRNA
chr11	10801508	+	SNORD97	chr12	49673618	+	ENSG00000161791.13|FMNL3|protein_coding
chr11	62665466	-	SNORA57	chr12	127266224	-	.
chr11	62665471	-	SNORA57	chr12	91902113	-	ENSG00000257863.1|RP11-587P21.3|lincRNA
chr11	62665502	-	SNORA57	chr12	610132	+	ENSG00000171840.11|NINJ2|protein_coding
chr11	62665503	-	SNORA57	chr12	24387893	+	ENSG00000134532.16|SOX5|protein_coding
chr11	62665510	-	SNORA57	chr12	119729222	+	ENSG00000122966.15|CIT|protein_coding
chr11	62852933	+	SNORD22	chr12	109832467	+	ENSG00000111199.10|TRPV4|protein_coding
chr11	62852937	+	SNORD22	chr12	64651099	+	ENSG00000153179.12|RASSF3|protein_coding
chr11	75404503	-	SNORD15B	chr12	89164528	+	ENSG00000257156.1|RP11-13A1.3|lincRNA
chr11	93732005	+	SNORA1	chr12	88922815	+	.
chr11	811743	-	SNORA52	chr13	23875410	-	ENSG00000027001.9|MIPEP|protein_coding
chr11	811807	-	SNORA52	chr13	38615179	-	.
chr11	8684303	-	SNORA3A	chr13	41012200	+	ENSG00000120690.15|ELF1|protein_coding
chr11	8684303	-	SNORA3A	chr13	93332816	-	ENSG00000183098.10|GPC6|protein_coding
chr11	8684356	-	SNORA3A	chr13	27132686	-	ENSG00000152484.13|USP12|protein_coding
chr11	9428954	-	SNORA23	chr13	104091515	+	.
chr11	17075785	+	SNORD14B	chr13	33740342	-	.
chr11	62665466	-	SNORA57	chr13	75326271	+	ENSG00000136111.12|TBC1D4|protein_coding
chr11	62665470	-	SNORA57	chr13	62265015	-	.
chr11	62665471	-	SNORA57	chr13	57675872	-	ENSG00000118946.11|PCDH17|protein_coding
chr11	62665502	-	SNORA57	chr13	47228849	-	.
chr11	62665507	-	SNORA57	chr13	39548537	-	ENSG00000183722.7|LHFP|protein_coding
chr11	62665509	-	SNORA57	chr13	28987106	-	ENSG00000132938.19|MTUS2|protein_coding
chr11	62665510	-	SNORA57	chr13	52245288	-	ENSG00000272281.6|RP11-64P12.3|transcribed_unprocessed_pseudogene,ENSG00000217576.7|RP11-248G5.8|processed_transcript
chr11	62665570	-	SNORA57	chr13	78823875	+	.
chr11	62852936	+	SNORD22	chr13	78630084	+	ENSG00000152193.7|RNF219|protein_coding
chr11	62855583	+	SNORD25	chr13	32546235	-	.
chr11	75404503	-	SNORD15B	chr13	32852151	+	.
chr11	93721585	-	coding	chr13	77510198	-	.
chr11	62665466	-	SNORA57	chr14	29753330	-	ENSG00000184304.14|PRKD1|protein_coding
chr11	62665471	-	SNORA57	chr14	56579063	+	ENSG00000070269.13|TMEM260|protein_coding
chr11	62665504	-	SNORA57	chr14	98059641	+	.
chr11	62665510	-	SNORA57	chr14	24613962	+	ENSG00000258657.5|RP11-104E19.1|antisense
chr11	62665569	-	SNORA57	chr14	35656970	-	ENSG00000174373.16|RALGAPA1|protein_coding
chr11	62853674	+	SNORD30	chr14	35655097	-	ENSG00000174373.16|RALGAPA1|protein_coding
chr11	123058104	+	SNORD14E	chr14	76900529	+	.
chr11	8684302	-	SNORA3A	chr15	90927210	+	.
chr11	17074653	+	SNORD14A	chr15	52389228	-	ENSG00000197535.14|MYO5A|protein_coding
chr11	62665501	-	SNORA57	chr15	45245701	-	.
chr11	62665504	-	SNORA57	chr15	37077750	-	ENSG00000134138.19|MEIS2|protein_coding
chr11	62665504	-	SNORA57	chr15	52163369	+	ENSG00000069966.18|GNB5|protein_coding
chr11	62665504	-	SNORA57	chr15	59589433	+	.
chr11	62665506	-	SNORA57	chr15	93682305	-	ENSG00000258631.2|RP11-739G5.1|lincRNA
chr11	62665509	-	SNORA57	chr15	97523623	-	.
chr11	62665512	-	SNORA57	chr15	51005931	-	ENSG00000081014.10|AP4E1|protein_coding
chr11	62853671	+	SNORD30	chr15	49308550	-	ENSG00000156958.14|GALK2|protein_coding
chr11	75404551	-	SNORD15B	chr15	69899648	-	.
chr11	93730576	+	SNORA25	chr15	60086327	+	ENSG00000259223.2|RP11-82L7.4|lincRNA
chr11	8684356	-	SNORA3A	chr16	19990302	+	.
chr11	62665456	-	SNORA57	chr16	68162279	+	ENSG00000072736.18|NFATC3|protein_coding
chr11	62665502	-	SNORA57	chr16	78436983	-	ENSG00000186153.16|WWOX|protein_coding
chr11	62665504	-	SNORA57	chr16	86082552	-	ENSG00000261177.1|RP11-805I24.1|lincRNA
chr11	62665507	-	SNORA57	chr16	29691776	+	ENSG00000103485.17|QPRT|protein_coding,ENSG00000277669.1|AC009133.22|protein_coding
chr11	62665510	-	SNORA57	chr16	20030867	+	.
chr11	62665510	-	SNORA57	chr16	20548951	+	ENSG00000066813.14|ACSM2B|protein_coding
chr11	62665510	-	SNORA57	chr16	21773443	+	.
chr11	62665510	-	SNORA57	chr16	55956104	+	.
chr11	62665510	-	SNORA57	chr16	67879289	-	ENSG00000038358.14|EDC4|protein_coding
chr11	75400551	-	SNORD15A	chr16	74231426	+	ENSG00000261404.6|AC009120.4|lincRNA
chr11	93731508	+	SNORD6	chr16	66580117	-	ENSG00000260650.1|RP11-403P17.2|antisense,ENSG00000140932.9|CMTM2|protein_coding
chr11	62665501	-	SNORA57	chr17	70959716	+	.
chr11	62665507	-	SNORA57	chr17	35065715	+	ENSG00000267618.5|RAD51L3-RFFL|protein_coding,ENSG00000092871.16|RFFL|protein_coding
chr11	62665510	-	SNORA57	chr17	9552488	+	ENSG00000170310.14|STX8|protein_coding
chr11	62853668	+	SNORD30	chr17	68282895	+	ENSG00000141337.12|ARSG|protein_coding,ENSG00000108932.11|SLC16A6|protein_coding
chr11	75404528	-	SNORD15B	chr17	58150595	-	ENSG00000141194.6|OR4D1|protein_coding
chr11	93732087	+	SNORA1	chr17	63755920	-	ENSG00000108588.13|CCDC47|protein_coding
chr11	62665454	-	SNORA57	chr18	49735820	+	.
chr11	62665471	-	SNORA57	chr18	45057772	+	ENSG00000152217.17|SETBP1|protein_coding
chr11	62665508	-	SNORA57	chr18	56457528	+	.
chr11	62665510	-	SNORA57	chr18	66595330	-	ENSG00000071991.8|CDH19|protein_coding
chr11	62852936	+	SNORD22	chr18	77078501	-	ENSG00000197971.14|MBP|protein_coding
chr11	62853679	+	SNORD30	chr18	3715468	-	ENSG00000170579.16|DLGAP1|protein_coding
chr11	62665504	-	SNORA57	chr19	29874640	+	.
chr11	62852931	+	SNORD22	chr19	51385407	-	ENSG00000105370.7|LIM2|protein_coding
chr11	62855300	+	SNORD26	chr19	48223190	-	ENSG00000105483.17|CARD8|protein_coding
chr11	75404551	-	SNORD15B	chr19	43703644	+	.
chr11	75404560	-	SNORD15B	chr19	21372618	-	ENSG00000172687.13|ZNF738|protein_coding
chr11	75404565	-	SNORD15B	chr19	21372618	-	ENSG00000172687.13|ZNF738|protein_coding
chr11	93721609	-	antisense	chr19	46896518	-	.
chr11	2963826	+	SNORA54	chr2	55172676	-	.
chr11	8684303	-	SNORA3A	chr2	41382004	+	.
chr11	10801567	+	SNORD97	chr2	222591427	-	ENSG00000116120.9|FARSB|protein_coding
chr11	62665465	-	SNORA57	chr2	194593084	-	.
chr11	62665466	-	SNORA57	chr2	43330763	-	ENSG00000115970.18|THADA|protein_coding
chr11	62665467	-	SNORA57	chr2	101351101	+	ENSG00000175874.9|CREG2|protein_coding
chr11	62665471	-	SNORA57	chr2	5760819	-	.
chr11	62665471	-	SNORA57	chr2	158202907	+	ENSG00000227480.2|AC069146.2|antisense,ENSG00000153237.17|CCDC148|protein_coding
chr11	62665501	-	SNORA57	chr2	133540116	-	ENSG00000176771.16|NCKAP5|protein_coding
chr11	62665502	-	SNORA57	chr2	203427562	-	ENSG00000173166.17|RAPH1|protein_coding,ENSG00000138443.15|ABI2|protein_coding
chr11	62665503	-	SNORA57	chr2	219744792	+	.
chr11	62665503	-	SNORA57	chr2	240508285	+	ENSG00000144504.15|ANKMY1|protein_coding
chr11	62665504	-	SNORA57	chr2	72580097	-	ENSG00000144036.15|EXOC6B|protein_coding
chr11	62665509	-	SNORA57	chr2	49650082	+	.
chr11	62665510	-	SNORA57	chr2	8565623	-	ENSG00000236008.1|AC011747.4|lincRNA,ENSG00000231435.1|AC011747.3|lincRNA
chr11	62665510	-	SNORA57	chr2	137218926	-	ENSG00000144229.11|THSD7B|protein_coding
chr11	62855017	+	SNORD27	chr2	162711820	-	ENSG00000184611.11|KCNH7|protein_coding
chr11	75404518	-	SNORD15B	chr2	180238831	+	.
chr11	93732428	+	SNORA8	chr2	172029369	-	ENSG00000172878.13|METAP1D|protein_coding
chr11	93733256	+	SNORD5	chr2	174687178	-	ENSG00000236449.1|AC018890.6|antisense
chr11	123058127	+	SNORD14E	chr2	38049703	-	ENSG00000235848.4|AC016689.1|antisense,ENSG00000115841.19|RMDN2|protein_coding
chr11	8684301	-	SNORA3A	chr20	58306281	+	ENSG00000124224.16|RP11-196N14.1|transcribed_unprocessed_pseudogene
chr11	62665503	-	SNORA57	chr20	58067317	+	.
chr11	62665510	-	SNORA57	chr20	25023416	-	ENSG00000154930.14|ACSS1|protein_coding
chr11	93733519	+	SNORA18	chr20	39919133	+	.
chr11	62665468	-	SNORA57	chr21	35606066	-	ENSG00000159216.18|RUNX1|protein_coding
chr11	62665504	-	SNORA57	chr21	26505488	+	ENSG00000197934.8|AP001597.1|antisense,ENSG00000166265.11|CYYR1|protein_coding
chr11	62665504	-	SNORA57	chr21	35792467	-	ENSG00000159216.18|RUNX1|protein_coding
chr11	8684303	-	SNORA3A	chr22	12322439	-	.
chr11	62665510	-	SNORA57	chr22	17988802	+	ENSG00000243156.7|MICAL3|protein_coding
chr11	8684323	-	SNORA3A	chr3	101390542	+	ENSG00000138468.15|SENP7|protein_coding
chr11	8684356	-	SNORA3A	chr3	106836533	-	.
chr11	62665495	-	SNORA57	chr3	133359529	+	ENSG00000144868.13|TMEM108|protein_coding
chr11	62665503	-	SNORA57	chr3	108353565	-	ENSG00000114455.13|HHLA2|protein_coding
chr11	62665507	-	SNORA57	chr3	78906420	-	ENSG00000169855.19|ROBO1|protein_coding
chr11	62665507	-	SNORA57	chr3	101011754	+	.
chr11	62665509	-	SNORA57	chr3	14387992	-	.
chr11	62665509	-	SNORA57	chr3	86714348	-	.
chr11	62665510	-	SNORA57	chr3	72526760	+	ENSG00000244345.1|RP11-654C22.2|lincRNA
chr11	62665510	-	SNORA57	chr3	104163038	-	.
chr11	62665510	-	SNORA57	chr3	116471028	-	ENSG00000185565.11|LSAMP|protein_coding
chr11	62665510	-	SNORA57	chr3	129598146	+	ENSG00000004399.12|PLXND1|protein_coding
chr11	62665510	-	SNORA57	chr3	173944364	+	ENSG00000169760.17|NLGN1|protein_coding
chr11	62665510	-	SNORA57	chr3	194693277	+	.
chr11	62852936	+	SNORD22	chr3	110620375	-	.
chr11	62855309	+	SNORD26	chr3	193004487	+	.
chr11	8684290	-	SNORA3A	chr4	119414299	+	ENSG00000283050.1|RP11-33B1.2|transcribed_unprocessed_pseudogene
chr11	8684303	-	SNORA3A	chr4	10506040	-	ENSG00000109684.14|CLNK|protein_coding
chr11	8684356	-	SNORA3A	chr4	40065287	-	ENSG00000078177.13|N4BP2|protein_coding
chr11	8684356	-	SNORA3A	chr4	103866554	-	.
chr11	8685547	-	SNORA3B	chr4	87924133	+	.
chr11	8685560	-	SNORA3B	chr4	150015421	+	.
chr11	8685568	-	SNORA3B	chr4	108390898	-	.
chr11	62665466	-	SNORA57	chr4	89850793	-	.
chr11	62665466	-	SNORA57	chr4	145121447	-	ENSG00000164164.16|OTUD4|protein_coding,ENSG00000164163.10|ABCE1|protein_coding
chr11	62665505	-	SNORA57	chr4	131707980	-	.
chr11	62665509	-	SNORA57	chr4	26062228	-	.
chr11	62665510	-	SNORA57	chr4	8225293	+	ENSG00000125089.16|SH3TC1|protein_coding
chr11	62665510	-	SNORA57	chr4	25032283	-	.
chr11	62665510	-	SNORA57	chr4	46858667	-	ENSG00000170516.16|COX7B2|protein_coding
chr11	62665510	-	SNORA57	chr4	54184457	+	ENSG00000282278.1|RP11-231C18.3|protein_coding
chr11	62665510	-	SNORA57	chr4	83390490	-	.
chr11	62665510	-	SNORA57	chr4	95911062	+	.
chr11	75400479	-	SNORD15A	chr4	173884587	+	ENSG00000250043.1|RP11-161D15.2|lincRNA
chr11	93733466	+	SNORA18	chr4	96864770	+	.
chr11	123058910	+	SNORD14D	chr4	111681408	+	.
chr11	2963771	+	SNORA54	chr5	46164704	-	.
chr11	2963820	+	SNORA54	chr5	137738597	-	.
chr11	8684356	-	SNORA3A	chr5	14827362	-	ENSG00000154122.13|ANKH|protein_coding
chr11	8684356	-	SNORA3A	chr5	34677077	+	ENSG00000039560.13|RAI14|protein_coding
chr11	8684356	-	SNORA3A	chr5	101495608	-	.
chr11	62665449	-	SNORA57	chr5	174718497	-	.
chr11	62665466	-	SNORA57	chr5	152751698	+	ENSG00000249484.8|AC091969.1|lincRNA
chr11	62665467	-	SNORA57	chr5	69192376	-	ENSG00000153044.9|CENPH|protein_coding
chr11	62665469	-	SNORA57	chr5	599881	+	.
chr11	62665502	-	SNORA57	chr5	30400608	+	.
chr11	62665504	-	SNORA57	chr5	9645316	-	ENSG00000249781.6|CTD-2143L24.1|lincRNA,ENSG00000169777.6|TAS2R1|protein_coding,ENSG00000248525.2|CTD-2001E22.1|sense_overlapping
chr11	62665508	-	SNORA57	chr5	154784215	+	ENSG00000155506.16|LARP1|protein_coding
chr11	62665509	-	SNORA57	chr5	31346077	+	.
chr11	62665509	-	SNORA57	chr5	115623753	+	ENSG00000134970.13|TMED7|protein_coding,ENSG00000251201.8|TMED7-TICAM2|protein_coding
chr11	62665510	-	SNORA57	chr5	114979859	-	.
chr11	62665510	-	SNORA57	chr5	133993070	+	ENSG00000213585.10|VDAC1|protein_coding
chr11	62665510	-	SNORA57	chr5	151257063	-	ENSG00000196743.8|GM2A|protein_coding
chr11	62665570	-	SNORA57	chr5	44587509	+	.
chr11	62853687	+	SNORD30	chr5	9110859	-	ENSG00000112902.11|SEMA5A|protein_coding
chr11	75404503	-	SNORD15B	chr5	94051151	-	ENSG00000113391.18|FAM172A|protein_coding
chr11	93730979	+	SNORA32	chr5	44212765	-	.
chr11	8684338	-	SNORA3A	chr6	14970272	+	ENSG00000234261.3|RP11-146I2.1|lincRNA
chr11	8684356	-	SNORA3A	chr6	109412290	-	ENSG00000185250.15|PPIL6|protein_coding
chr11	8684356	-	SNORA3A	chr6	163879426	-	.
chr11	8685490	-	SNORA3B	chr6	87289818	+	ENSG00000164411.11|GJB7|protein_coding
chr11	8685505	-	SNORA3B	chr6	109409450	-	ENSG00000185250.15|PPIL6|protein_coding
chr11	62665465	-	SNORA57	chr6	170350569	-	ENSG00000112584.13|FAM120B|protein_coding
chr11	62665466	-	SNORA57	chr6	72220938	+	ENSG00000079841.18|RIMS1|protein_coding
chr11	62665504	-	SNORA57	chr6	53112656	+	.
chr11	62665504	-	SNORA57	chr6	157260737	-	.
chr11	62665507	-	SNORA57	chr6	19097724	-	.
chr11	62665510	-	SNORA57	chr6	30490275	+	ENSG00000204592.8|HLA-E|protein_coding
chr11	62665510	-	SNORA57	chr6	43321851	+	ENSG00000171467.15|ZNF318|protein_coding
chr11	62665510	-	SNORA57	chr6	138795047	-	.
chr11	62665570	-	SNORA57	chr6	23461122	-	.
chr11	62852931	+	SNORD22	chr6	161490041	-	ENSG00000185345.19|PARK2|protein_coding
chr11	93730980	+	SNORA32	chr6	33543058	-	ENSG00000204188.7|GGNBP1|transcribed_unitary_pseudogene
chr11	93731012	+	SNORA32	chr6	159000205	+	ENSG00000271913.6|RP1-111C20.4|antisense
chr11	93733466	+	SNORA18	chr6	122515403	+	ENSG00000135549.14|PKIB|protein_coding
chr11	123058125	+	SNORD14E	chr6	13256393	-	ENSG00000112137.17|PHACTR1|protein_coding
chr11	123058935	+	SNORD14D	chr6	77860946	-	ENSG00000269964.2|MEI4|protein_coding
chr11	123058958	+	SNORD14D	chr6	63302790	-	ENSG00000146166.16|LGSN|protein_coding
chr11	8684356	-	SNORA3A	chr7	18486486	-	ENSG00000048052.21|HDAC9|protein_coding
chr11	8684356	-	SNORA3A	chr7	48910188	-	.
chr11	8684356	-	SNORA3A	chr7	50157407	+	ENSG00000164500.6|C7orf72|protein_coding
chr11	8684356	-	SNORA3A	chr7	138953594	+	ENSG00000122778.9|KIAA1549|protein_coding
chr11	62665449	-	SNORA57	chr7	41652143	+	.
chr11	62665466	-	SNORA57	chr7	47227670	-	.
chr11	62665490	-	SNORA57	chr7	46291900	-	ENSG00000229459.1|AC023669.1|lincRNA
chr11	62665502	-	SNORA57	chr7	54412676	-	.
chr11	62665504	-	SNORA57	chr7	132016717	-	.
chr11	62665508	-	SNORA57	chr7	122077978	+	ENSG00000008311.14|AASS|protein_coding
chr11	62665509	-	SNORA57	chr7	2357832	-	ENSG00000106263.17|EIF3B|protein_coding
chr11	62665510	-	SNORA57	chr7	108453055	-	ENSG00000091129.19|NRCAM|protein_coding
chr11	62665510	-	SNORA57	chr7	112346758	+	ENSG00000226851.1|AC004112.4|antisense
chr11	62665510	-	SNORA57	chr7	117781624	-	ENSG00000077063.10|CTTNBP2|protein_coding
chr11	62665510	-	SNORA57	chr7	139050925	+	ENSG00000105939.12|ZC3HAV1|protein_coding
chr11	62854681	+	SNORD28	chr7	29765561	+	.
chr11	62855022	+	SNORD27	chr7	2735376	-	ENSG00000174945.13|AMZ1|protein_coding,ENSG00000146535.13|GNA12|protein_coding
chr11	75400450	-	SNORD15A	chr7	85975690	+	.
chr11	93730550	+	SNORA25	chr7	80009421	+	.
chr11	93730979	+	SNORA32	chr7	150531938	-	.
chr11	93732388	+	SNORA8	chr7	115254871	+	.
chr11	93732428	+	SNORA8	chr7	36356402	+	ENSG00000164542.12|KIAA0895|protein_coding
chr11	93733568	+	SNORA18	chr7	47321651	+	ENSG00000136205.16|TNS3|protein_coding
chr11	8684303	-	SNORA3A	chr8	77106851	-	.
chr11	8684356	-	SNORA3A	chr8	99990774	-	ENSG00000132554.19|RGS22|protein_coding
chr11	10801534	+	SNORD97	chr8	71474272	-	ENSG00000104313.18|EYA1|protein_coding
chr11	62665449	-	SNORA57	chr8	22659234	+	ENSG00000147439.12|BIN3|protein_coding
chr11	62665465	-	SNORA57	chr8	133400971	-	.
chr11	62665471	-	SNORA57	chr8	20719984	+	.
chr11	62665503	-	SNORA57	chr8	62899611	-	ENSG00000185942.11|NKAIN3|protein_coding
chr11	62665504	-	SNORA57	chr8	40933554	-	.
chr11	62665504	-	SNORA57	chr8	70630971	+	ENSG00000246366.6|RP11-382J12.1|antisense
chr11	62665506	-	SNORA57	chr8	73453806	+	ENSG00000040341.17|STAU2|protein_coding
chr11	62665508	-	SNORA57	chr8	63033844	+	ENSG00000137563.11|GGH|protein_coding
chr11	62665509	-	SNORA57	chr8	53142734	+	.
chr11	62665510	-	SNORA57	chr8	24603897	-	ENSG00000253535.5|RP11-624C23.1|antisense
chr11	62665510	-	SNORA57	chr8	39831317	+	ENSG00000104755.14|ADAM2|protein_coding
chr11	62665510	-	SNORA57	chr8	60531496	+	ENSG00000104388.14|RAB2A|protein_coding
chr11	62665510	-	SNORA57	chr8	95959016	+	.
chr11	62665510	-	SNORA57	chr8	124542782	-	ENSG00000147684.7|NDUFB9|protein_coding
chr11	62665510	-	SNORA57	chr8	129009911	-	ENSG00000229140.9|CCDC26|lincRNA
chr11	62665510	-	SNORA57	chr8	136461513	-	.
chr11	62665512	-	SNORA57	chr8	96215500	-	.
chr11	62665565	-	SNORA57	chr8	124112395	-	ENSG00000253868.3|RP11-959I15.3|antisense,ENSG00000214814.7|FER1L6|protein_coding
chr11	62855296	+	SNORD26	chr8	70795202	+	.
chr11	93730550	+	SNORA25	chr8	20408397	-	.
chr11	93730555	+	SNORA25	chr8	20408397	-	.
chr11	93730562	+	SNORA25	chr8	33902478	-	ENSG00000253642.5|RP11-317N12.1|lincRNA
chr11	93731506	+	SNORD6	chr8	60965160	-	ENSG00000254777.5|AC022182.1|lincRNA
chr11	8684274	-	SNORA3A	chr9	131648337	-	ENSG00000107263.18|RAPGEF1|protein_coding
chr11	10801490	+	SNORD97	chr9	25571264	+	.
chr11	62665449	-	SNORA57	chr9	27447103	-	ENSG00000120162.9|MOB3B|protein_coding
chr11	62665504	-	SNORA57	chr9	100488737	-	ENSG00000251349.3|MSANTD3-TMEFF1|protein_coding,ENSG00000241697.4|TMEFF1|protein_coding
chr11	62665510	-	SNORA57	chr9	13294500	+	.
chr11	62665510	-	SNORA57	chr9	28406290	-	ENSG00000174482.10|LINGO2|protein_coding
chr11	62665515	-	SNORA57	chr9	87021842	-	ENSG00000269994.1|RP11-276H19.2|lincRNA
chr11	62852911	+	SNORD22	chr9	109546016	-	.
chr11	62852972	+	SNORD22	chr9	32334255	-	ENSG00000225347.1|RP11-550E18.1|processed_pseudogene
chr11	75400489	-	SNORD15A	chr9	28178789	+	ENSG00000174482.10|LINGO2|protein_coding
chr11	123059337	+	SNORD14C	chr9	15769272	-	ENSG00000164989.16|CCDC171|protein_coding
chr11	93732388	+	SNORA8	chrUn_KI270511v1	3730	+	.
chr11	2963826	+	SNORA54	chrX	38778551	-	ENSG00000235806.1|RP4-646N3.1|lincRNA
chr11	62665508	-	SNORA57	chrX	45188203	-	ENSG00000229491.5|RP11-342D14.1|antisense,ENSG00000147113.16|CXorf36|protein_coding
chr11	62665510	-	SNORA57	chrX	7445930	-	.
chr11	62665510	-	SNORA57	chrX	84979671	-	.
chr12	6510378	-	intronic	chr1	32255524	+	ENSG00000182866.16|LCK|protein_coding
chr12	6510378	-	intronic	chr1	52821556	-	ENSG00000162378.12|ZYG11B|protein_coding
chr12	6510378	-	intronic	chr1	150483213	+	.
chr12	6510378	-	intronic	chr1	172906840	+	ENSG00000224228.2|RP1-15D23.2|lincRNA,ENSG00000224000.1|RP3-471M13.2|lincRNA
chr12	6510378	-	intronic	chr1	237476797	-	ENSG00000198626.15|RYR2|protein_coding
chr12	6510446	-	intronic	chr1	90136276	-	.
chr12	6510446	-	intronic	chr1	99984314	+	ENSG00000117620.14|SLC35A3|protein_coding,ENSG00000283761.1|RP4-714D9.5|protein_coding
chr12	6510457	-	intronic	chr1	73184592	-	.
chr12	6510457	-	intronic	chr1	97632086	-	ENSG00000188641.13|DPYD|protein_coding
chr12	6510457	-	intronic	chr1	112665915	+	ENSG00000116489.12|CAPZA1|protein_coding
chr12	6967408	+	SCARNA12	chr1	204619729	+	ENSG00000170382.11|LRRN2|protein_coding
chr12	6967409	+	SCARNA12	chr1	69195819	+	.
chr12	6967410	+	SCARNA12	chr1	180243806	+	ENSG00000121454.5|LHX4|protein_coding
chr12	48654386	+	SNORA2C	chr1	8381909	+	ENSG00000142599.17|RERE|protein_coding
chr12	48654445	+	SNORA2C	chr1	227897149	-	.
chr12	48654453	+	SNORA2C	chr1	236617276	+	.
chr12	48667502	+	SNORA2B	chr1	108128465	-	.
chr12	6510339	-	intronic	chr10	65515204	+	.
chr12	6510372	-	intronic	chr10	118993792	-	.
chr12	6510373	-	intronic	chr10	54660543	+	ENSG00000150275.18|PCDH15|protein_coding
chr12	6510446	-	intronic	chr10	99355051	-	ENSG00000119946.10|CNNM1|protein_coding
chr12	6510457	-	intronic	chr10	64637375	-	.
chr12	6510502	-	intronic	chr10	95736396	-	ENSG00000138185.19|ENTPD1|protein_coding
chr12	6510502	-	intronic	chr10	128011552	+	ENSG00000132334.16|PTPRE|protein_coding
chr12	6967341	+	SCARNA12	chr10	70245936	+	.
chr12	6967385	+	SCARNA12	chr10	126535404	+	ENSG00000154493.18|C10orf90|protein_coding
chr12	6967408	+	SCARNA12	chr10	55705501	-	.
chr12	48654446	+	SNORA2C	chr10	50471323	-	ENSG00000198964.13|SGMS1|protein_coding
chr12	48667503	+	SNORA2B	chr10	58008603	-	.
chr12	6510353	-	intronic	chr11	8291893	-	.
chr12	6510377	-	intronic	chr11	93569175	+	.
chr12	6510378	-	intronic	chr11	61961578	-	ENSG00000167996.15|FTH1|protein_coding,ENSG00000167995.15|BEST1|protein_coding
chr12	6510378	-	intronic	chr11	102852396	-	.
chr12	6967408	+	SCARNA12	chr11	15243586	-	ENSG00000188487.11|INSC|protein_coding
chr12	6967408	+	SCARNA12	chr11	42759669	+	.
chr12	48654445	+	SNORA2C	chr11	55405510	-	.
chr12	48654446	+	SNORA2C	chr11	46915244	+	ENSG00000134569.9|LRP4|protein_coding
chr12	6510322	-	intronic	chr12	9185252	+	ENSG00000126838.9|PZP|protein_coding
chr12	6510377	-	intronic	chr12	38932123	+	.
chr12	6510438	-	intronic	chr12	19541697	-	ENSG00000139154.14|AEBP2|protein_coding
chr12	6510445	-	intronic	chr12	31757051	+	.
chr12	6510532	-	intronic	chr12	6510498	+	ENSG00000010292.12|NCAPD2|protein_coding,ENSG00000239002.3|SCARNA10|snoRNA,ENSG00000276232.1|SCARNA10|sense_intronic
chr12	6967385	+	SCARNA12	chr12	1014894	-	ENSG00000082805.19|ERC1|protein_coding
chr12	42347146	+	RF00090	chr12	42347199	-	ENSG00000134283.17|PPHLN1|protein_coding,ENSG00000252917.1|RF00090|snoRNA
chr12	48654460	+	SNORA2C	chr12	10221624	+	ENSG00000139112.10|GABARAPL1|protein_coding
chr12	48656688	+	SNORA2A	chr12	48656732	-	ENSG00000206612.1|SNORA2A|snoRNA,ENSG00000139620.12|KANSL2|protein_coding
chr12	48656695	+	SNORA2A	chr12	48656725	-	ENSG00000206612.1|SNORA2A|snoRNA,ENSG00000139620.12|KANSL2|protein_coding
chr12	48656700	+	SNORA2A	chr12	48656750	-	ENSG00000206612.1|SNORA2A|snoRNA,ENSG00000139620.12|KANSL2|protein_coding
chr12	48667500	+	SNORA2B	chr12	48667563	-	ENSG00000207313.1|SNORA2B|snoRNA,ENSG00000139620.12|KANSL2|protein_coding
chr12	48667502	+	SNORA2B	chr12	32714854	-	ENSG00000087470.17|DNM1L|protein_coding
chr12	56861384	-	RF00554	chr12	56861347	+	ENSG00000212383.1|RF00554|snoRNA,ENSG00000258679.1|RP11-74M13.4|transcribed_processed_pseudogene
chr12	56861427	-	RF00554	chr12	56861347	+	ENSG00000212383.1|RF00554|snoRNA,ENSG00000258679.1|RP11-74M13.4|transcribed_processed_pseudogene
chr12	56861455	-	RF00554	chr12	56861347	+	ENSG00000212383.1|RF00554|snoRNA,ENSG00000258679.1|RP11-74M13.4|transcribed_processed_pseudogene
chr12	56861541	-	RF00554	chr12	56861460	+	ENSG00000212383.1|RF00554|snoRNA,ENSG00000258679.1|RP11-74M13.4|transcribed_processed_pseudogene
chr12	73764284	+	RF00096	chr12	73764471	-	ENSG00000201809.1|RF00096|snoRNA,ENSG00000257750.1|RP11-295G12.1|lincRNA
chr12	73764289	+	RF00096	chr12	73764471	-	ENSG00000201809.1|RF00096|snoRNA,ENSG00000257750.1|RP11-295G12.1|lincRNA
chr12	73764351	+	RF00096	chr12	73764471	-	ENSG00000201809.1|RF00096|snoRNA,ENSG00000257750.1|RP11-295G12.1|lincRNA
chr12	73764397	+	RF00096	chr12	73764469	-	ENSG00000201809.1|RF00096|snoRNA,ENSG00000257750.1|RP11-295G12.1|lincRNA
chr12	73764402	+	RF00096	chr12	73764471	-	ENSG00000201809.1|RF00096|snoRNA,ENSG00000257750.1|RP11-295G12.1|lincRNA
chr12	84183424	+	RF00334	chr12	84183458	-	ENSG00000257729.2|RP11-788H18.1|lincRNA,ENSG00000221148.1|RF00334|snoRNA
chr12	93266173	-	RF00284	chr12	93266015	+	ENSG00000201502.1|RF00284|snoRNA
chr12	97552180	+	RF00537	chr12	97552246	-	ENSG00000255794.7|RMST|processed_transcript,ENSG00000251844.1|RF00537|snoRNA
chr12	110496366	+	RF00278	chr12	110496395	-	ENSG00000202335.1|RF00278|snoRNA,ENSG00000111237.18|VPS29|protein_coding
chr12	121107106	-	RF00156	chr12	121107058	+	ENSG00000201945.1|RF00156|snoRNA
chr12	121107215	-	RF00156	chr12	121107111	+	ENSG00000201945.1|RF00156|snoRNA
chr12	121107220	-	RF00156	chr12	121107111	+	ENSG00000201945.1|RF00156|snoRNA
chr12	122492192	+	RF00411	chr12	122492385	-	ENSG00000033030.13|ZCCHC8|protein_coding
chr12	122492228	+	RF00411	chr12	122492387	-	ENSG00000033030.13|ZCCHC8|protein_coding
chr12	6510359	-	intronic	chr13	61372275	-	.
chr12	6510372	-	intronic	chr13	53432234	+	.
chr12	6510378	-	intronic	chr13	51590070	+	ENSG00000139668.8|WDFY2|protein_coding
chr12	6510446	-	intronic	chr13	69260953	-	ENSG00000237534.1|RP11-501G6.1|lincRNA
chr12	6510457	-	intronic	chr13	68346373	-	.
chr12	6967389	+	SCARNA12	chr13	94157010	-	ENSG00000183098.10|GPC6|protein_coding,ENSG00000236520.2|RP11-23P11.2|antisense
chr12	6967409	+	SCARNA12	chr13	95689181	+	ENSG00000102580.14|DNAJC3|protein_coding
chr12	6967461	+	SCARNA12	chr13	73822149	-	ENSG00000118922.17|KLF12|protein_coding
chr12	48654453	+	SNORA2C	chr13	18896880	-	.
chr12	48654453	+	SNORA2C	chr13	33488252	+	ENSG00000230490.2|RP11-141M1.3|lincRNA
chr12	132031355	-	SNORA49	chr13	28403576	-	ENSG00000102755.11|FLT1|protein_coding
chr12	6967413	+	SCARNA12	chr14	27109968	+	ENSG00000258081.3|RP11-384J4.2|lincRNA
chr12	6510343	-	intronic	chr15	74619521	-	ENSG00000179335.18|CLK3|protein_coding
chr12	6510376	-	intronic	chr15	63921595	-	ENSG00000035664.11|DAPK2|protein_coding
chr12	6510444	-	intronic	chr15	23980216	-	ENSG00000260232.1|RP11-484P15.2|lincRNA
chr12	48654446	+	SNORA2C	chr15	29008656	+	ENSG00000034053.14|APBA2|protein_coding
chr12	48667500	+	SNORA2B	chr15	101711957	+	ENSG00000185418.15|TARSL2|protein_coding
chr12	6967409	+	SCARNA12	chr16	14393016	-	.
chr12	56645047	+	SNORD59A	chr16	52248166	+	ENSG00000260478.1|RP11-142G1.1|lincRNA
chr12	6510342	-	intronic	chr17	35340994	+	.
chr12	6510345	-	intronic	chr17	29620274	-	ENSG00000264031.1|RP11-68I3.2|antisense,ENSG00000167549.18|CORO6|protein_coding
chr12	6510446	-	intronic	chr17	30105688	+	ENSG00000176927.15|EFCAB5|protein_coding,ENSG00000265394.1|RP11-1148O4.2|antisense
chr12	6967393	+	SCARNA12	chr17	75480582	-	ENSG00000177728.16|KIAA0195|protein_coding
chr12	48654428	+	SNORA2C	chr17	34348786	+	.
chr12	48654443	+	SNORA2C	chr17	69686610	-	ENSG00000227517.6|AC003051.1|lincRNA
chr12	6510378	-	intronic	chr18	32289552	+	ENSG00000264982.1|RP11-344B2.2|antisense,ENSG00000141441.15|GAREM1|protein_coding
chr12	6510378	-	intronic	chr18	77206449	-	ENSG00000265844.1|RP11-751H17.1|lincRNA
chr12	6510446	-	intronic	chr18	34721240	-	ENSG00000134769.21|DTNA|protein_coding
chr12	6510451	-	intronic	chr18	72264693	-	.
chr12	6967398	+	SCARNA12	chr18	32830881	+	.
chr12	6967408	+	SCARNA12	chr18	58536974	+	ENSG00000267257.1|RP11-1151B14.4|antisense,ENSG00000198796.6|ALPK2|protein_coding
chr12	6510345	-	intronic	chr19	12640002	-	ENSG00000188033.9|ZNF490|protein_coding
chr12	6510457	-	intronic	chr19	55051761	+	ENSG00000267149.2|CTC-550B14.6|processed_transcript,ENSG00000160439.15|RDH13|protein_coding
chr12	48654431	+	SNORA2C	chr19	18856127	-	ENSG00000005007.12|UPF1|protein_coding
chr12	6510334	-	intronic	chr2	230176867	+	ENSG00000135899.17|SP110|protein_coding
chr12	6510376	-	intronic	chr2	14441157	+	.
chr12	6510378	-	intronic	chr2	142758338	+	.
chr12	6510450	-	intronic	chr2	15115706	+	.
chr12	6510468	-	intronic	chr2	103299839	+	.
chr12	6510539	-	intronic	chr2	207689238	+	.
chr12	6510547	-	intronic	chr2	221170782	-	.
chr12	6967428	+	SCARNA12	chr2	190690083	-	ENSG00000228509.5|AC006460.2|antisense,ENSG00000138386.16|NAB1|protein_coding
chr12	6967428	+	SCARNA12	chr2	237958745	+	.
chr12	56645029	+	SNORD59A	chr2	133157064	+	ENSG00000176771.16|NCKAP5|protein_coding
chr12	6510367	-	intronic	chr20	50511675	-	ENSG00000196396.9|PTPN1|protein_coding
chr12	6510439	-	intronic	chr20	3256264	+	ENSG00000088854.12|C20orf194|protein_coding
chr12	6510457	-	intronic	chr20	1330009	-	ENSG00000234684.6|RP11-314N13.4|antisense,ENSG00000274322.1|RP11-314N13.10|protein_coding
chr12	6510457	-	intronic	chr20	2124728	+	ENSG00000125834.12|STK35|protein_coding
chr12	6510362	-	intronic	chr21	17476196	+	.
chr12	6510446	-	intronic	chr21	34963466	-	ENSG00000159216.18|RUNX1|protein_coding
chr12	6510429	-	intronic	chr22	30862115	-	ENSG00000184792.15|OSBP2|protein_coding
chr12	48654454	+	SNORA2C	chr22	41059837	-	.
chr12	6510324	-	intronic	chr3	57560659	+	ENSG00000174840.8|PDE12|protein_coding
chr12	6510353	-	intronic	chr3	116784389	-	ENSG00000185565.11|LSAMP|protein_coding
chr12	6510365	-	intronic	chr3	173027502	+	ENSG00000144962.6|SPATA16|protein_coding
chr12	6510372	-	intronic	chr3	184295475	-	.
chr12	6510377	-	intronic	chr3	72231917	+	ENSG00000241163.7|RP11-398A8.3|lincRNA
chr12	6510378	-	intronic	chr3	123222204	+	ENSG00000065485.19|PDIA5|protein_coding,ENSG00000121542.11|SEC22A|protein_coding
chr12	6510378	-	intronic	chr3	125708443	+	.
chr12	6510378	-	intronic	chr3	191524047	+	ENSG00000223812.6|RP11-197K6.1|lincRNA
chr12	6510384	-	intronic	chr3	122311176	+	.
chr12	6510446	-	intronic	chr3	6309101	-	ENSG00000226022.1|AC026167.1|lincRNA
chr12	6510457	-	intronic	chr3	180531305	-	.
chr12	6510459	-	intronic	chr3	45046710	+	.
chr12	6967408	+	SCARNA12	chr3	56944372	-	ENSG00000240198.5|RP11-51O17.1|antisense,ENSG00000163947.11|ARHGEF3|protein_coding
chr12	48654427	+	SNORA2C	chr3	46919495	-	.
chr12	48654453	+	SNORA2C	chr3	145086660	+	.
chr12	48667472	+	SNORA2B	chr3	193896323	+	.
chr12	48667500	+	SNORA2B	chr3	117474148	-	.
chr12	48667500	+	SNORA2B	chr3	117474152	-	.
chr12	48667506	+	SNORA2B	chr3	130252336	-	ENSG00000228252.9|COL6A4P2|transcribed_unitary_pseudogene
chr12	56861384	-	RF00554	chr3	173811513	-	ENSG00000169760.17|NLGN1|protein_coding
chr12	6510344	-	intronic	chr4	37898039	+	ENSG00000065882.15|TBC1D1|protein_coding
chr12	6510345	-	intronic	chr4	98041133	+	ENSG00000163116.9|STPG2|protein_coding
chr12	6510345	-	intronic	chr4	144423702	-	.
chr12	6510377	-	intronic	chr4	127709020	+	ENSG00000164066.12|INTU|protein_coding
chr12	6510378	-	intronic	chr4	3650930	-	.
chr12	6510378	-	intronic	chr4	24649912	-	.
chr12	6510378	-	intronic	chr4	127510608	-	.
chr12	6510388	-	intronic	chr4	139312792	-	ENSG00000164134.12|NAA15|protein_coding
chr12	6510440	-	intronic	chr4	168020101	+	ENSG00000248601.1|RP11-310I9.1|antisense
chr12	6510444	-	intronic	chr4	65070657	+	.
chr12	6967408	+	SCARNA12	chr4	34021182	+	ENSG00000250954.5|RP11-79E3.3|lincRNA
chr12	48654455	+	SNORA2C	chr4	108426313	-	.
chr12	98599823	-	SNORA53	chr4	97505094	-	ENSG00000163116.9|STPG2|protein_coding,ENSG00000254044.5|RP11-681L8.1|sense_overlapping
chr12	6510345	-	intronic	chr5	16673332	+	ENSG00000145555.14|MYO10|protein_coding
chr12	6510377	-	intronic	chr5	93083288	+	.
chr12	6510378	-	intronic	chr5	111346712	+	ENSG00000152495.10|CAMK4|protein_coding
chr12	6967392	+	SCARNA12	chr5	15915228	-	ENSG00000183580.9|FBXL7|protein_coding
chr12	6967428	+	SCARNA12	chr5	143775435	-	ENSG00000249881.1|CTB-57H20.1|sense_overlapping
chr12	48654425	+	SNORA2C	chr5	71807294	-	.
chr12	48654445	+	SNORA2C	chr5	138468992	+	ENSG00000120738.7|EGR1|protein_coding
chr12	48667457	+	SNORA2B	chr5	6388940	+	.
chr12	98599679	-	SNORA53	chr5	116185362	-	ENSG00000145781.8|COMMD10|protein_coding
chr12	6510378	-	intronic	chr6	15183371	+	.
chr12	6510378	-	intronic	chr6	83596615	+	ENSG00000065609.14|SNAP91|protein_coding
chr12	6510378	-	intronic	chr6	130177559	-	ENSG00000164483.16|SAMD3|protein_coding
chr12	6510445	-	intronic	chr6	115607099	-	.
chr12	6510456	-	intronic	chr6	110960178	+	ENSG00000155115.6|GTF3C6|protein_coding
chr12	6510457	-	intronic	chr6	58200378	-	ENSG00000225096.2|XXbac-BPG55C20.7|lincRNA
chr12	6967467	+	SCARNA12	chr6	10972533	+	ENSG00000153157.12|SYCP2L|protein_coding
chr12	48654418	+	SNORA2C	chr6	112099709	+	ENSG00000203778.7|FAM229B|protein_coding
chr12	48654453	+	SNORA2C	chr6	44591343	+	.
chr12	48667504	+	SNORA2B	chr6	79217318	+	ENSG00000118418.14|HMGN3|protein_coding
chr12	48667521	+	SNORA2B	chr6	112842545	+	.
chr12	6510359	-	intronic	chr7	99112110	+	ENSG00000198742.9|SMURF1|protein_coding
chr12	6510376	-	intronic	chr7	30570591	+	ENSG00000196295.11|AC005154.6|processed_transcript
chr12	6510378	-	intronic	chr7	24783093	+	.
chr12	6510378	-	intronic	chr7	38282718	+	.
chr12	6510378	-	intronic	chr7	52775701	+	.
chr12	6510378	-	intronic	chr7	127354731	-	ENSG00000048405.9|ZNF800|protein_coding
chr12	6510457	-	intronic	chr7	140690334	+	ENSG00000133597.10|ADCK2|protein_coding
chr12	6967385	+	SCARNA12	chr7	14476825	-	ENSG00000136267.13|DGKB|protein_coding
chr12	6967408	+	SCARNA12	chr7	7502265	+	ENSG00000215018.9|COL28A1|protein_coding
chr12	6967476	+	SCARNA12	chr7	131024267	-	ENSG00000285106.1|RP11-36B6.2|lincRNA,ENSG00000231721.7|LINC-PINT|processed_transcript
chr12	6967481	+	SCARNA12	chr7	105778798	-	ENSG00000146776.14|ATXN7L1|protein_coding
chr12	48654445	+	SNORA2C	chr7	74535373	+	ENSG00000006704.10|GTF2IRD1|protein_coding
chr12	48654453	+	SNORA2C	chr7	90994397	+	ENSG00000058091.16|CDK14|protein_coding
chr12	48654454	+	SNORA2C	chr7	120147985	-	.
chr12	48667457	+	SNORA2B	chr7	49314159	-	.
chr12	48667457	+	SNORA2B	chr7	134809884	-	ENSG00000122786.19|CALD1|protein_coding
chr12	6510288	-	intronic	chr8	124613291	-	ENSG00000170873.18|MTSS1|protein_coding
chr12	6510338	-	intronic	chr8	79153241	-	.
chr12	6510344	-	intronic	chr8	55239802	+	ENSG00000206579.8|XKR4|protein_coding
chr12	6510345	-	intronic	chr8	17684391	-	ENSG00000129422.14|MTUS1|protein_coding
chr12	6510345	-	intronic	chr8	89988674	-	ENSG00000104320.13|NBN|protein_coding
chr12	6510345	-	intronic	chr8	121435709	-	.
chr12	6510359	-	intronic	chr8	122745712	-	.
chr12	6510360	-	intronic	chr8	127799648	-	ENSG00000249859.9|PVT1|lincRNA
chr12	6510366	-	intronic	chr8	99459915	-	ENSG00000132549.18|VPS13B|protein_coding
chr12	6510377	-	intronic	chr8	60651488	+	.
chr12	6510378	-	intronic	chr8	9343871	+	ENSG00000254235.5|RP11-115J16.1|lincRNA
chr12	6510457	-	intronic	chr8	80704877	+	ENSG00000164684.13|ZNF704|protein_coding
chr12	6967365	+	SCARNA12	chr8	53618174	-	.
chr12	6967408	+	SCARNA12	chr8	29401332	+	.
chr12	6967411	+	SCARNA12	chr8	23169833	-	.
chr12	6967417	+	SCARNA12	chr8	25163945	-	.
chr12	48654437	+	SNORA2C	chr8	124733908	+	.
chr12	48654449	+	SNORA2C	chr8	71184126	-	ENSG00000254031.5|RP11-326E22.1|antisense
chr12	6510287	-	intronic	chr9	87040959	+	ENSG00000269994.1|RP11-276H19.2|lincRNA
chr12	6510367	-	intronic	chr9	108958176	+	ENSG00000119326.14|CTNNAL1|protein_coding
chr12	6510377	-	intronic	chr9	128205406	+	ENSG00000106976.20|DNM1|protein_coding
chr12	6510437	-	intronic	chr9	34256222	+	ENSG00000186638.16|KIF24|protein_coding
chr12	6510446	-	intronic	chr9	129439657	+	ENSG00000230676.1|RP11-65J3.3|lincRNA
chr12	6510547	-	intronic	chr9	114902047	+	ENSG00000106952.7|TNFSF8|protein_coding
chr12	6967385	+	SCARNA12	chr9	132154191	+	.
chr12	48654453	+	SNORA2C	chr9	121662522	+	ENSG00000136848.16|DAB2IP|protein_coding
chr12	6510321	-	intronic	chrX	90897985	+	.
chr12	6510339	-	intronic	chrX	127181659	+	.
chr12	6967389	+	SCARNA12	chrX	144791289	+	.
chr12	6510457	-	intronic	chrY	14339163	-	.
chr12	98599766	-	SNORA53	chrY	21607180	+	.
chr13	27255448	-	SNORA27	chr1	157008975	-	ENSG00000132694.18|ARHGEF11|protein_coding
chr13	45336315	+	RF00322	chr1	241935394	+	.
chr13	45336322	+	RF00322	chr1	55541491	+	ENSG00000234810.3|RP11-90C4.1|lincRNA
chr13	45336327	+	RF00322	chr1	35910450	+	ENSG00000092847.11|AGO1|protein_coding
chr13	45336328	+	RF00322	chr1	9860020	-	ENSG00000178585.14|CTNNBIP1|protein_coding
chr13	27255521	-	SNORA27	chr10	86571409	+	.
chr13	45336314	+	RF00322	chr11	87120184	+	ENSG00000166575.16|TMEM135|protein_coding
chr13	45336329	+	RF00322	chr11	68414714	+	ENSG00000162337.11|LRP5|protein_coding
chr13	45337523	+	SNORA31	chr11	18548086	+	ENSG00000151116.16|UEVLD|protein_coding
chr13	27255128	-	SNORD102	chr13	27255066	+	ENSG00000122026.10|RPL21|protein_coding,ENSG00000207500.1|SNORD102|snoRNA
chr13	27255129	-	SNORD102	chr13	27255020	+	ENSG00000122026.10|RPL21|protein_coding,ENSG00000207500.1|SNORD102|snoRNA
chr13	27255193	-	SNORD102	chr13	27255134	+	ENSG00000122026.10|RPL21|protein_coding,ENSG00000207500.1|SNORD102|snoRNA
chr13	34100731	+	RF00402	chr13	34100796	-	ENSG00000199196.1|RF00402|snoRNA
chr13	34100816	+	RF00402	chr13	34100980	-	.
chr13	45336269	+	RF00322	chr13	45336339	-	ENSG00000133112.16|TPT1|protein_coding,ENSG00000253051.1|RF00322|snoRNA
chr13	45337482	+	SNORA31	chr13	45337632	-	ENSG00000133112.16|TPT1|protein_coding,ENSG00000199477.1|SNORA31|snoRNA
chr13	45337592	+	SNORA31	chr13	45337634	-	ENSG00000133112.16|TPT1|protein_coding,ENSG00000199477.1|SNORA31|snoRNA
chr13	45337598	+	SNORA31	chr13	45337634	-	ENSG00000133112.16|TPT1|protein_coding,ENSG00000199477.1|SNORA31|snoRNA
chr13	72460508	+	RF00263	chr13	72460561	-	ENSG00000251715.1|RF00263|snoRNA
chr13	105897571	+	RF00402	chr13	105897662	-	ENSG00000252550.1|RF00402|snoRNA
chr13	45336314	+	RF00322	chr14	27202094	+	.
chr13	45336314	+	RF00322	chr15	24717615	-	.
chr13	45336332	+	RF00322	chr16	25379132	+	.
chr13	45336314	+	RF00322	chr17	75954072	+	ENSG00000161533.11|ACOX1|protein_coding
chr13	45336332	+	RF00322	chr2	102036372	-	.
chr13	45337519	+	SNORA31	chr2	96593086	-	.
chr13	45336339	+	RF00322	chr20	31882418	+	ENSG00000131044.17|TTLL9|protein_coding
chr13	45337486	+	SNORA31	chr22	45678850	-	ENSG00000130638.16|ATXN10|protein_coding,ENSG00000280383.1|CTA-941F9.10|sense_overlapping
chr13	27255108	-	SNORD102	chr3	172963396	-	ENSG00000144962.6|SPATA16|protein_coding
chr13	45336376	+	RF00322	chr3	174858940	-	ENSG00000177694.15|NAALADL2|protein_coding
chr13	45337486	+	SNORA31	chr5	17485931	-	.
chr13	45337518	+	SNORA31	chr5	32654500	+	.
chr13	45336314	+	RF00322	chr6	142156436	-	ENSG00000009844.15|VTA1|protein_coding
chr13	27255522	-	SNORA27	chr7	6030817	-	ENSG00000086232.12|EIF2AK1|protein_coding
chr13	45336314	+	RF00322	chr7	156943127	-	.
chr13	45336319	+	RF00322	chr7	156943130	-	.
chr13	45337480	+	SNORA31	chr8	42823440	+	.
chr13	27255505	-	SNORA27	chr9	4738816	-	ENSG00000147853.16|AK3|protein_coding
chr13	27255526	-	SNORA27	chrX	141667786	+	.
chr13	45336329	+	RF00322	chrY	5592509	+	ENSG00000099715.14|PCDH11Y|protein_coding
chr14	20323275	+	SNORA79B	chr1	212458591	+	.
chr14	45110931	-	SNORD127	chr1	245925661	+	ENSG00000185420.18|SMYD3|protein_coding
chr14	103337922	-	SNORA28	chr1	77472141	-	ENSG00000154027.18|AK5|protein_coding
chr14	103337975	-	SNORA28	chr1	23559064	-	ENSG00000117318.8|ID3|protein_coding
chr14	20323275	+	SNORA79B	chr11	32926039	-	ENSG00000060749.14|QSER1|protein_coding
chr14	20323276	+	SNORA79B	chr11	94117468	+	.
chr14	20323280	+	SNORA79B	chr13	86834088	+	.
chr14	21397362	+	SNORD8	chr13	24418354	+	ENSG00000205822.10|TPTE2P6|transcribed_unprocessed_pseudogene
chr14	37720476	-	RF00406	chr14	37720431	+	ENSG00000139865.16|TTC6|protein_coding,ENSG00000200385.1|RF00406|snoRNA
chr14	37720498	-	RF00406	chr14	37720431	+	ENSG00000139865.16|TTC6|protein_coding,ENSG00000200385.1|RF00406|snoRNA
chr14	37720565	-	RF00406	chr14	37720533	+	ENSG00000139865.16|TTC6|protein_coding,ENSG00000200385.1|RF00406|snoRNA
chr14	46960453	-	RF00402	chr14	46960300	+	ENSG00000139915.19|MDGA2|protein_coding
chr14	46960510	-	RF00402	chr14	46960460	+	ENSG00000139915.19|MDGA2|protein_coding,ENSG00000251735.1|RF00402|snoRNA
chr14	51244180	-	RF00156	chr14	51244096	+	ENSG00000139921.12|TMX1|protein_coding,ENSG00000201376.1|RF00156|snoRNA
chr14	63651304	+	RF00012	chr14	63651376	-	ENSG00000200693.2|RF00012|snoRNA
chr14	77201064	+	RF00421	chr14	77201116	-	ENSG00000201384.1|RF00421|snoRNA,ENSG00000259164.1|RP11-463C8.4|protein_coding,ENSG00000165548.10|TMEM63C|protein_coding
chr14	100954420	-	SNORD114-4	chr14	100954357	+	ENSG00000200832.1|SNORD114-4|snoRNA,ENSG00000225746.10|MEG8|lincRNA
chr14	100991967	-	SNORD114-30	chr14	100991912	+	ENSG00000201318.1|SNORD114-30|snoRNA,ENSG00000225746.10|MEG8|lincRNA
chr14	100994291	-	RF00181	chr14	100994141	+	ENSG00000225746.10|MEG8|lincRNA
chr14	103337990	-	SNORA28	chr14	103337897	+	ENSG00000100664.10|EIF5|protein_coding,ENSG00000272533.1|SNORA28|snoRNA
chr14	20323275	+	SNORA79B	chr15	26040571	-	ENSG00000206187.3|RP11-1084I9.1|lincRNA
chr14	20323276	+	SNORA79B	chr15	76300468	+	ENSG00000140374.15|ETFA|protein_coding
chr14	20323276	+	SNORA79B	chr16	57598988	-	.
chr14	91126491	-	SNORA11B	chr16	50233529	+	ENSG00000121274.12|PAPD5|protein_coding
chr14	103337873	-	SNORA28	chr16	61750033	-	ENSG00000150394.13|CDH8|protein_coding
chr14	91126491	-	SNORA11B	chr17	55220544	-	.
chr14	20323276	+	SNORA79B	chr2	149692584	-	ENSG00000231969.1|AC144449.1|antisense
chr14	81202781	+	SNORA79	chr2	135265590	+	ENSG00000121988.17|ZRANB3|protein_coding
chr14	20323276	+	SNORA79B	chr20	47987591	-	ENSG00000237423.1|RP11-347D21.3|lincRNA
chr14	103337921	-	SNORA28	chr21	32145840	-	ENSG00000230323.5|NCRNA00159|lincRNA
chr14	20323275	+	SNORA79B	chr3	122851890	+	ENSG00000138463.8|DIRC2|protein_coding
chr14	103337886	-	SNORA28	chr3	162270139	+	.
chr14	20323276	+	SNORA79B	chr5	131448107	+	ENSG00000273217.1|CTC-432M15.3|protein_coding,ENSG00000158987.20|RAPGEF6|protein_coding
chr14	20323275	+	SNORA79B	chr6	65214589	+	ENSG00000188107.14|EYS|protein_coding
chr14	20323275	+	SNORA79B	chr6	66280936	+	.
chr14	20323275	+	SNORA79B	chr6	122414296	+	ENSG00000025156.12|HSF2|protein_coding
chr14	103337975	-	SNORA28	chr6	132555720	-	.
chr14	20323273	+	SNORA79B	chr7	48074578	-	.
chr15	66503252	+	SNORD18A	chr11	70952913	-	ENSG00000162105.18|SHANK2|protein_coding
chr15	25106583	-	SNORD116-29	chr12	49163419	+	.
chr15	66503252	+	SNORD18A	chr13	105779069	-	.
chr15	24985225	-	SNORD64	chr15	24985143	+	ENSG00000270704.3|RP11-701H24.5|sense_intronic,ENSG00000224078.13|SNHG14|processed_transcript,ENSG00000276610.1|SNORD64|snoRNA,ENSG00000214265.11|RP11-701H24.9|protein_coding,ENSG00000279192.1|RP11-701H24.6|TEC
chr15	25079130	-	SNORD116-13	chr15	25079097	+	ENSG00000224078.13|SNHG14|processed_transcript,ENSG00000207137.1|SNORD116-13|snoRNA
chr15	25222420	-	SNORD115-28	chr15	25222286	+	ENSG00000224078.13|SNHG14|processed_transcript,ENSG00000200801.1|SNORD115-28|snoRNA
chr15	25227192	-	SNORD115-31	chr15	25227083	+	ENSG00000202188.1|SNORD115-31|snoRNA,ENSG00000224078.13|SNHG14|processed_transcript
chr15	25238003	-	SNORD115-37	chr15	25237890	+	ENSG00000224078.13|SNHG14|processed_transcript
chr15	25266666	-	SNORD115-46	chr15	25266544	+	ENSG00000224078.13|SNHG14|processed_transcript,ENSG00000276844.1|SNORD115-46|snoRNA
chr15	29233876	-	RF00201	chr15	29233731	+	ENSG00000259299.1|RP11-37J13.1|processed_pseudogene,ENSG00000104059.4|FAM189A1|protein_coding
chr15	29234034	-	RF00201	chr15	29233731	+	ENSG00000259299.1|RP11-37J13.1|processed_pseudogene,ENSG00000104059.4|FAM189A1|protein_coding
chr15	29234034	-	RF00201	chr15	29233925	+	ENSG00000259299.1|RP11-37J13.1|processed_pseudogene,ENSG00000252868.1|RF00201|snoRNA,ENSG00000104059.4|FAM189A1|protein_coding
chr15	34597413	+	RF00425	chr15	34597496	-	ENSG00000252425.1|RF00425|snoRNA
chr15	45537328	-	SNORA41B	chr15	45537270	+	ENSG00000207516.1|SNORA41B|snoRNA,ENSG00000179362.14|RP11-96O20.1|transcribed_processed_pseudogene
chr15	64342608	-	RF00554	chr15	64342579	+	ENSG00000259316.11|CTD-2116N17.1|protein_coding,ENSG00000252774.1|RF00554|snoRNA,ENSG00000169118.17|CSNK1G1|protein_coding
chr15	65696875	+	SNORD13E	chr15	65696942	-	ENSG00000174485.15|DENND4A|protein_coding,ENSG00000238311.1|SNORD13E|snoRNA
chr15	66501265	+	SNORD18C	chr15	66501321	-	ENSG00000199574.1|SNORD18C|snoRNA,ENSG00000174444.14|RPL4|protein_coding
chr15	66502811	+	SNORD16	chr15	66502846	-	ENSG00000199673.1|SNORD16|snoRNA,ENSG00000174444.14|RPL4|protein_coding
chr15	66502816	+	SNORD16	chr15	66502849	-	ENSG00000199673.1|SNORD16|snoRNA,ENSG00000174444.14|RPL4|protein_coding
chr15	84852528	+	RF00402	chr15	84852583	-	ENSG00000200991.1|RF00402|snoRNA,ENSG00000136383.6|ALPK3|protein_coding
chr15	66503246	+	SNORD18A	chr16	78558980	+	ENSG00000186153.16|WWOX|protein_coding
chr15	25213665	-	SNORD115-24	chr17	7576394	-	ENSG00000161960.14|EIF4A1|protein_coding,ENSG00000277957.1|SENP3-EIF4A1|protein_coding,ENSG00000264772.6|RP11-186B7.4|processed_transcript
chr15	66502855	+	SNORD16	chr18	57907085	-	.
chr15	25075989	-	SNORD116-11	chr2	65217901	-	.
chr15	66502795	+	SNORD16	chr6	87200046	-	ENSG00000188994.12|ZNF292|protein_coding
chr16	1962413	+	SNORA10	chr1	192872250	-	ENSG00000285280.1|RP11-139E24.1|lincRNA
chr16	89561498	-	SNORD68	chr1	104413544	+	.
chr16	1962973	+	SNORA64	chr10	354097	+	ENSG00000151240.16|DIP2C|protein_coding
chr16	1962973	+	SNORA64	chr10	66064801	+	ENSG00000183230.16|CTNNA3|protein_coding
chr16	1962974	+	SNORA64	chr10	74940652	+	ENSG00000156650.12|KAT6B|protein_coding
chr16	1963020	+	SNORA64	chr10	96726210	+	.
chr16	1962336	+	SNORA10	chr11	108996790	-	.
chr16	1962973	+	SNORA64	chr11	102256513	-	.
chr16	1962973	+	SNORA64	chr12	77483956	+	ENSG00000067798.15|NAV3|protein_coding
chr16	1962973	+	SNORA64	chr12	111331101	+	ENSG00000111249.13|CUX2|protein_coding
chr16	1962334	+	SNORA10	chr13	65959108	+	.
chr16	1962973	+	SNORA64	chr13	67225228	-	ENSG00000184226.14|PCDH9|protein_coding
chr16	1962334	+	SNORA10	chr14	24593930	+	.
chr16	1962973	+	SNORA64	chr14	54487474	-	ENSG00000197045.12|GMFB|protein_coding
chr16	1962973	+	SNORA64	chr14	55694380	+	ENSG00000126777.17|KTN1|protein_coding
chr16	1962973	+	SNORA64	chr14	69103010	+	ENSG00000139990.17|DCAF5|protein_coding
chr16	89561489	-	SNORD68	chr14	91194469	-	ENSG00000133943.20|C14orf159|protein_coding
chr16	1962973	+	SNORA64	chr15	92427714	-	ENSG00000140557.11|ST8SIA2|protein_coding
chr16	1963009	+	SNORA64	chr15	63733245	+	ENSG00000103657.13|HERC1|protein_coding
chr16	1962401	+	SNORA10	chr16	1962456	-	ENSG00000206811.1|SNORA10|snoRNA,ENSG00000140988.15|RPS2|protein_coding
chr16	1962405	+	SNORA10	chr16	1962456	-	ENSG00000206811.1|SNORA10|snoRNA,ENSG00000140988.15|RPS2|protein_coding
chr16	1962415	+	SNORA10	chr16	1962457	-	ENSG00000206811.1|SNORA10|snoRNA,ENSG00000140988.15|RPS2|protein_coding
chr16	1962426	+	SNORA10	chr16	1962456	-	ENSG00000206811.1|SNORA10|snoRNA,ENSG00000140988.15|RPS2|protein_coding
chr16	1965296	-	SNORA78	chr16	1965259	+	ENSG00000255198.4|SNHG9|lincRNA,ENSG00000273587.1|SNORA78|snoRNA
chr16	1965302	-	SNORA78	chr16	1965259	+	ENSG00000255198.4|SNHG9|lincRNA,ENSG00000273587.1|SNORA78|snoRNA
chr16	1965307	-	SNORA78	chr16	1965262	+	ENSG00000255198.4|SNHG9|lincRNA,ENSG00000273587.1|SNORA78|snoRNA
chr16	1965310	-	SNORA78	chr16	1965258	+	ENSG00000255198.4|SNHG9|lincRNA,ENSG00000273587.1|SNORA78|snoRNA
chr16	2155048	+	SNORD60	chr16	2155152	-	ENSG00000206630.1|SNORD60|snoRNA,ENSG00000281010.1|RF00345|snoRNA,ENSG00000260260.1|RP11-304L19.5|lincRNA
chr16	2155061	+	SNORD60	chr16	2155152	-	ENSG00000206630.1|SNORD60|snoRNA,ENSG00000281010.1|RF00345|snoRNA,ENSG00000260260.1|RP11-304L19.5|lincRNA
chr16	11274105	+	RF00554	chr16	11274150	-	ENSG00000212228.1|RF00554|snoRNA,ENSG00000175643.8|RMI2|protein_coding
chr16	11274116	+	RF00554	chr16	11274150	-	ENSG00000212228.1|RF00554|snoRNA,ENSG00000175643.8|RMI2|protein_coding
chr16	24333426	+	RF00408	chr16	24333597	-	ENSG00000006116.3|CACNG3|protein_coding,ENSG00000201541.1|RF00408|snoRNA
chr16	24333489	+	RF00408	chr16	24333600	-	ENSG00000006116.3|CACNG3|protein_coding,ENSG00000201541.1|RF00408|snoRNA
chr16	28179285	-	RF00402	chr16	28179140	+	ENSG00000200652.1|RF00402|snoRNA,ENSG00000169180.11|XPO6|protein_coding
chr16	30710671	-	SNORA30	chr16	30710587	+	ENSG00000206755.1|SNORA30|snoRNA,ENSG00000282034.1|RP11-2C24.9|protein_coding,ENSG00000080603.16|SRCAP|protein_coding
chr16	58548499	+	SNORA46	chr16	58548546	-	ENSG00000125107.17|CNOT1|protein_coding,ENSG00000207493.1|SNORA46|snoRNA
chr16	58559851	+	SNORA50A	chr16	58559895	-	ENSG00000206952.3|SNORA50A|snoRNA,ENSG00000125107.17|CNOT1|protein_coding,ENSG00000281910.1|SNORA50A|snoRNA
chr16	68189450	-	RF00554	chr16	68189373	+	ENSG00000072736.18|NFATC3|protein_coding,ENSG00000212445.1|RF00554|snoRNA
chr16	76469577	+	RF00133	chr16	76469608	-	ENSG00000152910.18|CNTNAP4|protein_coding,ENSG00000252022.1|RF00133|snoRNA
chr16	1962973	+	SNORA64	chr17	7688676	-	ENSG00000141499.16|WRAP53|protein_coding
chr16	1962973	+	SNORA64	chr17	34704141	-	.
chr16	58548510	+	SNORA46	chr18	38325507	+	.
chr16	1962335	+	SNORA10	chr19	33158208	+	ENSG00000166359.10|WDR88|protein_coding
chr16	1965310	-	SNORA78	chr19	52320226	+	ENSG00000198464.13|ZNF480|protein_coding,ENSG00000269535.1|CTD-2525I3.6|antisense
chr16	1963028	+	SNORA64	chr2	174477841	-	ENSG00000163328.13|GPR155|protein_coding
chr16	70529567	-	SNORD111B	chr2	170459166	-	ENSG00000071909.18|MYO3B|protein_coding
chr16	71758411	+	SNORD71	chr2	16468425	+	.
chr16	1963028	+	SNORA64	chr20	22950582	-	.
chr16	89561475	-	SNORD68	chr21	43701896	-	.
chr16	1962973	+	SNORA64	chr22	37747256	-	ENSG00000100106.20|TRIOBP|protein_coding
chr16	1963012	+	SNORA64	chr3	190661474	-	.
chr16	1963022	+	SNORA64	chr3	154644364	-	.
chr16	58548555	+	SNORA46	chr3	167971118	+	.
chr16	1962973	+	SNORA64	chr4	53707108	+	ENSG00000282278.1|RP11-231C18.3|protein_coding,ENSG00000249341.1|RP11-317M11.1|sense_intronic
chr16	1965239	-	SNORA78	chr4	162883297	-	.
chr16	1962973	+	SNORA64	chr5	126136628	-	ENSG00000248752.1|RP11-114J13.1|lincRNA
chr16	1965308	-	SNORA78	chr5	18824243	-	.
chr16	1965310	-	SNORA78	chr5	76986984	+	.
chr16	1962334	+	SNORA10	chr6	40315893	-	.
chr16	1962975	+	SNORA64	chr6	10457594	-	.
chr16	2155023	+	SNORD60	chr6	122058078	-	.
chr16	58548539	+	SNORA46	chr6	21992035	+	ENSG00000272168.6|LINC00340|lincRNA
chr16	1962334	+	SNORA10	chr7	20358934	+	ENSG00000105855.9|ITGB8|protein_coding
chr16	1962973	+	SNORA64	chr7	7825064	-	ENSG00000283549.1|RP11-505D17.1|processed_transcript,ENSG00000219545.11|UMAD1|protein_coding
chr16	1962973	+	SNORA64	chr7	49266734	+	.
chr16	1962973	+	SNORA64	chr7	104617810	-	ENSG00000187416.11|LHFPL3|protein_coding
chr16	1962338	+	SNORA10	chr8	113317341	-	ENSG00000164796.17|CSMD3|protein_coding
chr16	1962973	+	SNORA64	chr8	8907306	+	.
chr16	1962974	+	SNORA64	chr8	55343425	-	ENSG00000206579.8|XKR4|protein_coding
chr16	1962978	+	SNORA64	chr8	139739796	-	ENSG00000167632.14|TRAPPC9|protein_coding
chr16	1963028	+	SNORA64	chr8	34568222	-	.
chr16	58548514	+	SNORA46	chr8	101966040	-	ENSG00000104490.17|NCALD|protein_coding
chr16	89561496	-	SNORD68	chr8	77787698	-	.
chr16	1962335	+	SNORA10	chr9	94391309	-	ENSG00000148110.15|MFSD14B|protein_coding
chr16	1962973	+	SNORA64	chr9	29740683	-	.
chr16	1962974	+	SNORA64	chr9	19021735	-	ENSG00000155875.13|SAXO1|protein_coding
chr16	1963028	+	SNORA64	chr9	19967544	+	ENSG00000277711.1|RP11-378I6.3|processed_pseudogene
chr16	1965295	-	SNORA78	chr9	112899597	-	.
chr17	7574759	-	SNORA48	chr1	54463070	-	.
chr17	7578027	-	SNORA67	chr1	197087146	+	ENSG00000066279.17|ASPM|protein_coding
chr17	8173479	+	SNORD118	chr1	44021822	-	ENSG00000196517.11|SLC6A9|protein_coding
chr17	8173500	+	SNORD118	chr1	30923638	+	.
chr17	8173500	+	SNORD118	chr1	241414438	-	.
chr17	8173506	+	SNORD118	chr1	148204313	-	ENSG00000227733.9|RP4-565E6.1|lincRNA
chr17	8173538	+	SNORD118	chr1	197111927	+	ENSG00000066279.17|ASPM|protein_coding
chr17	19188124	-	SNORD3A	chr1	224661998	+	ENSG00000143786.7|CNIH3|protein_coding
chr17	19188126	-	SNORD3A	chr1	165112919	+	.
chr17	19188126	-	SNORD3A	chr1	247819297	-	ENSG00000196772.4|OR14A16|protein_coding
chr17	19188132	-	SNORD3A	chr1	170998469	-	ENSG00000117501.14|MROH9|protein_coding
chr17	19188138	-	SNORD3A	chr1	245929756	-	ENSG00000185420.18|SMYD3|protein_coding
chr17	19188140	-	SNORD3A	chr1	53949628	+	ENSG00000116212.14|LRRC42|protein_coding
chr17	19188165	-	SNORD3A	chr1	43775218	-	ENSG00000284989.1|RP11-7O11.7|protein_coding,ENSG00000126091.20|ST3GAL3|protein_coding
chr17	28723745	-	SNORD4B	chr1	172489960	+	.
chr17	38852898	+	SNORA21	chr1	158174750	+	.
chr17	64146150	-	SNORD104	chr1	168148296	-	.
chr17	64146385	-	SNORA50C	chr1	193496115	+	.
chr17	64146451	-	SNORA50C	chr1	99740630	-	ENSG00000156869.13|FRRS1|protein_coding
chr17	64146454	-	SNORA50C	chr1	153916167	-	ENSG00000143614.9|GATAD2B|protein_coding
chr17	64146468	-	SNORA50C	chr1	222807967	+	.
chr17	64146471	-	SNORA50C	chr1	89375270	+	ENSG00000183347.14|GBP6|protein_coding
chr17	64146471	-	SNORA50C	chr1	159078097	-	ENSG00000163568.14|AIM2|protein_coding
chr17	64146471	-	SNORA50C	chr1	161729912	+	.
chr17	64146471	-	SNORA50C	chr1	222815810	-	ENSG00000278610.1|RP11-455P21.3|lincRNA,ENSG00000228106.5|RP11-452F19.3|lincRNA
chr17	64146471	-	SNORA50C	chr1	236079441	-	.
chr17	64146471	-	SNORA50C	chr1	237705242	+	ENSG00000198626.15|RYR2|protein_coding
chr17	7574791	-	SNORA48	chr10	11902693	+	.
chr17	7576950	-	SNORD10	chr10	71658628	-	ENSG00000107736.20|CDH23|protein_coding
chr17	7576952	-	SNORD10	chr10	3164855	-	ENSG00000237399.7|RP11-298E9.3|antisense,ENSG00000107959.15|PITRM1|protein_coding
chr17	8173453	+	SNORD118	chr10	130841358	+	.
chr17	8173470	+	SNORD118	chr10	64502223	+	.
chr17	8173509	+	SNORD118	chr10	75487398	-	ENSG00000148655.14|C10orf11|protein_coding
chr17	19188124	-	SNORD3A	chr10	5267355	+	ENSG00000224034.1|RP11-445P17.8|lincRNA
chr17	19188126	-	SNORD3A	chr10	6266202	+	.
chr17	19188126	-	SNORD3A	chr10	112698868	-	ENSG00000151532.13|VTI1A|protein_coding
chr17	19188136	-	SNORD3A	chr10	3761211	-	ENSG00000229672.2|RP11-184A2.3|antisense
chr17	28720600	-	SNORD42B	chr10	76214841	-	ENSG00000148655.14|C10orf11|protein_coding
chr17	35573704	-	SNORD7	chr10	43094598	-	ENSG00000165731.18|RET|protein_coding
chr17	64146366	-	SNORA50C	chr10	28950115	-	.
chr17	64146383	-	SNORA50C	chr10	78889382	-	.
chr17	64146384	-	SNORA50C	chr10	78435755	-	ENSG00000282863.1|RP11-90J7.3|lincRNA,ENSG00000230417.11|LINC00595|lincRNA
chr17	64146417	-	SNORA50C	chr10	122922536	-	.
chr17	64146471	-	SNORA50C	chr10	50456480	+	ENSG00000198964.13|SGMS1|protein_coding
chr17	7576874	-	SNORD10	chr11	37483799	-	.
chr17	8173456	+	SNORD118	chr11	20870710	-	ENSG00000165973.18|NELL1|protein_coding
chr17	8173457	+	SNORD118	chr11	117957282	-	.
chr17	8173505	+	SNORD118	chr11	112121007	+	ENSG00000255292.8|AP002884.2|protein_coding
chr17	8173519	+	SNORD118	chr11	34433676	-	.
chr17	19188124	-	SNORD3A	chr11	5637249	+	ENSG00000258659.6|TRIM34|protein_coding,ENSG00000258588.3|TRIM6-TRIM34|protein_coding,ENSG00000239920.2|CTD-2643I7.5|protein_coding
chr17	19188147	-	SNORD3A	chr11	90562201	+	ENSG00000261645.5|RP11-660M18.2|processed_transcript
chr17	19188150	-	SNORD3A	chr11	11962751	-	.
chr17	58631701	+	RF00012	chr11	67754737	+	ENSG00000255147.1|RP11-655M14.4|unprocessed_pseudogene
chr17	64146152	-	SNORD104	chr11	66674209	+	ENSG00000173914.11|RBM4B|protein_coding
chr17	64146385	-	SNORA50C	chr11	10161465	-	ENSG00000254865.1|RP11-748C4.1|antisense,ENSG00000133812.15|SBF2|protein_coding
chr17	64146398	-	SNORA50C	chr11	130573089	+	.
chr17	64146415	-	SNORA50C	chr11	30571792	-	ENSG00000066382.16|MPPED2|protein_coding
chr17	64146415	-	SNORA50C	chr11	68459851	+	.
chr17	64146454	-	SNORA50C	chr11	35939383	-	.
chr17	7574791	-	SNORA48	chr12	59452367	-	.
chr17	7576873	-	SNORD10	chr12	53623897	+	ENSG00000267281.2|RP11-793H13.10|protein_coding,ENSG00000170653.18|ATF7|protein_coding
chr17	7576924	-	SNORD10	chr12	45637938	+	.
chr17	8173492	+	SNORD118	chr12	12356149	+	ENSG00000205791.3|RP11-757G14.4|lincRNA
chr17	8173505	+	SNORD118	chr12	27638048	-	ENSG00000110841.13|PPFIBP1|protein_coding
chr17	8173509	+	SNORD118	chr12	63387730	+	.
chr17	16439561	-	SNORD49B	chr12	40787383	-	ENSG00000018236.14|CNTN1|protein_coding
chr17	16440074	-	SNORD49A	chr12	59629416	+	ENSG00000118596.11|SLC16A7|protein_coding
chr17	19188126	-	SNORD3A	chr12	63801917	+	ENSG00000118600.11|TMEM5|protein_coding
chr17	19188136	-	SNORD3A	chr12	51536786	+	.
chr17	64146380	-	SNORA50C	chr12	19779560	+	ENSG00000255910.1|RP11-405A12.2|lincRNA
chr17	64146471	-	SNORA50C	chr12	76270870	+	ENSG00000257219.5|RP11-54A9.1|lincRNA
chr17	76561155	-	SNORD1B	chr12	39146686	+	.
chr17	76561170	-	SNORD1B	chr12	74420201	+	.
chr17	7574787	-	SNORA48	chr13	20991800	-	ENSG00000150457.8|LATS2|protein_coding
chr17	7574791	-	SNORA48	chr13	31124425	+	.
chr17	7576874	-	SNORD10	chr13	18628628	+	.
chr17	7576924	-	SNORD10	chr13	31784909	+	ENSG00000133105.7|RXFP2|protein_coding
chr17	8173479	+	SNORD118	chr13	28692982	-	.
chr17	8173479	+	SNORD118	chr13	61253497	+	.
chr17	8173482	+	SNORD118	chr13	44957991	+	ENSG00000083635.7|NUFIP1|protein_coding
chr17	8173502	+	SNORD118	chr13	74869451	+	.
chr17	19188124	-	SNORD3A	chr13	30462904	+	ENSG00000189403.14|HMGB1|protein_coding
chr17	19188124	-	SNORD3A	chr13	70545958	-	.
chr17	19188125	-	SNORD3A	chr13	75280853	+	.
chr17	19188150	-	SNORD3A	chr13	26312122	-	ENSG00000132964.11|CDK8|protein_coding
chr17	64146385	-	SNORA50C	chr13	32350045	+	ENSG00000139618.14|BRCA2|protein_coding
chr17	64146471	-	SNORA50C	chr13	31429068	+	ENSG00000278305.1|RP11-326L9.1|lincRNA
chr17	7574790	-	SNORA48	chr14	45616946	-	.
chr17	8173483	+	SNORD118	chr14	19783079	-	ENSG00000176294.5|OR4N2|protein_coding,ENSG00000176299.5|OR4M1|protein_coding
chr17	16440075	-	SNORD49A	chr14	72672773	+	ENSG00000205683.11|DPF3|protein_coding
chr17	19188124	-	SNORD3A	chr14	28451951	-	.
chr17	19188124	-	SNORD3A	chr14	41049990	+	.
chr17	19188131	-	SNORD3A	chr14	37863812	+	ENSG00000139865.16|TTC6|protein_coding
chr17	19188131	-	SNORD3A	chr14	49975968	-	ENSG00000214900.9|RP11-58E21.3|lincRNA
chr17	19188131	-	SNORD3A	chr14	105412838	-	ENSG00000226174.6|TEX22|protein_coding
chr17	19188151	-	SNORD3A	chr14	66552303	+	ENSG00000171723.15|GPHN|protein_coding
chr17	19190078	+	SNORD3C	chr14	102304299	+	ENSG00000080823.22|MOK|protein_coding
chr17	58631747	+	RF00012	chr14	85960126	+	ENSG00000258733.5|CTD-2341M24.1|lincRNA
chr17	64146366	-	SNORA50C	chr14	51963555	-	ENSG00000186469.8|GNG2|protein_coding
chr17	64146385	-	SNORA50C	chr14	60728038	-	.
chr17	64146471	-	SNORA50C	chr14	61876911	+	ENSG00000139973.16|SYT16|protein_coding
chr17	64146471	-	SNORA50C	chr14	100225017	-	ENSG00000258982.1|RP11-638I2.4|antisense
chr17	7576869	-	SNORD10	chr15	34791963	-	ENSG00000250007.6|RP11-814P5.1|antisense,ENSG00000159251.6|ACTC1|protein_coding
chr17	7576874	-	SNORD10	chr15	100581272	-	ENSG00000140471.16|LINS1|protein_coding
chr17	7576920	-	SNORD10	chr15	58589179	+	ENSG00000259250.1|RP11-50C13.1|antisense,ENSG00000137845.14|ADAM10|protein_coding
chr17	8173471	+	SNORD118	chr15	26078431	-	.
chr17	8173479	+	SNORD118	chr15	50849008	+	ENSG00000273674.4|CTD-2378E12.1|lincRNA
chr17	8173479	+	SNORD118	chr15	73633608	+	ENSG00000156642.16|NPTN|protein_coding
chr17	8173509	+	SNORD118	chr15	70778337	+	ENSG00000259624.1|RP11-138H8.3|antisense
chr17	8173535	+	SNORD118	chr15	50336145	-	ENSG00000104064.17|GABPB1|protein_coding
chr17	19188124	-	SNORD3A	chr15	30048141	-	.
chr17	19188124	-	SNORD3A	chr15	57341350	-	.
chr17	19188124	-	SNORD3A	chr15	61840031	-	ENSG00000259564.2|RP11-16B9.1|antisense
chr17	19188124	-	SNORD3A	chr15	93084603	-	ENSG00000182175.13|RGMA|protein_coding
chr17	19188145	-	SNORD3A	chr15	38321402	-	ENSG00000166068.12|SPRED1|protein_coding
chr17	19188150	-	SNORD3A	chr15	23874645	-	.
chr17	64146366	-	SNORA50C	chr15	28013386	+	ENSG00000104044.15|OCA2|protein_coding
chr17	64146377	-	SNORA50C	chr15	25829513	-	ENSG00000206190.11|ATP10A|protein_coding
chr17	64146471	-	SNORA50C	chr15	98935983	-	ENSG00000140443.13|IGF1R|protein_coding
chr17	8173501	+	SNORD118	chr16	30803029	-	.
chr17	19188124	-	SNORD3A	chr16	27811626	-	ENSG00000169181.12|GSG1L|protein_coding
chr17	64146378	-	SNORA50C	chr16	21327184	-	ENSG00000189149.12|CTD-2547E10.6|transcribed_unitary_pseudogene
chr17	64146414	-	SNORA50C	chr16	74683979	-	ENSG00000168404.12|MLKL|protein_coding
chr17	64146415	-	SNORA50C	chr16	81779916	-	ENSG00000197943.9|PLCG2|protein_coding
chr17	7574843	-	SNORA48	chr17	59316122	+	.
chr17	7574845	-	SNORA48	chr17	57816385	+	ENSG00000265542.5|RP11-60A24.3|lincRNA
chr17	7574874	-	SNORA48	chr17	7574799	+	ENSG00000161960.14|EIF4A1|protein_coding,ENSG00000264772.6|RP11-186B7.4|processed_transcript,ENSG00000209582.1|SNORA48|snoRNA,ENSG00000277957.1|SENP3-EIF4A1|protein_coding
chr17	7576873	-	SNORD10	chr17	7576811	+	ENSG00000161960.14|EIF4A1|protein_coding,ENSG00000277957.1|SENP3-EIF4A1|protein_coding,ENSG00000238917.1|SNORD10|snoRNA,ENSG00000264772.6|RP11-186B7.4|processed_transcript
chr17	7578042	-	SNORA67	chr17	7578009	+	ENSG00000161960.14|EIF4A1|protein_coding,ENSG00000277957.1|SENP3-EIF4A1|protein_coding,ENSG00000277985.1|SNORA67|snoRNA,ENSG00000264772.6|RP11-186B7.4|processed_transcript
chr17	7578057	-	SNORA67	chr17	7578009	+	ENSG00000161960.14|EIF4A1|protein_coding,ENSG00000277957.1|SENP3-EIF4A1|protein_coding,ENSG00000277985.1|SNORA67|snoRNA,ENSG00000264772.6|RP11-186B7.4|processed_transcript
chr17	7578057	-	SNORA67	chr17	7578013	+	ENSG00000161960.14|EIF4A1|protein_coding,ENSG00000277957.1|SENP3-EIF4A1|protein_coding,ENSG00000277985.1|SNORA67|snoRNA,ENSG00000264772.6|RP11-186B7.4|processed_transcript
chr17	7578069	-	SNORA67	chr17	7578012	+	ENSG00000161960.14|EIF4A1|protein_coding,ENSG00000277957.1|SENP3-EIF4A1|protein_coding,ENSG00000277985.1|SNORA67|snoRNA,ENSG00000264772.6|RP11-186B7.4|processed_transcript
chr17	7578091	-	SNORA67	chr17	7578006	+	ENSG00000161960.14|EIF4A1|protein_coding,ENSG00000277957.1|SENP3-EIF4A1|protein_coding,ENSG00000277985.1|SNORA67|snoRNA,ENSG00000264772.6|RP11-186B7.4|processed_transcript
chr17	8173434	+	SNORD118	chr17	8173639	-	ENSG00000200463.1|SNORD118|snoRNA,ENSG00000179029.14|TMEM107|protein_coding
chr17	8173479	+	SNORD118	chr17	82076326	+	.
chr17	8173483	+	SNORD118	chr17	40819678	-	ENSG00000186395.7|KRT10|protein_coding,ENSG00000167920.8|TMEM99|protein_coding
chr17	8173505	+	SNORD118	chr17	42436767	+	.
chr17	8173565	+	SNORD118	chr17	8173639	-	ENSG00000200463.1|SNORD118|snoRNA,ENSG00000179029.14|TMEM107|protein_coding
chr17	8173574	+	SNORD118	chr17	8173639	-	ENSG00000200463.1|SNORD118|snoRNA,ENSG00000179029.14|TMEM107|protein_coding
chr17	15574164	-	RF00090	chr17	15574131	+	ENSG00000252129.1|RF00090|snoRNA,ENSG00000251537.4|RP11-385D13.1|protein_coding,ENSG00000241322.10|CDRT1|protein_coding
chr17	16441281	-	SNORD65	chr17	16441249	+	ENSG00000277512.1|SNORD65|snoRNA,ENSG00000175061.17|LRRC75A-AS1|processed_transcript
chr17	16441309	-	SNORD65	chr17	16441250	+	ENSG00000277512.1|SNORD65|snoRNA,ENSG00000175061.17|LRRC75A-AS1|processed_transcript
chr17	18944009	-	RF00324	chr17	18943974	+	ENSG00000212618.1|RF00324|snoRNA
chr17	18944050	-	RF00324	chr17	18943974	+	ENSG00000212618.1|RF00324|snoRNA
chr17	19063765	+	SNORD3B-2	chr17	19063885	-	ENSG00000262074.6|SNORD3B-2|snoRNA
chr17	19063828	+	SNORD3B-2	chr17	19063885	-	ENSG00000262074.6|SNORD3B-2|snoRNA
chr17	19063833	+	SNORD3B-2	chr17	19063885	-	ENSG00000262074.6|SNORD3B-2|snoRNA
chr17	19188126	-	SNORD3A	chr17	67502008	+	ENSG00000154217.14|PITPNC1|protein_coding
chr17	28022334	+	RF00156	chr17	28022394	-	ENSG00000202389.1|RF00156|snoRNA
chr17	29777679	-	RF00156	chr17	29777629	+	ENSG00000263657.1|RP11-82O19.1|antisense,ENSG00000252657.1|RF00156|snoRNA,ENSG00000141298.17|SSH2|protein_coding
chr17	29777700	-	RF00156	chr17	29777629	+	ENSG00000263657.1|RP11-82O19.1|antisense,ENSG00000252657.1|RF00156|snoRNA,ENSG00000141298.17|SSH2|protein_coding
chr17	35573802	-	SNORD7	chr17	35573751	+	ENSG00000207297.1|SNORD7|snoRNA,ENSG00000267321.2|RP11-1094M14.11|lincRNA
chr17	38851530	+	SNORA21B	chr17	38851614	-	ENSG00000252699.1|SNORA21B|snoRNA,ENSG00000125691.12|RPL23|protein_coding
chr17	38852919	+	SNORA21	chr17	38853048	-	ENSG00000199293.1|SNORA21|snoRNA,ENSG00000125691.12|RPL23|protein_coding
chr17	38852943	+	SNORA21	chr17	34981192	-	ENSG00000005156.11|LIG3|protein_coding
chr17	38852956	+	SNORA21	chr17	38853048	-	ENSG00000199293.1|SNORA21|snoRNA,ENSG00000125691.12|RPL23|protein_coding
chr17	44025190	+	RF00012	chr17	44025220	-	ENSG00000221044.2|RF00012|snoRNA
chr17	48382549	+	RF00012	chr17	48382605	-	ENSG00000200538.2|RF00012|snoRNA,ENSG00000141293.15|SKAP1|protein_coding
chr17	48382558	+	RF00012	chr17	48382605	-	ENSG00000200538.2|RF00012|snoRNA,ENSG00000141293.15|SKAP1|protein_coding
chr17	64146396	-	SNORA50C	chr17	64146364	+	ENSG00000277887.1|SNORA50C|snoRNA,ENSG00000281311.1|RF00407|snoRNA,ENSG00000266402.3|RP11-329L6.2|lincRNA
chr17	64146403	-	SNORA50C	chr17	64146367	+	ENSG00000277887.1|SNORA50C|snoRNA,ENSG00000281311.1|RF00407|snoRNA,ENSG00000266402.3|RP11-329L6.2|lincRNA
chr17	64146410	-	SNORA50C	chr17	64146365	+	ENSG00000277887.1|SNORA50C|snoRNA,ENSG00000281311.1|RF00407|snoRNA,ENSG00000266402.3|RP11-329L6.2|lincRNA
chr17	76561177	-	SNORD1B	chr17	76561109	+	ENSG00000163597.14|SNHG16|processed_transcript,ENSG00000199961.1|SNORD1B|snoRNA
chr17	76561181	-	SNORD1B	chr17	76561109	+	ENSG00000163597.14|SNHG16|processed_transcript,ENSG00000199961.1|SNORD1B|snoRNA
chr17	78400118	-	RF00415	chr17	78400043	+	ENSG00000200063.1|RF00415|snoRNA,ENSG00000087157.18|PGS1|protein_coding
chr17	7574785	-	SNORA48	chr18	32048854	-	ENSG00000101695.8|RNF125|protein_coding,ENSG00000263917.1|RP11-53I6.2|processed_transcript
chr17	7576920	-	SNORD10	chr18	59907434	+	.
chr17	8173496	+	SNORD118	chr18	1789205	-	.
chr17	8173505	+	SNORD118	chr18	51571581	+	ENSG00000227115.7|RP11-267C16.1|lincRNA
chr17	19188138	-	SNORD3A	chr18	79772172	-	.
chr17	64146416	-	SNORA50C	chr18	21698740	+	ENSG00000158201.9|ABHD3|protein_coding
chr17	64146452	-	SNORA50C	chr18	50659297	-	ENSG00000141639.11|MAPK4|protein_coding
chr17	7576874	-	SNORD10	chr19	12801104	-	ENSG00000095066.11|HOOK2|protein_coding,ENSG00000167815.11|PRDX2|protein_coding,ENSG00000267062.1|CTD-2659N19.10|antisense
chr17	8173454	+	SNORD118	chr19	14623979	-	ENSG00000131355.14|ADGRE3|protein_coding
chr17	8173472	+	SNORD118	chr19	47429373	-	ENSG00000118160.13|SLC8A2|protein_coding
chr17	8173506	+	SNORD118	chr19	55636472	-	ENSG00000213015.8|ZNF580|protein_coding,ENSG00000171425.9|ZNF581|protein_coding
chr17	8173542	+	SNORD118	chr19	35261483	-	ENSG00000105699.16|LSR|protein_coding
chr17	19188126	-	SNORD3A	chr19	21187458	-	ENSG00000196705.8|ZNF431|protein_coding
chr17	19188131	-	SNORD3A	chr19	34331409	+	ENSG00000166398.12|KIAA0355|protein_coding
chr17	28722647	-	SNORD4A	chr19	30008138	-	ENSG00000105176.17|URI1|protein_coding
chr17	64146385	-	SNORA50C	chr19	8165226	-	.
chr17	64146452	-	SNORA50C	chr19	41099181	+	.
chr17	7574754	-	SNORA48	chr2	9283544	-	ENSG00000151693.10|ASAP2|protein_coding
chr17	7574787	-	SNORA48	chr2	55189954	+	ENSG00000162994.15|CLHC1|protein_coding
chr17	7574808	-	SNORA48	chr2	121483112	+	ENSG00000074054.18|CLASP1|protein_coding
chr17	7574819	-	SNORA48	chr2	112281609	+	ENSG00000188177.13|ZC3H6|protein_coding
chr17	7576874	-	SNORD10	chr2	25588741	+	ENSG00000138101.18|DTNB|protein_coding
chr17	7576874	-	SNORD10	chr2	232640509	+	ENSG00000115468.11|EFHD1|protein_coding
chr17	7576920	-	SNORD10	chr2	216471238	+	ENSG00000138375.12|SMARCAL1|protein_coding
chr17	7576924	-	SNORD10	chr2	32655597	+	ENSG00000018699.11|TTC27|protein_coding
chr17	7578091	-	SNORA67	chr2	239591883	-	.
chr17	8173479	+	SNORD118	chr2	11768790	-	ENSG00000134324.11|LPIN1|protein_coding
chr17	8173484	+	SNORD118	chr2	152896666	+	.
chr17	8173505	+	SNORD118	chr2	16397243	+	ENSG00000224400.5|AC010880.1|lincRNA
chr17	8173505	+	SNORD118	chr2	238403525	-	.
chr17	8173552	+	SNORD118	chr2	34296775	+	ENSG00000203386.6|AC009499.1|lincRNA
chr17	19188124	-	SNORD3A	chr2	54992211	+	ENSG00000115310.17|RTN4|protein_coding
chr17	19188124	-	SNORD3A	chr2	101881861	-	ENSG00000071054.16|MAP4K4|protein_coding
chr17	19188124	-	SNORD3A	chr2	184372894	+	.
chr17	19188150	-	SNORD3A	chr2	73857947	+	ENSG00000124356.15|STAMBP|protein_coding
chr17	19188150	-	SNORD3A	chr2	168559536	-	ENSG00000172292.14|CERS6|protein_coding
chr17	19188162	-	SNORD3A	chr2	197807779	+	ENSG00000115896.15|PLCL1|protein_coding
chr17	19188165	-	SNORD3A	chr2	7480489	-	.
chr17	64146143	-	SNORD104	chr2	135067324	-	ENSG00000115839.17|RAB3GAP1|protein_coding
chr17	64146385	-	SNORA50C	chr2	71564830	-	ENSG00000135636.13|DYSF|protein_coding
chr17	64146385	-	SNORA50C	chr2	201572362	-	ENSG00000155754.14|ALS2CR11|protein_coding
chr17	64146417	-	SNORA50C	chr2	86340413	+	.
chr17	64146454	-	SNORA50C	chr2	111782917	+	ENSG00000153107.12|ANAPC1|protein_coding
chr17	64146471	-	SNORA50C	chr2	43417730	-	ENSG00000115970.18|THADA|protein_coding
chr17	64146471	-	SNORA50C	chr2	88022165	-	.
chr17	64146471	-	SNORA50C	chr2	94733866	-	.
chr17	64146471	-	SNORA50C	chr2	228637602	-	.
chr17	76561178	-	SNORD1B	chr2	151548767	-	ENSG00000183091.19|NEB|protein_coding
chr17	7574759	-	SNORA48	chr20	52963445	+	.
chr17	7576869	-	SNORD10	chr20	11919261	+	ENSG00000132640.14|BTBD3|protein_coding
chr17	7576924	-	SNORD10	chr20	15512919	-	ENSG00000172264.17|MACROD2|protein_coding
chr17	8173480	+	SNORD118	chr20	35771583	+	.
chr17	8173505	+	SNORD118	chr20	22722246	+	ENSG00000283072.1|RP11-359G22.4|lincRNA
chr17	8173545	+	SNORD118	chr20	35670896	+	ENSG00000272897.5|RP1-309K20.6|protein_coding,ENSG00000244005.12|NFS1|protein_coding
chr17	19188124	-	SNORD3A	chr20	19998942	+	ENSG00000132669.12|RIN2|protein_coding
chr17	19188143	-	SNORD3A	chr20	48784817	+	ENSG00000124126.13|PREX1|protein_coding
chr17	19188149	-	SNORD3A	chr20	49836977	-	ENSG00000197818.11|SLC9A8|protein_coding
chr17	64146416	-	SNORA50C	chr20	19653808	+	ENSG00000185052.11|SLC24A3|protein_coding
chr17	8173455	+	SNORD118	chr21	43642219	+	ENSG00000160207.8|HSF2BP|protein_coding
chr17	19188151	-	SNORD3A	chr21	26972241	-	.
chr17	19188164	-	SNORD3A	chr21	16929423	+	.
chr17	76561187	-	SNORD1B	chr21	44647349	+	ENSG00000175894.15|TSPEAR|protein_coding,ENSG00000243489.4|KRTAP10-11|protein_coding
chr17	8173480	+	SNORD118	chr22	20647007	+	ENSG00000223553.6|AC007050.9|transcribed_unprocessed_pseudogene
chr17	64146455	-	SNORA50C	chr22	40787510	+	ENSG00000100372.14|SLC25A17|protein_coding
chr17	64146471	-	SNORA50C	chr22	27467189	-	.
chr17	64146471	-	SNORA50C	chr22	42640084	+	ENSG00000249222.1|ATP5L2|protein_coding,ENSG00000100243.20|CYB5R3|protein_coding
chr17	64146471	-	SNORA50C	chr22	50645146	-	.
chr17	7574808	-	SNORA48	chr3	130478285	+	ENSG00000172752.14|COL6A5|protein_coding
chr17	7576874	-	SNORD10	chr3	163039426	+	ENSG00000241168.1|RP11-10O22.1|lincRNA
chr17	7577995	-	SNORA67	chr3	143242327	+	.
chr17	8173469	+	SNORD118	chr3	139225874	-	ENSG00000175110.11|MRPS22|protein_coding
chr17	8173479	+	SNORD118	chr3	56981361	+	ENSG00000163947.11|ARHGEF3|protein_coding
chr17	8173479	+	SNORD118	chr3	118736430	+	.
chr17	8173483	+	SNORD118	chr3	139374358	+	ENSG00000184432.9|COPB2|protein_coding
chr17	8173488	+	SNORD118	chr3	139374358	+	ENSG00000184432.9|COPB2|protein_coding
chr17	8173535	+	SNORD118	chr3	20655471	+	ENSG00000231304.2|AC099057.8|processed_transcript
chr17	19188126	-	SNORD3A	chr3	115494118	-	.
chr17	19188136	-	SNORD3A	chr3	104003292	-	.
chr17	19188146	-	SNORD3A	chr3	144909617	+	.
chr17	19188147	-	SNORD3A	chr3	174295908	+	.
chr17	19188150	-	SNORD3A	chr3	147491916	+	ENSG00000152977.9|ZIC1|protein_coding
chr17	19188151	-	SNORD3A	chr3	44226977	+	.
chr17	28720606	-	SNORD42B	chr3	63124020	+	ENSG00000244342.5|RP11-129K20.2|lincRNA
chr17	28722621	-	SNORD4A	chr3	34406838	+	ENSG00000226320.5|AC018359.1|lincRNA
chr17	58631595	+	RF00012	chr3	152292202	+	ENSG00000152601.17|MBNL1|protein_coding
chr17	58631644	+	RF00012	chr3	109954331	-	.
chr17	64146377	-	SNORA50C	chr3	165071897	-	ENSG00000090402.7|SI|protein_coding
chr17	64146415	-	SNORA50C	chr3	127807380	+	ENSG00000074416.13|MGLL|protein_coding
chr17	64146471	-	SNORA50C	chr3	19323303	-	ENSG00000183960.8|KCNH8|protein_coding
chr17	64146471	-	SNORA50C	chr3	34001281	+	.
chr17	64146471	-	SNORA50C	chr3	97638781	+	ENSG00000080224.17|EPHA6|protein_coding
chr17	64146471	-	SNORA50C	chr3	141601282	+	ENSG00000155903.11|RASA2|protein_coding
chr17	7574759	-	SNORA48	chr4	158827049	-	ENSG00000052795.12|FNIP2|protein_coding
chr17	7574787	-	SNORA48	chr4	127162602	+	ENSG00000248491.5|RP11-125O18.1|lincRNA
chr17	7576917	-	SNORD10	chr4	88810544	-	ENSG00000138640.14|FAM13A|protein_coding
chr17	7576924	-	SNORD10	chr4	16147603	-	.
chr17	7576924	-	SNORD10	chr4	149258768	-	ENSG00000248210.1|RP11-24I21.1|lincRNA
chr17	7577986	-	SNORA67	chr4	26429504	-	ENSG00000168214.20|RBPJ|protein_coding
chr17	8173453	+	SNORD118	chr4	11289287	+	.
chr17	8173480	+	SNORD118	chr4	52632479	-	ENSG00000109189.12|USP46|protein_coding
chr17	8173484	+	SNORD118	chr4	103291103	-	ENSG00000248740.5|RP11-328K4.1|lincRNA
chr17	19188124	-	SNORD3A	chr4	121960736	+	.
chr17	19188140	-	SNORD3A	chr4	122019166	-	.
chr17	19188150	-	SNORD3A	chr4	65754285	-	.
chr17	28720593	-	SNORD42B	chr4	2809444	-	ENSG00000087266.15|SH3BP2|protein_coding
chr17	64146150	-	SNORD104	chr4	2251493	-	ENSG00000123933.16|MXD4|protein_coding
chr17	64146385	-	SNORA50C	chr4	126637075	+	.
chr17	64146385	-	SNORA50C	chr4	179788439	+	.
chr17	64146415	-	SNORA50C	chr4	184396836	+	ENSG00000168310.10|IRF2|protein_coding
chr17	64146454	-	SNORA50C	chr4	96138818	-	.
[truncated: 3,016 more rows]
