# Supplementary material for: The landscape of RNA-chromatin interaction reveals small non-coding RNAs as essential mediators of leukemia maintenance
Source: Leukemia. 2024 Jun 28;38(8):1688–98. doi: 10.1038/s41375-024-02322-7 (PMC11286530; doi:10.1038/s41375-024-02322-7)
Supplement: Supplementary file 4 — Supplementary Table 2 [file 41375_2024_2322_MOESM4_ESM.xlsx]

## Sheet: snRNA
Supplementary Table 2. Trans-acting snRNAs and snoRNAs.
Gene	Total	Trans	Ratio
RNU12	21090	20792	0.98587
RNVU1-7	16357	15068	0.921196
RNVU1-31	8587	7860	0.915337
RNU11	5515	5067	0.918767
RNU4-2	3571	3383	0.947354
RNU5B-1	3549	3428	0.965906
RF00003	2613	2410	0.922312
RNU4-1	1936	1830	0.945248
RNU2-7P	1187	1127	0.949452
RNU5E-1	1148	1055	0.91899
RNU1-89P	719	668	0.929068
RNU1-82P	681	628	0.922173
RNU2-56P	645	627	0.972093
RNU1-34P	567	532	0.938272
RNU5A-1	564	551	0.97695
RNU2-2P	545	510	0.93578
RNVU1-19	512	474	0.925781
RNU4-7P	458	435	0.949782
RNVU1-17	449	412	0.917595
RN7SK	215	155	0.72093
RNU1-67P	214	210	0.981308
RNU1-20P	211	193	0.914692
RNU1-140P	204	192	0.941176
RNU5E-6P	199	186	0.934673
RNU5F-1	190	163	0.857895
RNVU1-1	137	122	0.890511
RNU2-59P	125	118	0.944
RNU1-16P	122	113	0.92623
RNU2-68P	108	108	1
RNU5D-1	103	88	0.854369
RNU2-33P	97	90	0.927835
RNU2-3P	96	88	0.916667
RNU2-64P	92	81	0.880435
RNVU1-2A	80	71	0.8875
RNU12-2P	72	65	0.902778
RNU4ATAC	72	62	0.861111
RNU2-37P	57	51	0.894737
RNVU1-15	56	43	0.767857
RNU1-139P	47	46	0.978723
RNU1-146P	46	42	0.913043
RNU5A-8P	46	30	0.652174
RNU4-31P	42	37	0.880952
RNU1-22P	40	40	1
RNU1-32P	38	34	0.894737
RNU2-50P	37	31	0.837838
RNVU1-27	37	34	0.918919
RNU2-32P	36	31	0.861111
RNU1-83P	32	31	0.96875
RNU1-21P	29	29	1
RNU1-13P	28	26	0.928571
RNU1-136P	24	21	0.875
RNU2-6P	24	18	0.75
RNU7-1	23	13	0.565217
RF00004	18	14	0.777778
RNU1-11P	18	17	0.944444
RNVU1-2	18	13	0.722222
RNU1-106P	17	17	1
RNVU1-8	17	7	0.411765
RNU4-12P	16	14	0.875
RNU1-46P	15	8	0.533333
RNU2-14P	15	13	0.866667
RNU4-10P	13	6	0.461538
RNU6ATAC	13	9	0.692308
RNVU1-14	13	4	0.307692
RNU2-29P	12	12	1
RNU2-4P	12	5	0.416667
RNU7-19P	11	5	0.454545

## Sheet: snoRNA
Supplementary Table 2. Trans-acting snRNAs and snoRNAs.
Gene	Total	Cis	Ratio
SNORA57	349	331	0.948424
SCARNA13	249	227	0.911647
SNORA50C	215	202	0.939535
SCARNA10	198	189	0.954545
SCARNA2	172	142	0.825581
SNORD3A	164	161	0.981707
RF00407	148	143	0.966216
SCARNA16	139	135	0.971223
SNORA65	117	101	0.863248
SNORD118	115	103	0.895652
SNORA70	106	34	0.320755
SNORD22	96	87	0.90625
SNORA63	90	65	0.722222
SNORA71D	86	81	0.94186
SNORA64	79	77	0.974684
SNORA48	79	68	0.860759
SNORA7A	79	66	0.835443
SCARNA21	75	73	0.973333
SNORD13	72	66	0.916667
SNORD20	72	63	0.875
AC025362.1	67	59	0.880597
SCARNA5	65	52	0.8
SNORA73B	64	50	0.78125
SNORA3A	63	60	0.952381
SNORD10	61	51	0.836066
SNORA73A	56	43	0.767857
SCARNA12	51	48	0.941176
SCARNA4	50	46	0.92
SNORA79B	49	45	0.918367
SCARNA20	42	32	0.761905
SNORA16A	42	18	0.428571
SNORA2C	40	37	0.925
SCARNA11	37	34	0.918919
SNORD17	34	32	0.941176
SCARNA8	34	31	0.911765
SNORA81	32	28	0.875
SNORA71B	32	27	0.84375
RF00322	32	23	0.71875
SNORA61	32	18	0.5625
RF00012	32	7	0.21875
SNORA74B	31	26	0.83871
SCARNA3	31	24	0.774194
SNORA68	30	27	0.9
SNORA71A	30	25	0.833333
SNORA17A	29	19	0.655172
SNORA75	29	7	0.241379
RF00560	28	18	0.642857
SNORA17B	26	26	1
SCARNA22	26	21	0.807692
SNORA80B	26	19	0.730769
SNORD35A	25	21	0.84
SNORA24	24	19	0.791667
SNORA10	24	9	0.375
SNORA5C	23	14	0.608696
SNORA84	23	14	0.608696
SCARNA6	23	11	0.478261
SNORA78	22	10	0.454545
SNORA26	21	11	0.52381
SNORA74A	21	11	0.52381
SNORA2B	20	16	0.8
SNORA31	19	9	0.473684
SNORD83B	18	13	0.722222
SNORD94	18	10	0.555556
SNORD23	17	17	1
SNORD15A	17	14	0.823529
SNORD12B	17	11	0.647059
SCARNA14	16	16	1
SNORA80E	16	16	1
SNORD95	16	9	0.5625
SNORD15B	15	15	1
SNORA25	15	9	0.6
SNORA74D	15	3	0.2
SNORA11	14	13	0.928571
SNORA62	14	5	0.357143
SNORD34	14	3	0.214286
SNORA3B	13	12	0.923077
SNORA69	13	12	0.923077
SNORD30	13	12	0.923077
SNORA13	13	10	0.769231
SNORA44	13	6	0.461538
SNORA51	12	11	0.916667
SNORA46	12	8	0.666667
SNORA28	12	6	0.5
SNORA67	12	6	0.5
SNORA12	11	11	1
SNORA5A	11	10	0.909091
SCARNA18	11	9	0.818182
SNORA9	11	9	0.818182
SNORD26	11	7	0.636364
SNORA38	11	3	0.272727
SNORD37	11	3	0.272727
SNORA27	10	10	1
SNORD104	10	9	0.9
SNORA11F	10	8	0.8
SNORA7B	10	7	0.7
SNORD1B	10	7	0.7
SNORD97	10	7	0.7
SNORA33	10	5	0.5
SNORA14B	10	4	0.4
SNORD16	10	4	0.4
SNORA50A	10	2	0.2
SNORD83A	10	2	0.2
