# Supplementary material for: The landscape of RNA-chromatin interaction reveals small non-coding RNAs as essential mediators of leukemia maintenance
Source: Leukemia. 2024 Jun 28;38(8):1688–98. doi: 10.1038/s41375-024-02322-7 (PMC11286530; doi:10.1038/s41375-024-02322-7)
Supplement: Supplementary file 5 — Supplementary Table 3 [file 41375_2024_2322_MOESM5_ESM.xlsx]

## Sheet: U1
Supplementary Table 3. Chromatin regions associated with U1, SNORD3A or SNORD118 revealed by ChIRP.
Chr	Start	End
chr1	130989	131215
chr1	486987	487201
chr1	602068	602257
chr1	1128173	1128317
chr1	1171144	1171259
chr1	1356105	1356339
chr1	1603209	1603340
chr1	1901425	1901652
chr1	2214326	2214479
chr1	2439958	2440072
chr1	2441145	2441261
chr1	2481068	2481262
chr1	2530541	2530749
chr1	2592236	2592758
chr1	2629528	2629642
chr1	2633549	2633667
chr1	2778595	2778734
chr1	2833981	2834188
chr1	3113219	3113333
chr1	3119559	3119718
chr1	3191395	3191509
chr1	3215632	3215852
chr1	3331969	3332149
chr1	3380641	3380790
chr1	3452569	3452723
chr1	3554858	3555081
chr1	3865942	3866127
chr1	3880945	3881072
chr1	3959073	3959209
chr1	5297528	5297740
chr1	5433659	5433798
chr1	5513953	5514082
chr1	5646100	5646217
chr1	5858397	5858560
chr1	6135331	6135507
chr1	6137799	6137936
chr1	6160032	6160271
chr1	6160339	6160527
chr1	6355759	6355972
chr1	6386364	6386504
chr1	6445313	6445436
chr1	6465242	6465487
chr1	6471848	6472007
chr1	6519932	6520046
chr1	6883402	6883518
chr1	7219357	7219522
chr1	7468811	7468926
chr1	8088258	8088404
chr1	8206482	8206639
chr1	8821995	8822133
chr1	9320821	9321034
chr1	9424173	9424311
chr1	9625906	9626020
chr1	10074325	10074561
chr1	10664120	10664327
chr1	10698573	10698798
chr1	10889145	10889265
chr1	10940516	10940743
chr1	10952178	10952326
chr1	11322958	11323123
chr1	11345451	11345660
chr1	11522481	11522991
chr1	11672577	11672694
chr1	12188638	12188794
chr1	12281515	12281662
chr1	13845255	13845370
chr1	13854797	13854953
chr1	13901923	13902037
chr1	14604306	14604464
chr1	14931481	14931660
chr1	15036168	15036656
chr1	15206745	15206863
chr1	15732246	15732460
chr1	15952432	15952608
chr1	16468933	16469103
chr1	16514030	16514408
chr1	16534107	16534269
chr1	16613723	16613890
chr1	16666702	16667080
chr1	16703200	16703331
chr1	16740391	16740765
chr1	16763443	16763660
chr1	16873651	16873829
chr1	16895863	16896216
chr1	17102672	17102786
chr1	17779818	17779947
chr1	17797790	17797994
chr1	17885293	17885410
chr1	18118692	18118806
chr1	18230707	18230982
chr1	18352678	18352877
chr1	18548103	18548331
chr1	18947548	18947786
chr1	19091977	19092203
chr1	19743706	19743878
chr1	20139214	20139444
chr1	20356023	20356152
chr1	20399835	20399984
chr1	20685322	20685503
chr1	20695522	20695636
chr1	21257299	21257416
chr1	21350550	21350664
chr1	21371914	21372073
chr1	21576054	21576168
chr1	21644149	21644350
chr1	21838488	21838656
chr1	21910224	21910383
chr1	22111121	22111238
chr1	22208386	22208502
chr1	22212425	22212634
chr1	22372049	22372207
chr1	22564332	22564448
chr1	22754786	22755040
chr1	23475863	23476145
chr1	23526462	23526576
chr1	23620906	23621055
chr1	23892217	23892338
chr1	25429883	25430004
chr1	25545435	25545557
chr1	25611085	25611208
chr1	25690774	25690995
chr1	26060032	26060225
chr1	26181745	26181958
chr1	26318407	26318576
chr1	26616910	26617052
chr1	27100136	27100272
chr1	27557032	27557150
chr1	27564281	27564522
chr1	28091104	28091218
chr1	28296714	28296828
chr1	29508471	29508615
chr1	29542041	29542155
chr1	29542286	29542443
chr1	29681436	29681644
chr1	29851556	29851680
chr1	30064043	30064157
chr1	30208875	30208990
chr1	30253421	30253651
chr1	30279135	30279282
chr1	30301265	30301417
chr1	30372478	30372610
chr1	30517367	30517577
chr1	30663619	30663733
chr1	30719534	30719648
chr1	30762034	30762170
chr1	31190104	31190250
chr1	31396488	31396640
chr1	31421167	31421365
chr1	31688340	31688454
chr1	31828448	31828562
chr1	31955035	31955200
chr1	32786000	32786165
chr1	32899003	32899118
chr1	33093372	33093488
chr1	33900026	33900157
chr1	33920485	33920712
chr1	33960976	33961095
chr1	34573775	34573899
chr1	34596649	34596807
chr1	34837629	34837779
chr1	34925047	34925216
chr1	35842214	35842331
chr1	36093871	36094076
chr1	36760139	36760357
chr1	36912407	36912521
chr1	37119338	37119500
chr1	37323930	37324082
chr1	38133260	38133374
chr1	38138938	38139168
chr1	38283946	38284060
chr1	38364898	38365047
chr1	39522738	39522885
chr1	41516859	41516973
chr1	41638867	41639022
chr1	41650331	41650445
chr1	41690144	41690284
chr1	42735038	42735152
chr1	42835727	42835841
chr1	42979305	42979420
chr1	43279839	43279953
chr1	44213869	44213994
chr1	44368711	44368834
chr1	44559054	44559279
chr1	44605824	44606043
chr1	45347042	45347194
chr1	45499503	45499729
chr1	45750600	45750785
chr1	46217499	46217637
chr1	46551506	46551636
chr1	46751690	46751807
chr1	47470435	47470549
chr1	47655990	47656211
chr1	47871231	47871371
chr1	48015691	48015896
chr1	49774299	49774420
chr1	50655860	50656070
chr1	51303614	51303769
chr1	53111413	53111646
chr1	53344001	53344225
chr1	53862619	53862820
chr1	54122803	54123014
chr1	54314201	54314335
chr1	54374674	54374795
chr1	54788920	54789048
chr1	55323518	55323642
chr1	55375598	55375843
chr1	56311620	56311785
chr1	56325297	56325424
chr1	56498210	56498412
chr1	58389702	58389884
chr1	59027655	59027769
chr1	60424309	60424426
chr1	62025819	62025958
chr1	62756296	62756411
chr1	63932089	63932314
chr1	64018395	64018509
chr1	64162769	64162930
chr1	64824131	64824288
chr1	66282278	66282446
chr1	67889390	67889511
chr1	68810787	68811079
chr1	71081844	71081958
chr1	71595938	71596083
chr1	71750480	71750630
chr1	74006592	74006735
chr1	76837228	76837351
chr1	76958618	76958762
chr1	78367851	78367995
chr1	78694087	78694304
chr1	78897471	78897640
chr1	79029029	79029153
chr1	80687412	80687526
chr1	82823506	82823620
chr1	83756159	83756273
chr1	83970704	83970907
chr1	85320787	85320928
chr1	85976867	85976981
chr1	89191483	89191618
chr1	89296617	89296842
chr1	90201008	90201220
chr1	90710582	90710712
chr1	91157393	91157555
chr1	91201256	91201373
chr1	91387175	91387433
chr1	91851091	91851302
chr1	93160852	93160967
chr1	93600307	93600517
chr1	94672010	94672138
chr1	95128701	95128850
chr1	95481875	95482127
chr1	96225841	96226039
chr1	100643836	100644066
chr1	102440762	102440919
chr1	104350739	104350984
chr1	104777815	104777936
chr1	107434617	107434793
chr1	108072696	108072859
chr1	108131371	108131521
chr1	108529708	108529868
chr1	108769208	108769411
chr1	109242535	109242650
chr1	110251044	110251171
chr1	110489318	110489464
chr1	111948161	111948275
chr1	112243132	112243255
chr1	112696774	112696888
chr1	113390168	113390282
chr1	114135002	114135116
chr1	114832261	114832444
chr1	116166766	116166881
chr1	116181727	116181881
chr1	116693183	116693382
chr1	117213089	117213203
chr1	117560980	117561100
chr1	118564289	118564511
chr1	119174333	119174471
chr1	119331376	119331572
chr1	119747652	119747813
chr1	120509775	120509889
chr1	120850781	120851053
chr1	120942528	120942732
chr1	121008407	121008530
chr1	125179301	125179419
chr1	125180103	125180236
chr1	143214689	143214827
chr1	143699394	143699677
chr1	143720527	143720641
chr1	143729334	143729643
chr1	144412500	144412777
chr1	144551744	144552003
chr1	144560595	144560953
chr1	145169470	145169624
chr1	145281036	145281362
chr1	145465606	145465875
chr1	146052067	146052336
chr1	146376732	146377042
chr1	146746098	146746268
chr1	147084607	147084722
chr1	148038683	148039035
chr1	148152108	148152223
chr1	148334639	148334753
chr1	148362346	148362575
chr1	148388437	148388728
chr1	148402672	148402868
chr1	148522506	148522819
chr1	149012338	149012492
chr1	149636722	149636925
chr1	150234145	150234311
chr1	150266878	150266993
chr1	150552644	150552765
chr1	151708921	151709038
chr1	151847109	151847412
chr1	152052796	152052926
chr1	152077479	152077607
chr1	152439005	152439159
chr1	152719703	152719913
chr1	153292018	153292137
chr1	153297757	153297956
chr1	153507517	153507639
chr1	153933518	153933632
chr1	153981939	153982070
chr1	154557505	154557689
chr1	154673510	154673637
chr1	154759149	154759309
chr1	154822696	154822821
chr1	154849074	154849203
chr1	154947504	154947650
chr1	155253407	155253536
chr1	155976564	155976689
chr1	156007076	156007202
chr1	156103752	156103892
chr1	156177891	156178019
chr1	156354994	156355135
chr1	156366177	156366390
chr1	156381524	156381666
chr1	156509616	156509808
chr1	156796853	156796971
chr1	157307551	157307673
chr1	157432474	157432596
chr1	157487670	157487820
chr1	157641092	157641329
chr1	157994451	157994608
chr1	158635226	158635340
chr1	159630856	159630970
chr1	159866047	159866214
chr1	160095512	160095720
chr1	160132119	160132320
chr1	160134189	160134372
chr1	160192858	160193000
chr1	160375188	160375339
chr1	160410941	160411055
chr1	160906279	160906395
chr1	161549010	161549221
chr1	161630412	161630526
chr1	161711439	161711580
chr1	162025854	162026021
chr1	164188867	164189018
chr1	165236302	165236442
chr1	167680153	167680419
chr1	169224175	169224314
chr1	170202237	170202356
chr1	170967961	170968144
chr1	171214858	171215059
chr1	172800431	172800547
chr1	175040451	175040574
chr1	175468894	175469057
chr1	176968857	176969073
chr1	177933349	177933551
chr1	178485259	178485373
chr1	178969328	178969442
chr1	180271017	180271231
chr1	181391171	181391356
chr1	181517313	181517432
chr1	181836248	181836367
chr1	182609568	182609746
chr1	184353030	184353183
chr1	184640869	184641050
chr1	184664597	184664821
chr1	186848386	186848506
chr1	195026943	195027164
chr1	197999124	197999238
chr1	200697936	200698059
chr1	200998789	200998903
chr1	201030006	201030122
chr1	201040599	201040727
chr1	201069588	201069706
chr1	201097083	201097209
chr1	201456980	201457222
chr1	201478305	201478459
chr1	201944165	201944326
chr1	202175696	202175819
chr1	202208639	202208860
chr1	202625585	202625710
chr1	202681649	202681765
chr1	203043817	203043973
chr1	203047899	203048128
chr1	203179569	203179718
chr1	203218560	203218784
chr1	203515632	203515798
chr1	203580867	203580998
chr1	203582837	203582987
chr1	203598078	203598213
chr1	204196158	204196272
chr1	204465843	204465991
chr1	204660888	204661005
chr1	204868233	204868446
chr1	204900652	204900766
chr1	204970514	204970708
chr1	205306106	205306302
chr1	205450263	205450490
chr1	205518798	205518985
chr1	205701155	205701325
chr1	206531449	206531563
chr1	206538967	206539081
chr1	206702847	206703072
chr1	208041325	208041459
chr1	208367213	208367336
chr1	210160374	210160510
chr1	212139811	212139962
chr1	212386343	212386466
chr1	212846506	212846620
chr1	213607551	213607691
chr1	213651224	213651373
chr1	216377581	216377787
chr1	217037288	217037440
chr1	217167301	217167415
chr1	218460185	218460302
chr1	221855270	221855384
chr1	221866550	221866763
chr1	223022860	223023007
chr1	223339445	223339571
chr1	223490057	223490216
chr1	223947504	223947653
chr1	224586814	224587039
chr1	225403918	225404039
chr1	225922567	225922702
chr1	226443215	226443346
chr1	226625438	226625648
chr1	227543996	227544157
chr1	228064528	228064672
chr1	228149643	228149792
chr1	228159981	228160098
chr1	228322230	228322356
chr1	228391233	228391354
chr1	228990522	228990643
chr1	229205046	229205278
chr1	230761306	230761456
chr1	230879592	230879824
chr1	230999082	230999213
chr1	232284149	232284289
chr1	232832016	232832229
chr1	234076786	234076952
chr1	234188701	234188815
chr1	234778531	234778808
chr1	234818859	234819102
chr1	236056627	236056795
chr1	236336453	236336568
chr1	238598096	238598228
chr1	240866820	240866959
chr1	240908490	240908707
chr1	241577838	241577972
chr1	241811634	241811783
chr1	242143826	242143995
chr1	242469692	242469806
chr1	243049658	243049873
chr1	243393300	243393426
chr1	243933680	243933807
chr1	244433450	244433594
chr1	244680691	244680859
chr1	245680081	245680195
chr1	247088417	247088557
chr1	247202176	247202294
chr1	247503366	247503495
chr1	248332763	248332915
chr1	248436306	248436435
chr10	557838	557959
chr10	1236256	1236370
chr10	1237523	1237735
chr10	2699330	2699514
chr10	2898613	2898727
chr10	3036106	3036262
chr10	3106774	3106920
chr10	3542862	3542979
chr10	4849601	4849717
chr10	4874920	4875034
chr10	4944186	4944332
chr10	4946146	4946262
chr10	5659707	5659932
chr10	6186976	6187118
chr10	6365560	6365722
chr10	6489668	6489812
chr10	8466912	8467040
chr10	8503041	8503175
chr10	9507343	9507529
chr10	9613699	9613901
chr10	11480003	11480148
chr10	12769124	12769268
chr10	13470986	13471185
chr10	13505365	13505485
chr10	13933810	13933945
chr10	15719365	15719502
chr10	15831290	15831404
chr10	18522490	18522613
chr10	19742180	19742294
chr10	21600828	21601081
chr10	21889152	21889297
chr10	22617680	22617812
chr10	23956949	23957068
chr10	24472215	24472329
chr10	26163385	26163520
chr10	28263568	28263797
chr10	28875726	28875844
chr10	28902695	28902880
chr10	29039435	29039615
chr10	29490043	29490245
chr10	29543606	29543736
chr10	29556956	29557092
chr10	29844224	29844355
chr10	30587602	30587716
chr10	32139339	32139457
chr10	32446470	32446677
chr10	32651038	32651241
chr10	34033135	34033282
chr10	34277253	34277386
chr10	35391089	35391370
chr10	37307422	37307565
chr10	38741306	38741512
chr10	41860216	41860390
chr10	43217058	43217220
chr10	43264453	43264628
chr10	43308484	43308642
chr10	43372980	43373140
chr10	43882354	43882469
chr10	43930238	43930426
chr10	44187088	44187247
chr10	44373195	44373347
chr10	44647520	44647665
chr10	45262227	45262347
chr10	46382629	46382825
chr10	46511681	46511796
chr10	46574236	46574407
chr10	47044105	47044245
chr10	47303997	47304115
chr10	47476956	47477150
chr10	47767401	47767562
chr10	47872783	47872938
chr10	47989095	47989219
chr10	48416533	48416647
chr10	48470454	48470581
chr10	48519726	48519873
chr10	48580248	48580399
chr10	48982267	48982421
chr10	49018498	49018637
chr10	49348547	49348783
chr10	52393718	52393850
chr10	53272335	53272452
chr10	56795300	56795532
chr10	58494427	58494583
chr10	59822966	59823101
chr10	60898466	60898720
chr10	61103047	61103181
chr10	61869698	61869812
chr10	62426215	62426334
chr10	62882588	62882712
chr10	63739171	63739287
chr10	63998632	63998778
chr10	66271674	66271788
chr10	66717137	66717291
chr10	68201620	68201798
chr10	70047655	70047815
chr10	70111665	70111881
chr10	70350513	70350627
chr10	70456917	70457066
chr10	70489445	70489674
chr10	70701991	70702289
chr10	70928694	70928841
chr10	70996417	70996533
chr10	71067261	71067379
chr10	71253508	71253653
chr10	71440302	71440447
chr10	71588661	71588890
chr10	71610873	71610987
chr10	71657606	71657752
chr10	72069112	72069236
chr10	72275786	72275956
chr10	72337679	72337930
chr10	73932612	73932735
chr10	74488841	74488978
chr10	75101917	75102142
chr10	75293975	75294092
chr10	76114596	76114764
chr10	76150361	76150522
chr10	76272741	76272927
chr10	76812932	76813130
chr10	76969762	76969991
chr10	77908549	77908663
chr10	78127427	78127687
chr10	78157497	78157717
chr10	78204470	78204618
chr10	78408674	78408896
chr10	78672748	78672869
chr10	78941875	78941991
chr10	78947200	78947319
chr10	78965152	78965266
chr10	78968676	78968819
chr10	79052502	79052735
chr10	79075903	79076017
chr10	79269059	79269185
chr10	79288051	79288174
chr10	79317881	79318033
chr10	79379856	79379973
chr10	79784678	79784850
chr10	79928407	79928568
chr10	83958035	83958179
chr10	84003272	84003449
chr10	84261529	84261679
chr10	85217626	85217740
chr10	85597655	85597848
chr10	85610271	85610510
chr10	86889476	86889691
chr10	87038424	87038573
chr10	87306804	87307055
chr10	87430909	87431139
chr10	87807457	87807594
chr10	88070501	88070665
chr10	89897319	89897437
chr10	90924757	90924942
chr10	91519790	91519904
chr10	92006330	92006503
chr10	92399304	92399426
chr10	93031069	93031268
chr10	93787198	93787320
chr10	94116085	94116239
chr10	95168699	95168864
chr10	95198711	95198825
chr10	95875691	95875813
chr10	96557466	96557597
chr10	96646676	96646850
chr10	97124175	97124417
chr10	97189969	97190226
chr10	97885362	97885476
chr10	97928780	97928946
chr10	98062853	98062969
chr10	98287469	98287647
chr10	99577277	99577391
chr10	100245614	100245764
chr10	100405626	100405785
chr10	100417189	100417303
chr10	100724560	100724674
chr10	100745277	100745405
chr10	100755806	100756022
chr10	100871012	100871251
chr10	100879400	100879547
chr10	100910394	100910508
chr10	101239009	101239140
chr10	101529722	101529873
chr10	101533394	101533599
chr10	102413311	102413456
chr10	102668297	102668415
chr10	102726182	102726406
chr10	103589456	103589700
chr10	103644967	103645193
chr10	103786752	103786876
chr10	103844232	103844366
chr10	104192667	104192781
chr10	106280550	106280667
chr10	106967115	106967229
chr10	107197729	107197845
chr10	107567006	107567120
chr10	109954376	109954527
chr10	110220548	110220721
chr10	112490864	112490978
chr10	112758959	112759183
chr10	112923638	112923787
chr10	114565060	114565239
chr10	114585406	114585615
chr10	116023592	116023733
chr10	116121172	116121382
chr10	116256252	116256367
chr10	116524037	116524151
chr10	116691133	116691301
chr10	117107408	117107537
chr10	117312250	117312371
chr10	117570336	117570504
chr10	117680849	117680992
chr10	117740385	117740600
chr10	118306167	118306390
chr10	118804863	118804982
chr10	119381668	119381807
chr10	119419535	119419679
chr10	121407456	121407570
chr10	121609574	121609798
chr10	121678204	121678350
chr10	121725388	121725531
chr10	122078379	122078603
chr10	122299906	122300033
chr10	122519160	122519281
chr10	122673761	122673900
chr10	122730511	122730745
chr10	122908977	122909094
chr10	123294072	123294225
chr10	123427385	123427527
chr10	124065461	124065620
chr10	124290976	124291095
chr10	125025139	125025302
chr10	125631859	125632000
chr10	125729587	125729707
chr10	125986023	125986155
chr10	126036131	126036280
chr10	126810367	126810497
chr10	127329173	127329393
chr10	127499896	127500058
chr10	128427104	128427266
chr10	128434723	128434916
chr10	129435235	129435379
chr10	130197205	130197783
chr10	130197973	130198122
chr10	130370135	130370356
chr10	130743838	130743969
chr10	130788840	130789221
chr10	131392887	131393064
chr10	132022445	132022604
chr10	132204709	132204823
chr10	132212953	132213067
chr10	132383236	132383470
chr10	132429818	132429974
chr10	132468550	132468718
chr10	132503656	132503772
chr10	132611583	132611721
chr10	132774822	132775220
chr10	132790636	132790821
chr10	132888284	132888925
chr10	133043816	133043947
chr11	123246	123360
chr11	245923	246050
chr11	257182	257412
chr11	413701	413836
chr11	414089	414327
chr11	690289	690475
chr11	708608	708730
chr11	720854	721037
chr11	970024	970152
chr11	1074738	1074896
chr11	1139139	1139306
chr11	1163266	1163510
chr11	1337821	1337935
chr11	1351714	1351983
chr11	1352348	1352647
chr11	1352928	1353219
chr11	1439511	1439640
chr11	1481735	1481853
chr11	1834354	1834468
chr11	1873176	1873360
chr11	1880443	1880665
chr11	2109695	2109822
chr11	2147222	2147365
chr11	2163517	2163661
chr11	2164076	2164204
chr11	2170707	2170898
chr11	2248735	2248897
chr11	2286875	2287017
chr11	2312941	2313073
chr11	2382588	2382710
chr11	2561970	2562131
chr11	2916629	2916847
chr11	3006621	3006740
chr11	3162839	3163058
chr11	4472029	4472244
chr11	5224888	5226060
chr11	5531062	5531182
chr11	6097319	6097433
chr11	6318499	6318615
chr11	7040389	7040503
chr11	7636365	7636494
chr11	7746541	7746655
chr11	8211351	8211548
chr11	8490312	8490465
chr11	9501687	9501816
chr11	11538987	11539101
chr11	11969207	11969420
chr11	12090265	12090401
chr11	13137462	13137583
chr11	13548493	13548701
chr11	14762448	14762600
chr11	16960147	16960279
chr11	17761781	17761973
chr11	17868707	17868823
chr11	20128074	20128218
chr11	20358461	20358577
chr11	21864852	21864997
chr11	22316139	22316396
chr11	22316661	22316786
chr11	22712221	22712370
chr11	23939439	23939574
chr11	24500660	24500837
chr11	27453500	27453645
chr11	27531982	27532096
chr11	27757322	27757451
chr11	28844754	28844868
chr11	29894726	29894847
chr11	32045760	32045889
chr11	32212851	32213073
chr11	32299646	32299762
chr11	32594112	32594267
chr11	32650525	32650646
chr11	35273748	35273868
chr11	36467470	36467584
chr11	37485197	37485313
chr11	37741913	37742039
chr11	41419795	41419957
chr11	42998547	42998664
chr11	43151693	43151852
chr11	43302770	43302891
chr11	44241870	44241985
chr11	44573356	44573500
chr11	44709997	44710114
chr11	44711495	44711708
chr11	44763093	44763341
chr11	44766261	44766378
chr11	45079397	45079513
chr11	45159025	45159225
chr11	45474145	45474328
chr11	45478632	45478748
chr11	45500654	45500822
chr11	45546314	45546428
chr11	45590416	45590531
chr11	45652385	45652502
chr11	45694276	45694397
chr11	45905946	45906099
chr11	46056254	46056398
chr11	46353725	46353851
chr11	46739148	46739265
chr11	47040320	47040454
chr11	47133361	47133544
chr11	47342470	47342587
chr11	47435723	47435837
chr11	47587149	47587309
chr11	48032053	48032287
chr11	48079354	48079468
chr11	48506100	48506214
chr11	50175237	50175351
chr11	50247251	50247365
chr11	55372438	55372552
chr11	57364822	57364987
chr11	58491883	58492115
chr11	58662920	58663089
chr11	59211046	59211162
chr11	60938187	60938313
chr11	61512917	61513150
chr11	61550308	61550525
chr11	61710219	61710333
chr11	61728010	61728252
chr11	62129674	62129790
chr11	62910506	62910631
chr11	63009589	63009709
chr11	64047095	64047209
chr11	64085320	64085434
chr11	64087307	64087462
chr11	64122351	64122480
chr11	64264975	64265193
chr11	64558589	64558828
chr11	64792151	64792277
chr11	64854081	64854227
chr11	65208006	65208211
chr11	65393768	65393929
chr11	65401263	65401458
chr11	65471595	65471712
chr11	65543683	65543798
chr11	65576754	65576870
chr11	65660326	65660440
chr11	65808945	65809114
chr11	65865216	65865370
chr11	66393398	66393566
chr11	66906654	66906814
chr11	67289822	67290036
chr11	67306934	67307059
chr11	67522969	67523197
chr11	67523778	67523975
chr11	67543510	67543630
chr11	67589089	67589283
chr11	68128105	68128219
chr11	68216215	68216330
chr11	68707920	68708036
chr11	69010296	69010483
chr11	69076693	69077306
chr11	69131258	69131375
chr11	69264504	69264656
chr11	69948528	69948809
chr11	70741532	70741743
chr11	71164229	71164353
chr11	71541069	71541183
chr11	72598372	72598486
chr11	72604953	72605125
chr11	72623870	72623999
chr11	72629506	72629623
chr11	72655214	72655328
chr11	72678932	72679051
chr11	72699776	72700005
chr11	72746973	72747087
chr11	72790701	72790832
chr11	72792600	72792729
chr11	73229269	73229407
chr11	73346571	73346686
chr11	73349043	73349220
chr11	73624062	73624264
chr11	74473984	74474123
chr11	74571238	74571364
chr11	74713066	74713180
chr11	75550941	75551117
chr11	75965627	75965762
chr11	76687083	76687197
chr11	77121849	77121963
chr11	78539252	78539463
chr11	78949027	78949160
chr11	79093263	79093399
chr11	79223236	79223354
chr11	81383025	81383187
chr11	83090662	83090779
chr11	85447196	85447343
chr11	86736011	86736189
chr11	86815752	86815900
chr11	87350696	87350892
chr11	87665518	87665684
chr11	87916979	87917143
chr11	89382560	89382687
chr11	89446917	89447034
chr11	90863223	90863341
chr11	91519409	91519558
chr11	91837749	91837911
chr11	92468156	92468290
chr11	95517139	95517269
chr11	98422876	98422990
chr11	101238550	101238676
chr11	103797174	103797310
chr11	107471373	107471491
chr11	107561134	107561358
chr11	109375550	109375778
chr11	110474751	110474869
chr11	111449070	111449224
chr11	112281948	112282094
chr11	112315220	112315437
chr11	112789184	112789307
chr11	114870811	114870930
chr11	115504042	115504165
chr11	115536686	115536800
chr11	116061599	116061722
chr11	116081153	116081271
chr11	116117858	116118020
chr11	116138596	116138829
chr11	116276638	116276752
chr11	116477013	116477127
chr11	116604139	116604295
chr11	116830823	116830958
chr11	117314694	117314811
chr11	117376256	117376372
chr11	117392919	117393114
chr11	117522828	117522964
chr11	117583193	117583326
chr11	117861251	117861474
chr11	117918965	117919101
chr11	117996169	117996343
chr11	118956435	118956549
chr11	119625757	119626012
chr11	119662974	119663098
chr11	119696887	119697060
chr11	119787470	119787745
chr11	119863882	119864104
chr11	120117085	120117218
chr11	120221163	120221285
chr11	120359775	120359924
chr11	120516269	120516383
chr11	121134734	121134865
chr11	122647854	122648090
chr11	122745587	122745708
chr11	122762500	122762633
chr11	123304263	123304394
chr11	123763914	123764078
chr11	124162706	124162820
chr11	125140429	125140551
chr11	125147109	125147337
chr11	125777582	125777711
chr11	125922165	125922372
chr11	126177575	126177724
chr11	126678767	126678884
chr11	127033810	127034018
chr11	127214100	127214252
chr11	128555291	128555495
chr11	128766191	128766423
chr11	130016404	130016535
chr11	131413745	131413984
chr11	131593420	131593534
chr11	132407189	132407310
chr11	132532600	132532714
chr11	133039115	133039240
chr11	133280374	133280490
chr11	133373107	133373354
chr11	133478188	133478304
chr11	133528747	133528917
chr11	133947160	133947274
chr11	134414735	134414963
chr11	134984470	134984649
chr12	117884	118002
chr12	510457	510572
chr12	548293	548407
chr12	569532	569662
chr12	1153901	1154095
chr12	1467594	1467708
chr12	1633718	1633902
chr12	1661664	1661811
chr12	2574423	2574537
chr12	2825545	2825678
chr12	2834512	2834728
chr12	2979875	2980078
chr12	3091394	3091510
chr12	3191328	3191442
chr12	3331012	3331126
chr12	3608618	3608776
chr12	4141731	4141921
chr12	4686526	4686640
chr12	5081073	5081187
chr12	5474402	5474543
chr12	5812018	5812255
chr12	5994021	5994151
chr12	6023301	6023415
chr12	6782766	6782983
chr12	7091845	7092025
chr12	8197969	8198083
chr12	9184182	9184296
chr12	9478563	9478677
chr12	10878460	10878659
chr12	12318073	12318187
chr12	12927472	12927709
chr12	13961189	13961309
chr12	14166579	14166704
chr12	14827744	14827858
chr12	16416430	16416657
chr12	19639227	19639430
chr12	19724430	19724574
chr12	20304910	20305052
chr12	20781165	20781279
chr12	24681751	24681878
chr12	25718041	25718260
chr12	25968043	25968271
chr12	26118213	26118327
chr12	27288784	27288929
chr12	28083361	28083477
chr12	28840041	28840173
chr12	28889773	28890002
chr12	30030896	30031010
chr12	30987724	30987842
chr12	31096351	31096476
chr12	31322960	31323183
chr12	31781568	31781708
chr12	31897998	31898203
chr12	32502095	32502210
chr12	33018310	33018526
chr12	33101452	33101684
chr12	33560786	33560907
chr12	38195843	38196029
chr12	39410787	39410978
chr12	41420480	41420684
chr12	43024809	43024965
chr12	47048363	47048507
chr12	47411470	47411697
chr12	47616091	47616235
chr12	47745023	47745144
chr12	47793363	47793488
chr12	48024848	48024967
chr12	48831985	48832170
chr12	48935168	48935397
chr12	48938784	48938901
chr12	49600899	49601128
chr12	49871341	49871557
chr12	49925723	49925837
chr12	51073225	51073340
chr12	51901658	51901849
chr12	52173770	52174048
chr12	52194792	52194906
chr12	53070978	53071119
chr12	53232182	53232438
chr12	53526761	53526880
chr12	53780733	53780937
chr12	54126707	54126909
chr12	54162051	54162209
chr12	54385715	54385987
chr12	54545793	54545913
chr12	55019676	55019794
chr12	55039117	55039303
chr12	55072476	55072611
chr12	55713209	55713427
chr12	55774732	55774870
chr12	55874627	55874821
chr12	55980256	55980371
chr12	56133635	56133803
chr12	56268007	56268152
chr12	56993565	56993694
chr12	57234919	57235065
chr12	57455787	57455999
chr12	57567573	57567687
chr12	57611196	57611326
chr12	57738609	57738754
chr12	58406678	58406792
chr12	59100221	59100371
chr12	60517678	60517989
chr12	61627350	61627499
chr12	61657728	61657875
chr12	62009862	62010028
chr12	62291998	62292185
chr12	62850735	62850958
chr12	63839449	63839590
chr12	64339110	64339225
chr12	64446965	64447096
chr12	64930759	64930880
chr12	65520711	65520910
chr12	65672570	65672758
chr12	67537920	67538038
chr12	68508149	68508271
chr12	68871498	68871612
chr12	69317419	69317536
chr12	70027533	70027688
chr12	70681415	70681626
chr12	71177684	71177798
chr12	71402403	71402523
chr12	71998638	71998769
chr12	75484671	75484785
chr12	75702536	75702690
chr12	75812197	75812313
chr12	75968798	75968912
chr12	76188812	76188948
chr12	84913967	84914085
chr12	87668376	87668540
chr12	92593784	92593988
chr12	92949549	92949663
chr12	92993258	92993438
chr12	94285811	94285941
chr12	95607806	95607920
chr12	95781685	95781843
chr12	97216738	97216947
chr12	98345048	98345171
chr12	98533010	98533127
chr12	99398970	99399085
chr12	99783640	99783836
chr12	100459213	100459345
chr12	101524352	101524467
chr12	102151553	102151672
chr12	103015531	103015737
chr12	104063020	104063134
chr12	104508917	104509069
chr12	104543657	104543789
chr12	104622485	104622685
chr12	105417527	105417644
chr12	105727823	105727941
chr12	106092015	106092178
chr12	107320775	107320893
chr12	107341325	107341439
chr12	107354311	107354430
chr12	107619844	107620028
chr12	108094210	108094428
chr12	108140625	108140784
chr12	108160489	108160633
chr12	108600304	108600492
chr12	108774055	108774216
chr12	108811989	108812103
chr12	109905505	109905647
chr12	110931440	110931646
chr12	111085757	111085970
chr12	111224594	111224816
chr12	111490522	111490644
chr12	111785268	111785462
chr12	112775597	112775718
chr12	112862833	112862979
chr12	112977162	112977354
chr12	113094954	113095113
chr12	113098485	113098602
chr12	113169035	113169158
chr12	113522007	113522255
chr12	113577096	113577230
chr12	115243588	115243797
chr12	115908978	115909097
chr12	115918768	115918900
chr12	116382129	116382262
chr12	117107053	117107240
chr12	117178688	117178806
chr12	117541225	117541339
chr12	118532083	118532241
chr12	118821180	118821351
chr12	120132049	120132197
chr12	120223983	120224209
chr12	120618943	120619122
chr12	120861581	120861756
chr12	120980362	120980574
chr12	120996140	120996307
chr12	121805995	121806267
chr12	121811860	121811987
chr12	121871421	121871570
chr12	122138221	122138397
chr12	123064372	123064543
chr12	123267954	123268150
chr12	123702140	123702257
chr12	123933981	123934182
chr12	124315714	124315895
chr12	124639195	124639436
chr12	124760148	124760354
chr12	125210599	125210726
chr12	125214995	125215209
chr12	125519479	125519629
chr12	125520543	125520696
chr12	127320821	127320955
chr12	127321299	127321520
chr12	127388773	127388895
chr12	129009925	129010039
chr12	129404639	129404770
chr12	129800006	129800214
chr12	130214727	130214873
chr12	130394894	130395117
chr12	130461271	130461437
chr12	130480927	130481148
chr12	130635875	130636008
chr12	131285770	131285973
chr12	131460287	131460417
chr12	131621908	131622073
chr12	131680531	131680745
chr12	131844153	131844300
chr12	131912301	131912415
chr12	132578947	132579061
chr12	132694969	132695142
chr12	132724476	132724684
chr13	18621221	18621337
chr13	18745078	18745199
chr13	18875979	18876142
chr13	19288686	19288812
chr13	20065762	20065919
chr13	20305978	20306125
chr13	20574932	20575175
chr13	21122631	21122795
chr13	21142802	21142921
chr13	21199588	21199751
chr13	21248186	21248442
chr13	21957666	21957832
chr13	22038015	22038276
chr13	22405813	22405990
chr13	22968008	22968155
chr13	23848537	23848651
chr13	23863254	23863419
chr13	24272465	24272634
chr13	24493806	24493938
chr13	26029616	26029851
chr13	26946774	26946987
chr13	27118442	27118556
chr13	27322333	27322455
chr13	27668630	27668848
chr13	27720239	27720408
chr13	27917921	27918051
chr13	28031541	28031735
chr13	28344235	28344349
chr13	28886292	28886421
chr13	28975413	28975616
chr13	29361018	29361135
chr13	29486976	29487090
chr13	29708577	29708834
chr13	29730868	29731080
chr13	30049560	30049798
chr13	30542281	30542442
chr13	30787024	30787232
chr13	30859258	30859503
chr13	30905544	30905676
chr13	31009835	31009980
chr13	31032202	31032529
chr13	31032740	31032855
chr13	31234315	31234519
chr13	31364213	31364365
chr13	32585599	32585782
chr13	32991542	32991671
chr13	33334993	33335222
chr13	33350628	33350844
chr13	33429654	33429908
chr13	33719231	33719349
chr13	33961102	33961335
chr13	39362264	39362385
chr13	39425036	39425150
chr13	40977381	40977523
chr13	41359150	41359264
chr13	42603233	42603463
chr13	44007626	44007808
chr13	44924655	44924895
chr13	45460044	45460161
chr13	45603614	45603754
chr13	45718713	45718830
chr13	45836532	45836668
chr13	46334594	46334769
chr13	46567685	46567815
chr13	48626259	48626376
chr13	49801897	49802034
chr13	50324392	50324510
chr13	50652151	50652265
chr13	51784294	51784501
chr13	52075921	52076042
chr13	52810818	52810937
chr13	54872530	54872660
chr13	55089538	55089652
chr13	55266057	55266311
chr13	58981937	58982051
chr13	59252137	59252255
chr13	59616034	59616153
chr13	59955262	59955413
chr13	60676967	60677100
chr13	62919868	62920022
chr13	62972748	62972979
chr13	66458890	66459110
chr13	69501825	69502075
chr13	70652733	70652894
chr13	71034096	71034308
chr13	72792201	72792327
chr13	72794627	72794741
chr13	74584047	74584285
chr13	75172499	75172726
chr13	77242102	77242222
chr13	77949656	77949799
chr13	79435836	79436086
chr13	79622823	79622969
chr13	80146447	80146661
chr13	80711922	80712037
chr13	81753849	81754029
chr13	82072115	82072250
chr13	83378380	83378494
chr13	84167773	84167963
chr13	85851199	85851315
chr13	88043277	88043394
chr13	91046867	91046982
chr13	91049103	91049236
chr13	92029411	92029526
chr13	92881181	92881295
chr13	94847988	94848104
chr13	95178692	95178815
chr13	95359291	95359410
chr13	96184118	96184232
chr13	96844746	96844861
chr13	96868458	96868591
chr13	97072576	97072690
chr13	97531910	97532134
chr13	98087806	98087920
chr13	98256355	98256493
chr13	98350892	98351179
chr13	98498583	98498840
chr13	99744379	99744541
chr13	99997286	99997400
chr13	100720637	100720826
chr13	100788550	100788748
chr13	101778902	101779075
chr13	102139740	102139925
chr13	102901858	102901995
chr13	102961092	102961255
chr13	103054181	103054334
chr13	103162217	103162438
chr13	103736294	103736473
chr13	104636023	104636143
chr13	104821428	104821559
chr13	105213037	105213153
chr13	106038497	106038611
chr13	106127977	106128110
chr13	106357365	106357554
chr13	107290462	107290611
chr13	107866963	107867097
chr13	110005506	110005732
chr13	110395314	110395529
chr13	110465051	110465231
chr13	110831035	110831149
chr13	110871924	110872099
chr13	111389965	111390180
chr13	111440380	111440707
chr13	111915077	111915212
chr13	112134294	112134521
chr13	112275956	112276075
chr13	112276561	112277009
chr13	112277917	112278064
chr13	112280500	112280713
chr13	112284913	112285090
chr13	112288263	112288377
chr13	112296887	112297019
chr13	112301411	112301546
chr13	112304154	112304272
chr13	112309697	112309860
chr13	112310309	112310424
chr13	112312536	112312768
chr13	112313806	112313920
chr13	112314094	112314210
chr13	112314406	112314637
chr13	112314929	112315124
chr13	112317167	112317290
chr13	112317803	112317969
chr13	112652260	112652389
chr13	113014357	113014533
chr13	113161701	113162766
chr13	113206312	113206517
chr13	113228536	113228650
chr13	113364204	113364470
chr13	113478915	113479066
chr14	18968008	18968204
chr14	19433582	19433799
chr14	22654115	22654271
chr14	23348544	23348747
chr14	23402999	23403144
chr14	23488518	23488666
chr14	23603120	23603272
chr14	23633079	23633193
chr14	24609096	24609224
chr14	28401540	28401673
chr14	28633745	28633871
chr14	30127096	30127319
chr14	32003755	32003869
chr14	32608957	32609155
chr14	33865220	33865386
chr14	34546600	34546931
chr14	34556119	34556516
chr14	35196214	35196349
chr14	36176508	36176626
chr14	37099522	37099680
chr14	38301595	38301752
chr14	38503928	38504057
chr14	39884900	39885066
chr14	42058657	42058845
chr14	44455141	44455276
chr14	44515777	44515910
chr14	46643521	46643667
chr14	49111189	49111434
chr14	49268921	49269035
chr14	49345698	49345826
chr14	49662155	49662276
chr14	49943182	49943301
chr14	49971882	49972027
chr14	50068684	50068798
chr14	50943201	50943341
chr14	51021476	51021650
chr14	52091141	52091255
chr14	52244742	52244900
chr14	52986804	52986954
chr14	54278985	54279139
chr14	54808424	54808649
chr14	55536768	55536883
chr14	56419199	56419427
chr14	56749737	56749884
chr14	58401742	58401955
chr14	58586903	58587024
chr14	58921665	58921779
chr14	59108010	59108132
chr14	59584640	59584841
chr14	61449288	61449402
chr14	61628980	61629158
chr14	62545185	62545427
chr14	63245535	63245650
chr14	63344597	63344711
chr14	63591917	63592033
chr14	63943036	63943161
chr14	64782876	64782995
chr14	68269396	68269511
chr14	68328464	68328600
chr14	68510069	68510186
chr14	68610384	68610597
chr14	68785187	68785374
chr14	68881480	68881738
chr14	69017612	69017861
chr14	69324740	69324939
chr14	69544898	69545015
chr14	69924660	69925363
chr14	72114215	72114339
chr14	72500711	72500870
chr14	72548064	72548179
chr14	72604747	72604929
chr14	72801866	72801989
chr14	73972926	73973069
chr14	74438321	74438563
chr14	74631545	74631702
chr14	74664071	74664185
chr14	75098017	75098177
chr14	75226869	75227152
chr14	75979241	75979361
chr14	76566588	76566714
chr14	76693972	76694141
chr14	76827797	76827918
chr14	77178348	77178539
chr14	77256754	77256885
chr14	77768758	77768872
chr14	77909535	77909673
chr14	78303493	78303756
chr14	78405647	78405761
chr14	79332922	79333036
chr14	80296543	80296657
chr14	80622181	80622329
chr14	80868021	80868153
chr14	82038647	82038812
chr14	84002605	84002719
chr14	85310928	85311105
chr14	86320460	86320574
chr14	87600224	87600343
chr14	88316083	88316293
chr14	89582673	89582905
chr14	90091772	90091894
chr14	90760158	90760348
chr14	91220552	91220703
chr14	91239262	91239382
chr14	91573518	91573977
chr14	91875590	91875798
chr14	91926067	91926248
chr14	93230815	93230959
chr14	94079491	94079668
chr14	94309862	94309978
chr14	94321792	94321943
chr14	94331540	94331654
chr14	94569610	94569725
chr14	96583135	96583295
chr14	96587785	96588019
chr14	96673465	96673646
chr14	97098365	97098503
chr14	97310412	97310554
chr14	98833545	98833755
chr14	98856700	98856909
chr14	99330352	99330486
chr14	99537600	99537714
chr14	99579372	99579553
chr14	99592269	99592390
chr14	99727632	99727751
chr14	99735902	99736076
chr14	99945294	99945455
chr14	100165934	100166051
chr14	100314837	100314974
chr14	100333013	100333190
chr14	100424979	100425175
chr14	100464872	100465111
chr14	100530836	100530980
chr14	100674522	100674636
chr14	101079672	101079786
chr14	101494410	101494639
chr14	101539263	101539401
chr14	101630169	101630337
chr14	101836250	101836487
chr14	102066122	102066303
chr14	102417689	102418052
chr14	102901332	102901451
chr14	103062473	103062796
chr14	103129631	103129750
chr14	103970098	103970249
chr14	104096129	104096320
chr14	104146161	104146344
chr14	104263040	104263276
chr14	104275876	104275990
chr14	104707600	104707722
chr14	104874312	104874525
chr14	105067137	105067276
chr14	105248603	105248717
chr14	105414818	105415039
chr14	105559675	105559816
chr14	105575677	105575834
chr14	105605743	105605867
chr14	105680087	105680297
chr14	105696103	105696222
chr14	106074075	106074219
chr14	106252927	106253080
chr14_GL000009v2_random	76840	76991
chr15	22944711	22944918
chr15	22955487	22955627
chr15	24101081	24101237
chr15	24906848	24907080
chr15	25173452	25173572
chr15	25887206	25887366
chr15	27086361	27086587
chr15	27259222	27259336
chr15	27361479	27361622
chr15	27442133	27442295
chr15	27650940	27651060
chr15	27828075	27828198
chr15	27837716	27837886
chr15	27863318	27863469
chr15	27901954	27902080
chr15	28164998	28165136
chr15	28718034	28718173
chr15	30386292	30386421
chr15	30419898	30420024
chr15	30546206	30546320
chr15	30579852	30579985
chr15	31308407	31308585
chr15	31815104	31815316
chr15	32364934	32365048
chr15	32461317	32461447
chr15	32587656	32587798
chr15	33860788	33860921
chr15	34583995	34584118
chr15	36116500	36116628
chr15	38849488	38849662
chr15	40408464	40408588
chr15	40919736	40919920
chr15	40953175	40953303
chr15	41575827	41575944
chr15	41853426	41853601
chr15	42166646	42166760
chr15	43280220	43280374
chr15	44884569	44884776
chr15	45002857	45003090
chr15	45020719	45020849
chr15	45133578	45133692
chr15	45428925	45429136
chr15	45911709	45911925
chr15	46251353	46251515
chr15	46490574	46490688
chr15	46605470	46605597
chr15	47526560	47526693
chr15	48954133	48954268
chr15	49099341	49099455
chr15	51699705	51699819
chr15	52289115	52289287
chr15	54674286	54674458
chr15	55686528	55686711
chr15	56404973	56405099
chr15	56507186	56507305
chr15	57216985	57217099
chr15	58454172	58454339
chr15	58959295	58959429
chr15	59275345	59275485
chr15	59512549	59512761
chr15	59655161	59655302
chr15	59938957	59939195
chr15	60012780	60012921
chr15	60349767	60350229
chr15	60534256	60534382
chr15	61657204	61657451
chr15	61717350	61717474
chr15	62094264	62094387
chr15	62124799	62124956
chr15	62224356	62224482
chr15	62432772	62432976
chr15	62904683	62904849
chr15	63090884	63091002
chr15	63978163	63978331
chr15	64005605	64005742
chr15	64612624	64612795
chr15	64806910	64807025
chr15	65426350	65426564
chr15	65998260	65998467
chr15	66617782	66617964
chr15	67146901	67147042
chr15	67839983	67840346
chr15	67921900	67922014
chr15	68231697	68231873
chr15	68303650	68303795
chr15	68551879	68552094
chr15	68561288	68561402
chr15	69091386	69091518
chr15	69127745	69127911
chr15	69281519	69281654
chr15	69731661	69731892
chr15	70014963	70015108
chr15	70210414	70210613
chr15	70250699	70250933
chr15	70410631	70410745
chr15	70647002	70647156
chr15	71451998	71452206
chr15	71566669	71566783
chr15	72005544	72005705
chr15	72870448	72870592
chr15	73340585	73340730
chr15	73684506	73684620
chr15	73713609	73713723
chr15	73737042	73737164
chr15	73788597	73788777
chr15	73799963	73800085
chr15	73955654	73955863
chr15	74338079	74338235
chr15	74767664	74767814
chr15	75012855	75013038
chr15	75034497	75034613
chr15	75044686	75044800
chr15	75059864	75060031
chr15	75450367	75450489
chr15	75710058	75710299
chr15	75902109	75902223
chr15	75983956	75984132
chr15	76159381	76159661
chr15	76575179	76575409
chr15	77266408	77266528
chr15	77556650	77556820
chr15	77587442	77587556
chr15	77743066	77743197
chr15	77881133	77881372
chr15	78740006	78740152
chr15	78752998	78753117
chr15	78770325	78770568
chr15	79016739	79016879
chr15	79643491	79643643
chr15	79743622	79743737
chr15	79934076	79934238
chr15	80260033	80260151
chr15	81161570	81161759
chr15	82174215	82174437
chr15	82597399	82597527
chr15	83496554	83496758
chr15	84632343	84632505
chr15	85521003	85521179
chr15	88320966	88321191
chr15	88647990	88648118
chr15	88768117	88768308
chr15	89510099	89510231
chr15	89632625	89632739
chr15	89758317	89758456
chr15	89792401	89792515
chr15	90069722	90069837
chr15	90912669	90912792
chr15	91153798	91153931
chr15	93261815	93262044
chr15	94122151	94122291
chr15	97459969	97460128
chr15	97691837	97692016
chr15	98790466	98790580
chr15	99487367	99487549
chr15	100393611	100393763
chr15	100727808	100728069
chr15	100886439	100886554
chr15	101578970	101579084
chr15	101673215	101673332
chr16	497255	497377
chr16	568542	568672
chr16	637214	637372
chr16	700024	700138
chr16	702147	702273
chr16	878628	878803
chr16	1085043	1085271
chr16	1088663	1088834
chr16	1116983	1117099
chr16	1345604	1345781
chr16	1443710	1443838
chr16	1497834	1498036
chr16	1519439	1519689
chr16	1567655	1567882
chr16	2032592	2032747
chr16	2082910	2083055
chr16	2127914	2128434
chr16	2438302	2438426
chr16	2451837	2452046
chr16	2712856	2712984
chr16	2927887	2928028
chr16	2963377	2963493
chr16	3069480	3069703
chr16	3082128	3082300
chr16	3482674	3482798
chr16	4267501	4267633
chr16	4316844	4316978
chr16	4364931	4365045
chr16	4620475	4620595
chr16	5026911	5027141
chr16	6228618	6228768
chr16	7286433	7286645
chr16	7630654	7630768
chr16	8886218	8886338
chr16	9636609	9636821
chr16	9948940	9949069
chr16	10172570	10172684
chr16	10504834	10504966
chr16	10740422	10740585
chr16	10842413	10842573
chr16	11047376	11047523
chr16	11073343	11073459
chr16	11325006	11325157
chr16	12030831	12030964
chr16	14402322	14402475
chr16	15702795	15702909
chr16	15942957	15943076
chr16	18750670	18750791
chr16	20036486	20036600
chr16	20140782	20140942
chr16	20397690	20397820
chr16	20876947	20877061
chr16	21364575	21364689
chr16	21509978	21510113
chr16	21534823	21534982
chr16	22141418	22141536
chr16	22307948	22308090
chr16	23100916	23101111
chr16	23997343	23997460
chr16	24270514	24270645
chr16	24676098	24676224
chr16	25327044	25327159
chr16	25588635	25588795
chr16	25767928	25768154
chr16	27315460	27315677
chr16	27377343	27377552
chr16	27382453	27382632
chr16	27447416	27447644
chr16	27784523	27784728
chr16	28322594	28322731
chr16	28495607	28495743
chr16	28842719	28842840
chr16	29130406	29130602
chr16	29209121	29209324
chr16	29603167	29603338
chr16	29620821	29621010
chr16	30573523	30573637
chr16	30792128	30792264
chr16	30859621	30859735
chr16	30965045	30965272
chr16	31149524	31149752
chr16	31335160	31335358
chr16	32872999	32873113
chr16	32946411	32946544
chr16	33181448	33181562
chr16	33988396	33988567
chr16	35576793	35576917
chr16	46789872	46790051
chr16	47513291	47513462
chr16	47658282	47658412
chr16	48156368	48156549
chr16	48680952	48681138
chr16	49596063	49596181
chr16	50677103	50677221
chr16	53075614	53075737
chr16	54053659	54053864
chr16	55069755	55069889
chr16	55208567	55208730
chr16	55963547	55963686
chr16	56711513	56711644
chr16	57066330	57066546
chr16	57465165	57465339
chr16	57575021	57575255
chr16	57593119	57593242
chr16	57639195	57639372
chr16	57938950	57939232
chr16	57995797	57996052
chr16	58175639	58175817
chr16	58497780	58497894
chr16	58508179	58508294
chr16	58666371	58666530
chr16	58772536	58772717
chr16	61257664	61257806
chr16	62249138	62249356
chr16	62551546	62551660
chr16	66188777	66188913
chr16	66193903	66194019
chr16	66219853	66219970
chr16	66370779	66370974
chr16	66433841	66433973
chr16	66441462	66441609
chr16	66910516	66910699
chr16	67017610	67017724
chr16	67390692	67390851
chr16	67646207	67646447
chr16	67961905	67962064
chr16	69486252	69486417
chr16	70681383	70681497
chr16	70971096	70971279
chr16	71238063	71238223
chr16	71297556	71297693
chr16	71359104	71359312
chr16	73071253	73071466
chr16	73864750	73864936
chr16	74398661	74398795
chr16	78998869	78998983
chr16	79430607	79430781
chr16	79453177	79453326
chr16	81477830	81477996
chr16	81939413	81939572
chr16	82086419	82086568
chr16	83187449	83187637
chr16	84031695	84031947
chr16	84136128	84136242
chr16	84481889	84482077
chr16	84505093	84505221
chr16	85205566	85205717
chr16	85333178	85333297
chr16	85382121	85382235
chr16	85781740	85781945
chr16	86694402	86694633
chr16	86726500	86726731
chr16	86884020	86884137
chr16	86897587	86897806
chr16	87002889	87003326
chr16	87284430	87284544
chr16	87684292	87684432
chr16	87890010	87890181
chr16	88175043	88175186
chr16	88339148	88339350
chr16	88339654	88339856
chr16	88411339	88411603
chr16	88417768	88417935
chr16	88713555	88713690
chr16	88738469	88738588
chr16	89052940	89053094
chr16	89178749	89178932
chr16	89618874	89619648
chr16	90175754	90175942
chr16_KI270728v1_random	394237	394356
chr16_KI270728v1_random	667395	667511
chr17	187204	187325
chr17	286396	286544
chr17	309481	309850
chr17	517360	517474
chr17	552440	552570
chr17	746531	746664
chr17	1482641	1482866
chr17	1592807	1592950
chr17	2029645	2029906
chr17	2223087	2223283
chr17	2964329	2964443
chr17	3080939	3081115
chr17	3655814	3655947
chr17	3656040	3656309
chr17	3656397	3656560
chr17	3665856	3665970
chr17	3972828	3972990
chr17	4772058	4772172
chr17	5007614	5007729
chr17	6348450	6348678
chr17	6702720	6702896
chr17	6704571	6704685
chr17	6862848	6863089
chr17	7289352	7289533
chr17	7325018	7325145
chr17	7411130	7411357
chr17	7711907	7712054
chr17	7906254	7906372
chr17	8007714	8007828
chr17	8013674	8013871
chr17	9182594	9182763
chr17	9261983	9262121
chr17	9356409	9356683
chr17	9881579	9881741
chr17	11508490	11508699
chr17	11945128	11945292
chr17	11987733	11987944
chr17	12523936	12524057
chr17	12786650	12786793
chr17	14548798	14548932
chr17	15515921	15516068
chr17	15654661	15654829
chr17	16450621	16450803
chr17	16465644	16465872
chr17	17232131	17232365
chr17	17632030	17632158
chr17	17780909	17781025
chr17	17840691	17840896
chr17	18229194	18229322
chr17	18874519	18874642
chr17	19010333	19010522
chr17	19016662	19016781
chr17	19038784	19038937
chr17	19135454	19135760
chr17	19415317	19415434
chr17	19507699	19507818
chr17	19743661	19743874
chr17	20080235	20080368
chr17	21383017	21383151
chr17	21392996	21393246
chr17	28245534	28245666
chr17	28507149	28507340
chr17	28555979	28556160
chr17	28684639	28684764
chr17	29052084	29052312
chr17	29099923	29100072
chr17	30231718	30231832
chr17	30243208	30243365
chr17	30625453	30625640
chr17	30672853	30672977
chr17	30677772	30677978
chr17	31582195	31582354
chr17	31841232	31841354
chr17	32994633	32994777
chr17	33110775	33110947
chr17	33287590	33287816
chr17	33344376	33344490
chr17	33400720	33400948
chr17	33781884	33782110
chr17	33927707	33927867
chr17	34136999	34137130
chr17	34715891	34716116
chr17	34776809	34776953
chr17	34890729	34890950
chr17	36653654	36653833
chr17	36828246	36828377
chr17	36966701	36966905
chr17	37152624	37152744
chr17	38470221	38470345
chr17	38540617	38540848
chr17	38546674	38546834
chr17	38568127	38568258
chr17	38569476	38569592
chr17	38706959	38707073
chr17	38875119	38875236
chr17	38881968	38882094
chr17	38997594	38997745
chr17	39069751	39069865
chr17	39074450	39074608
chr17	39167233	39167349
chr17	39176238	39176364
chr17	39626415	39626546
chr17	39765775	39766478
chr17	39791419	39791576
chr17	39792666	39792962
chr17	40077552	40077666
chr17	40322155	40322386
chr17	40331785	40331974
chr17	41169364	41169482
chr17	41575600	41575714
[truncated: 3,202 more rows]

## Sheet: SNORD3A
Supplementary Table 3. Chromatin regions associated with U1, SNORD3A or SNORD118 revealed by ChIRP.
Chr	Start	End
chr1	1692383	1692487
chr1	1745669	1745760
chr1	5674018	5674101
chr1	17541328	17541464
chr1	26246753	26246924
chr1	32292836	32292938
chr1	33670487	33670588
chr1	36983424	36983534
chr1	43172631	43172724
chr1	47532198	47532374
chr1	48242181	48242326
chr1	54400099	54400274
chr1	64107090	64107199
chr1	90657783	90657893
chr1	91387202	91387464
chr1	100539896	100539989
chr1	109720764	109720878
chr1	112695254	112695340
chr1	125179303	125179438
chr1	125180104	125180232
chr1	143214754	143214847
chr1	143240142	143240228
chr1	152475309	152475392
chr1	170388465	170388616
chr1	185227210	185227373
chr1	194371954	194372070
chr1	194433742	194433836
chr1	197354778	197354863
chr1	207321202	207321319
chr1	210597734	210597820
chr1	233145788	233145892
chr1	234611675	234611758
chr10	1478734	1478847
chr10	16947651	16947845
chr10	26292274	26292357
chr10	26583974	26584123
chr10	31253705	31253809
chr10	33431690	33431810
chr10	33825452	33825559
chr10	41859891	41859974
chr10	41860247	41860358
chr10	42815292	42815376
chr10	42856575	42856664
chr10	43729489	43729578
chr10	45644024	45644117
chr10	48531626	48531727
chr10	64043539	64043717
chr10	65354801	65354939
chr10	71177878	71177961
chr10	71392083	71392183
chr10	87050298	87050388
chr10	98529913	98530058
chr10	98882728	98882813
chr10	100325362	100325445
chr10	114862025	114862167
chr10	127000813	127000940
chr11	5224907	5226138
chr11	5226483	5226604
chr11	13317062	13317177
chr11	28887505	28887615
chr11	29724711	29724812
chr11	58355597	58355772
chr11	59977909	59978005
chr11	74511567	74511683
chr11	79894313	79894396
chr11	85337641	85337795
chr11	102064220	102064349
chr11	117010377	117010478
chr11	130486751	130486879
chr12	6072364	6072449
chr12	8252217	8252307
chr12	10750352	10750469
chr12	12406918	12407055
chr12	47954707	47954824
chr12	73476251	73476347
chr12	84498730	84498874
chr12	85321558	85321654
chr12	94371105	94371199
chr12	100382104	100382197
chr12	102082323	102082471
chr12	126507877	126507960
chr12	129514482	129514565
chr13	19353795	19353878
chr13	19804320	19804412
chr13	24495910	24495994
chr13	26099585	26099674
chr13	30066388	30066483
chr13	34626962	34627092
chr13	41455954	41456037
chr13	43208461	43208550
chr13	44242204	44242361
chr13	51459931	51460051
chr13	58379310	58379431
chr13	61657946	61658035
chr13	66374457	66374543
chr13	73845638	73845725
chr13	79221934	79222027
chr13	103049737	103049848
chr13	103121488	103121571
chr13	105248040	105248165
chr13	112064458	112064621
chr13	112334214	112334315
chr13	112698177	112698275
chr14	20343452	20343547
chr14	31602400	31602595
chr14	58572598	58572685
chr14	66159254	66159337
chr14	76529391	76529475
chr14	77269743	77269826
chr14	89788583	89788686
chr14	95430349	95430444
chr14	101145536	101145641
chr14	101922019	101922148
chr15	20181420	20181557
chr15	33134570	33134693
chr15	62296273	62296369
chr15	65274283	65274372
chr15	67840005	67840332
chr15	77252733	77252842
chr15	82753375	82753491
chr15	91653187	91653274
chr15	91897852	91897941
chr15	92204798	92204951
chr15	92981678	92981825
chr16	1092969	1093100
chr16	1735429	1735625
chr16	1739381	1739500
chr16	1739757	1740030
chr16	7303191	7303274
chr16	15824018	15824131
chr16	28387626	28387717
chr16	46390653	46390768
chr16	49790865	49791126
chr16	62665994	62666078
chr16	67652920	67653011
chr16	67909030	67909161
chr16	77207170	77207272
chr16	82711791	82711937
chr16	85701629	85701712
chr17	3073390	3073473
chr17	11576383	11576487
chr17	19061886	19062112
chr17	19063947	19064165
chr17	19112425	19112691
chr17	19187986	19188210
chr17	19190059	19190253
chr17	21177180	21177315
chr17	34367320	34367403
chr17	39765806	39766470
chr17	39777637	39777776
chr17	39788270	39788370
chr17	39791433	39791585
chr17	39792661	39792941
chr17	40738678	40738769
chr17	44877379	44877462
chr17	51046128	51046212
chr17	56215180	56215278
chr17	56994911	56994994
chr17	63434409	63434589
chr17	79806074	79806186
chr17	81294985	81295292
chr17_KI270729v1_random	3536	3628
chr18	13071602	13071724
chr18	27224056	27224155
chr18	29969661	29969745
chr18	30761968	30762062
chr18	33603639	33603727
chr18	34733984	34734146
chr18	37878121	37878220
chr18	57160708	57160793
chr18	68989715	68989798
chr18	71303713	71303991
chr18	74672458	74672587
chr18	77356825	77356908
chr18	77690756	77690881
chr18	78012840	78012948
chr18	78508103	78508902
chr18	79327516	79327599
chr18	79327999	79328127
chr18	80075469	80075594
chr18	80075759	80075882
chr19	18502000	18502186
chr19	39834661	39834813
chr19	39836541	39836656
chr19	39839063	39839212
chr19	39840220	39840325
chr19	39840425	39840520
chr19	39840653	39840788
chr19	40114577	40114684
chr19	45913633	45913764
chr19	52070153	52070284
chr2	3448572	3448752
chr2	8961234	8961322
chr2	18200932	18201015
chr2	22360811	22360895
chr2	25312352	25312531
chr2	27628504	27628625
chr2	32916230	32916424
chr2	73769699	73769839
chr2	88469902	88470023
chr2	89839616	89839707
chr2	101650246	101650329
chr2	102244703	102244788
chr2	132281039	132281127
chr2	158624236	158624319
chr2	178478316	178478413
chr2	196805061	196805216
chr2	200530008	200530161
chr2	218619854	218619937
chr2	230204326	230204414
chr2	240848020	240848120
chr2	240848340	240848468
chr2	240849059	240849142
chr2	240998966	240999051
chr20	1457845	1457990
chr20	7785276	7785361
chr20	8809204	8809458
chr20	16982869	16982992
chr20	24665678	24665761
chr20	24972590	24972673
chr20	25538730	25538843
chr20	33193274	33193373
chr20	37770335	37770423
chr20	44780684	44780768
chr20	59039546	59039669
chr20	64178491	64179031
chr20	64179130	64179276
chr21	7816192	7816285
chr21	8217151	8217258
chr21	8219956	8220196
chr21	8220833	8220929
chr21	8230364	8230472
chr21	8256782	8256932
chr21	8392793	8392876
chr21	8399736	8399820
chr21	8403835	8403940
chr21	8412947	8413049
chr21	8439889	8439972
chr21	8457492	8457590
chr21	8461307	8461390
chr21	8464659	8464773
chr21	16107990	16108075
chr21	34446211	34446297
chr21	37770196	37770350
chr22	11213004	11213087
chr22	17191693	17191814
chr22	23166641	23166724
chr22	26287413	26287516
chr22	30368200	30368299
chr22	35498227	35498310
chr22	38583078	38583161
chr22	45223747	45223870
chr22_KI270733v1_random	134663	134759
chr22_KI270733v1_random	136318	136524
chr3	5700017	5700100
chr3	6037957	6038040
chr3	17402153	17402297
chr3	90030270	90030418
chr3	93470355	93470803
chr3	102673799	102673906
chr3	113984533	113984626
chr3	128625615	128625708
chr3	129968169	129968315
chr3	130440622	130440705
chr3	132802472	132802569
chr3	139915050	139915193
chr3	143463250	143463347
chr3	156008742	156008826
chr3	158108509	158108700
chr3	159327167	159327312
chr3	161101076	161101238
chr3	183174872	183174988
chr3	192205849	192205941
chr4	528023	528147
chr4	1144781	1144869
chr4	4322226	4322337
chr4	4823260	4823343
chr4	12161981	12162110
chr4	48025085	48025172
chr4	49709997	49710140
chr4	49710531	49710614
chr4	53459411	53459497
chr4	57144031	57144139
chr4	83161752	83161864
chr4	84433291	84433441
chr4	84745062	84745159
chr4	86266087	86266227
chr4	95867505	95867649
chr4	102657405	102657562
chr4	110059708	110059816
chr4	113052544	113052721
chr4	132200074	132200168
chr4	142066021	142066114
chr4	157968972	157969055
chr4	172576679	172576763
chr4	175884073	175884156
chr4	180484729	180484891
chr4	187077707	187077872
chr4	188962404	188962506
chr5	164648	164732
chr5	259031	259117
chr5	259986	260133
chr5	260684	260858
chr5	1569928	1570324
chr5	1571068	1571183
chr5	2190283	2190398
chr5	2224982	2225088
chr5	4481320	4481429
chr5	33434575	33434699
chr5	40074477	40074560
chr5	49601590	49601701
chr5	49658632	49658722
chr5	59713721	59713820
chr5	84315599	84315761
chr5	84691566	84691670
chr5	85237159	85237263
chr5	97178533	97178673
chr5	97178728	97178813
chr5	106868793	106868944
chr5	128919790	128919948
chr5	132411226	132411388
chr5	141184610	141184709
chr5	149259865	149259957
chr5	163328337	163328462
chr5	164363274	164363357
chr5	170652543	170652717
chr6	4428022	4428109
chr6	8685910	8686056
chr6	8865352	8865451
chr6	9701549	9701713
chr6	11150114	11150232
chr6	11215827	11216044
chr6	15147022	15147160
chr6	16148268	16148434
chr6	28373119	28373230
chr6	32956678	32956761
chr6	46043737	46043826
chr6	52157611	52157712
chr6	66479816	66479929
chr6	68665098	68665190
chr6	70234513	70234624
chr6	73520962	73521264
chr6	77769946	77770106
chr6	86142076	86142179
chr6	86254753	86254836
chr6	92119474	92119559
chr6	96708053	96708165
chr6	123213243	123213365
chr6	127519317	127519443
chr6	137465691	137465779
chr6	143486028	143486114
chr6	156463889	156464035
chr6	157903635	157903740
chr6	164370595	164370693
chr6	165301258	165301444
chr6	168840089	168840173
chr6	168841056	168841206
chr6	169024986	169025230
chr6	169025290	169025420
chr7	1103869	1103957
chr7	1869248	1869334
chr7	8561665	8561852
chr7	10143238	10143389
chr7	16855463	16855546
chr7	26049945	26050205
chr7	26682900	26682983
chr7	28891214	28891297
chr7	31687069	31687187
chr7	36099010	36099116
chr7	37551034	37551198
chr7	43480161	43480284
chr7	84700591	84700727
chr7	97253557	97253723
chr7	102909309	102909410
chr7	118544497	118544584
chr7	121387444	121387531
chr7	141808496	141808599
chr7	155345602	155346102
chr7	155346196	155346325
chr7	155346377	155346567
chr7	155346625	155346962
chr7	155347039	155348940
chr7	156923549	156923632
chr7	156946089	156946262
chr7	157760307	157760391
chr8	15286080	15286273
chr8	20165497	20165580
chr8	20614787	20614961
chr8	21570853	21570939
chr8	30550564	30550733
chr8	37620350	37620444
chr8	38675711	38675891
chr8	43378331	43378422
chr8	46982688	46982926
chr8	49151555	49151638
chr8	50824954	50825039
chr8	63173988	63174122
chr8	69690066	69690352
chr8	69725991	69726075
chr8	81627969	81628082
chr8	81842370	81842580
chr8	87713235	87713329
chr8	91413741	91413909
chr8	93831009	93831092
chr8	97358264	97358402
chr8	106534550	106534668
chr8	110965555	110965654
chr8	115528316	115528399
chr8	122093436	122093600
chr8	130634181	130634272
chr8	133316478	133316580
chr8	140829873	140829956
chr9	10255	10372
chr9	7135692	7135903
chr9	20077429	20077512
chr9	32263006	32263098
chr9	122606734	122606950
chr9	122626090	122626173
chr9	123775777	123775923
chr9	124775251	124775383
chr9	128383819	128383902
chr9	129684620	129684817
chr9	133786273	133786434
chr9	135423857	135424010
chr9	135876538	135876624
chr9	136601212	136601301
chr9	136601424	136601544
chrUn_GL000220v1	119473	119582
chrUn_GL000220v1	128954	129066
chrUn_GL000220v1	158906	159003
chrUn_GL000220v1	160885	161029
chrUn_KI270337v1	456	597
chrUn_KI270438v1	103901	104151
chrUn_KI270438v1	104228	104344
chrUn_KI270438v1	104653	104767
chrUn_KI270438v1	104923	105114
chrUn_KI270438v1	105201	105322
chrUn_KI270438v1	109549	109962
chrUn_KI270438v1	110060	110555
chrUn_KI270438v1	111235	111819
chrUn_KI270438v1	112075	112253
chrUn_KI270438v1	112331	112439
chrUn_KI270466v1	739	866
chrUn_KI270466v1	971	1165
chrUn_KI270467v1	1192	1312
chrUn_KI270467v1	2169	2389
chrUn_KI270467v1	2476	2640
chrX	2266226	2266339
chrX	9446443	9446563
chrX	27809450	27809533
chrX	45763419	45763502
chrX	78103810	78104351
chrX	84047842	84047926
chrX	89873970	89874100
chrX	92793662	92793777
chrX	118028989	118029115
chrX	122840463	122840555
chrX	147096546	147096679
chrX	150682881	150683013
chrX	151519002	151519099
chrY	5910288	5910407
chrY	19308333	19308418

## Sheet: SNORD118
Supplementary Table 3. Chromatin regions associated with U1, SNORD3A or SNORD118 revealed by ChIRP.
Chr	Start	End
chr1	39750336	39750460
chr1	45300152	45300228
chr1	52819183	52819259
chr1	79338360	79338436
chr1	91387212	91387391
chr1	125180137	125180228
chr1	159342670	159342764
chr1	163858810	163858905
chr1	194583046	194583122
chr1	197354784	197354862
chr1	219127459	219127571
chr1	241865924	241866012
chr10	41860261	41860340
chr10	46517255	46517424
chr10	53839793	53839877
chr10	64204664	64204755
chr10	109566421	109566497
chr10	126337446	126337539
chr10	133111802	133111885
chr11	321323	322600
chr11	3233874	3233991
chr11	3257359	3257915
chr11	3303501	3303579
chr11	5224923	5225379
chr11	5225448	5225919
chr11	5226030	5226112
chr11	5226499	5226575
chr11	5642524	5642600
chr11	113640161	113640237
chr11	123055688	123055797
chr12	4637913	4638037
chr12	7160087	7160408
chr12	32253795	32254393
chr12	124320045	124320550
chr12	128617531	128617742
chr13	21527943	21528034
chr13	101780559	101780635
chr13	110965371	110965527
chr14	76861060	76861188
chr15	67840007	67840325
chr16	29141742	29141890
chr16	34588034	34588118
chr16	52397188	52397266
chr16	56338202	56338279
chr16	79395450	79395526
chr16	88103741	88103863
chr17	8173420	8173598
chr17	39765836	39765938
chr17	39766039	39766447
chr17	39788266	39788342
chr17	39792678	39792919
chr17_KI270729v1_random	3544	3628
chr18	35734939	35735021
chr18	59791119	59791223
chr18	76392760	76392876
chr18	76393850	76393978
chr18	76394432	76394519
chr19	8711982	8712111
chr19	11483611	11483743
chr19	20360010	20360086
chr19	32391091	32391210
chr19	39839071	39839209
chr19	39840227	39840319
chr19	39840675	39840751
chr19	51684823	51684927
chr19	54576737	54576859
chr19	56861758	56861857
chr2	10011207	10011399
chr2	10011455	10011557
chr2	10012508	10012630
chr2	10013103	10013179
chr2	10013751	10013837
chr2	10013901	10014312
chr2	10014403	10014652
chr2	10014956	10015051
chr2	10015885	10016092
chr2	10016202	10016278
chr2	32916228	32916420
chr2	47121511	47121599
chr2	132281046	132281126
chr2	147976563	147976652
chr2	158847007	158847144
chr2	174172418	174172494
chr2	186980309	186980390
chr2	193861405	193861549
chr2	210500135	210500214
chr20	11978506	11978582
chr20	24828678	24828777
chr20	54049420	54049513
chr20	63559315	63559875
chr21	8218316	8218452
chr21	8219970	8220176
chr21	8400511	8400668
chr21	8444752	8444842
chr21	8445610	8445705
chr21	34234811	34234908
chr22	19570704	19570870
chr22	31786819	31786922
chr22_KI270733v1_random	126048	126138
chr22_KI270733v1_random	133795	133905
chr22_KI270733v1_random	134704	134780
chr22_KI270733v1_random	136380	136480
chr22_KI270733v1_random	178108	178184
chr3	17402155	17402291
chr3	19202853	19202953
chr3	65260081	65260157
chr3	67022571	67022649
chr3	88215614	88215743
chr3	93470369	93470799
chr3	107835420	107835537
chr3	107839719	107839795
chr3	144631471	144631554
chr3	153381313	153381435
chr3	160142327	160142409
chr3	161682050	161682132
chr4	7577297	7577396
chr4	7578293	7578428
chr4	12426004	12426099
chr4	63089385	63089461
chr4	107419653	107419734
chr4	119107921	119108005
chr4	151133026	151133124
chr4	175419409	175419485
chr5	10877325	10877439
chr5	37510237	37510369
chr5	43315492	43315589
chr5	55117162	55117253
chr5	75105880	75105975
chr5	80295704	80295795
chr5	82975944	82976150
chr5	115928898	115928982
chr5	175115038	175115122
chr6	13684892	13684988
chr6	14029777	14029853
chr6	54010130	54010253
chr6	73520963	73521263
chr6	87019027	87019141
chr6	89777715	89777797
chr6	108082131	108082213
chr6	122276690	122276768
chr6	129976999	129977095
chr6	161440423	161440510
chr6	163219661	163219737
chr6	169242571	169243207
chr7	6258411	6258501
chr7	7688263	7688349
chr7	17106056	17106146
chr7	36331322	36331444
chr7	38609928	38610089
chr7	41696676	41696784
chr7	42479380	42479464
chr7	43459025	43459155
chr7	54787716	54787800
chr7	69062623	69062700
chr7	94810307	94810402
chr7	133519303	133519379
chr8	14735355	14735444
chr8	18096583	18096661
chr8	23499599	23499677
chr8	29663023	29663141
chr8	30475833	30475959
chr8	40705317	40705421
chr8	53100379	53100478
chr8	69690077	69690351
chr8	81842394	81842543
chr8	102548789	102548913
chr8	103002468	103002546
chr8	133409554	133409633
chr8	142022518	142022674
chr8	143695838	143696119
chr9	10280	10356
chr9	88381509	88381585
chr9	112048694	112048831
chr9	126444057	126444183
chr9	128851133	128851236
chrUn_GL000220v1	158904	158980
chrUn_KI270337v1	496	584
chrUn_KI270438v1	104286	104365
chrUn_KI270438v1	104654	104730
chrUn_KI270438v1	109557	109641
chrUn_KI270438v1	110132	110210
chrUn_KI270438v1	110456	110549
chrUn_KI270467v1	1206	1288
chrUn_KI270467v1	2211	2314
chrUn_KI270467v1	2509	2612
chrX	724637	725439
chrX	23413342	23413437
chrX	78103950	78104063
chrX	78104116	78104285
