# Supplementary material for: The landscape of RNA-chromatin interaction reveals small non-coding RNAs as essential mediators of leukemia maintenance
Source: Leukemia. 2024 Jun 28;38(8):1688–98. doi: 10.1038/s41375-024-02322-7 (PMC11286530; doi:10.1038/s41375-024-02322-7)
Supplement: Supplementary file 6 — Supplementary Table 4 [file 41375_2024_2322_MOESM6_ESM.xlsx]

## Sheet: snoRNA-C1
Supplementary Table 4. Active chromatin regions (C1) of snoRNA-chromatin interaction sites.
Chr	Start	End
chr1	28507517	28507737
chr1	28508673	28508707
chr1	28508708	28509068
chr1	28579691	28579817
chr1	28579818	28579897
chr1	28579898	28579923
chr1	28580192	28580393
chr1	28580897	28581017
chr1	28581018	28581031
chr1	28581032	28581037
chr1	28581038	28581186
chr1	44777787	44777945
chr1	75786989	75787127
chr1	75787950	75788324
chr1	235127552	235127912
chr11	811609	811928
chr11	62854090	62854189
chr11	62854190	62854300
chr11	62854602	62854672
chr11	62855199	62855436
chr11	62855437	62855593
chr11	62855594	62855745
chr15	66501835	66502847
chr16	1962234	1962456
chr16	1965260	1965491
chr16	2154998	2155152
chr17	7574572	7574798
chr17	7574799	7574878
chr17	16441250	16441406
chr17	38851519	38851614
chr17	38852617	38853048
chr17	64146364	64146513
chr18	49491096	49491347
chr18	49491348	49491664
chr19	3982480	3982615
chr19	10107471	10107686
chr19	10107687	10107806
chr19	10109691	10109958
chr19	17862531	17863348
chr19	49490870	49491110
chr19	49491111	49491247
chr19	50802252	50802473
chr2	10446701	10446867
chr20	2654146	2654349
chr20	49280200	49280340
chr20	49280341	49280408
chr20	49280693	49280704
chr20	49280705	49281125
chr22	39312945	39313910
chr22	39315108	39315306
chr22	39318981	39319124
chr3	12840030	12840341
chr3	39408406	39408495
chr3	39408496	39408643
chr3	186784676	186784982
chr4	52713125	52713338
chr4	52713339	52713523
chr4	118279272	118279392
chr5	40832530	40832733
chr5	112161601	112161739
chr5	139276195	139276255
chr5	139276256	139276433
chr5	181241531	181241920
chr5	181242986	181243314
chr5	181243315	181243465
chr6	31540665	31541197
chr6	31835143	31835495
chr6	31837049	31837339
chr6	85677633	85677806
chr7	130071021	130071159
chr8	56073540	56073902
chr9	92292350	92292488
chr9	92292489	92292557
chr9	127448448	127448560
chr9	127448561	127448577
chr9	136725980	136726857
