# Supplementary material for: The landscape of RNA-chromatin interaction reveals small non-coding RNAs as essential mediators of leukemia maintenance
Source: Leukemia. 2024 Jun 28;38(8):1688–98. doi: 10.1038/s41375-024-02322-7 (PMC11286530; doi:10.1038/s41375-024-02322-7)
Supplement: Supplementary file 7 — Supplementary Table 5 [file 41375_2024_2322_MOESM7_ESM.xlsx]

## Sheet: FBL narrowpeaks
Supplementary Table 5. Fibrillarin-bound sites across genome in MV4-11 (shCtrl) cells.
Chr	Start	End	Fold-change at peak summit	"-log10pvalue at peak summit	Relative summit position to peak start
chr1	633958	634069	2.82914	17.3905	66
chr1	91387228	91387546	10.4576	59.0052	78
chr1	107570810	107570920	6.50959	9.64909	32
chr1	123195695	123195779	3.83135	24.5507	42
chr1	125178863	125179442	3.23305	26.1648	274
chr1	125179603	125180872	4.28683	51.3082	600
chr1	125181795	125181878	3.57064	20.3657	49
chr1	125182144	125182705	3.48773	32.9114	448
chr1	125182833	125183195	3.66136	31.9939	184
chr1	125183558	125183857	2.6458	12.8466	193
chr1	143184627	143184716	3.7774	21.8031	60
chr1	143184808	143184969	3.10767	20.1672	115
chr1	143185090	143185332	2.91475	16.7434	66
chr1	143187220	143187440	2.95158	16.8723	49
chr1	143190367	143190449	3.27228	17.989	33
chr1	143190613	143190704	2.73835	13.5723	56
chr1	143191100	143191201	2.66007	13.1155	75
chr1	143192695	143192869	2.53556	11.5382	116
chr1	143193025	143193205	2.90285	16.8219	47
chr1	143193411	143193870	3.74821	28.5513	45
chr1	143194315	143194495	2.82818	10.2738	7
chr1	143194902	143195276	3.74309	28.2477	321
chr1	143195446	143195822	3.67139	25.8383	227
chr1	143200272	143200407	3.15771	22.259	71
chr1	143200681	143200774	2.86035	13.4542	42
chr1	143201492	143201651	3.02612	16.148	118
chr1	143202463	143202941	3.19912	20.7882	51
chr1	143203325	143203573	2.61652	12.311	45
chr1	143206078	143206195	2.63682	13.3914	72
chr1	143206314	143206494	2.54819	11.3455	128
chr1	143212451	143212593	3.39326	22.4901	51
chr1	143212862	143212976	2.16839	7.90568	57
chr1	143213150	143213343	3.10767	20.1672	134
chr1	143213927	143214011	3.3436	17.8423	58
chr1	143214239	143214548	2.57766	13.7839	65
chr1	143214654	143214916	3.62537	33.5767	101
chr1	143215295	143215398	2.43562	9.42805	89
chr1	143215633	143215970	3.25196	20.6165	43
chr1	143216624	143216892	3.76114	30.9932	214
chr1	143217483	143217938	3.30576	22.3848	252
chr1	143218062	143218227	2.86206	13.4662	21
chr1	143218314	143218472	2.98585	17.7246	46
chr1	143219179	143219324	2.54232	10.4343	41
chr1	143219686	143219952	2.54949	12.8055	95
chr1	143220103	143220415	3.18719	19.8521	166
chr1	143220546	143220651	2.49451	10.1044	26
chr1	143220921	143221099	2.96319	17.156	50
chr1	143221435	143221641	2.44598	10.44	128
chr1	143222038	143222154	2.54302	9.42528	87
chr1	143222401	143222540	3.10774	19.1681	86
chr1	143222948	143223034	2.89048	15.4602	42
chr1	143227944	143228026	3.66586	21.5347	39
chr1	143230279	143230448	2.86058	17.8632	49
chr1	143230856	143230991	3.30985	16.9489	42
chr1	143231266	143231514	3.32437	19.4708	50
chr1	143231896	143232035	3.34811	12.7471	93
chr1	143232809	143233318	3.40182	26.8753	161
chr1	143233517	143233624	3.12803	19.7475	47
chr1	143235961	143236170	3.15523	15.6891	184
chr1	143236431	143236602	2.98773	15.2876	128
chr1	143237396	143237690	3.06105	14.6502	189
chr1	143238145	143238238	3.32903	21.0511	50
chr1	143238707	143238794	3.44755	19.2555	50
chr1	143239239	143239327	2.79855	12.3343	42
chr1	143239459	143239612	3.65514	32.9227	74
chr1	143240100	143240340	3.10287	20.5223	68
chr1	143245447	143245545	3.56162	22.2334	59
chr1	143247059	143247203	2.64916	11.941	94
chr1	143247298	143247408	2.62956	13.4842	64
chr1	143249767	143250026	3.8034	30.3633	64
chr1	143251597	143251755	3.75502	32.2205	61
chr1	143251905	143252058	3.2437	21.6091	44
chr1	143252166	143252276	3.4915	23.5659	47
chr1	143252701	143253174	3.27474	28.5612	353
chr1	143253725	143253857	2.99031	17.0077	59
chr1	143254433	143254945	3.43307	30.8691	426
chr1	143255515	143256038	3.09829	20.8774	377
chr1	143256406	143256533	3.65948	29.2301	61
chr1	143256775	143256917	2.99525	16.2908	54
chr1	143262112	143262226	2.96483	16.797	54
chr1	143262329	143262901	2.79336	17.7284	405
chr1	143263374	143263496	2.95435	16.1537	42
chr1	143263631	143263787	3.06615	22.7241	81
chr1	143264047	143264292	3.12934	18.7488	76
chr1	143264454	143264786	3.56312	32.1338	216
chr1	143265838	143265920	3.36645	20.0187	41
chr1	143266393	143266621	3.46173	24.2394	170
chr1	143266723	143266911	2.52711	12.1867	133
chr1	143267283	143267526	3.83672	24.856	190
chr1	143269514	143269650	2.8309	10.6371	73
chr1	143270673	143270945	3.60329	21.5764	58
chr1	143272160	143272246	3.38643	14.2933	36
chr1	156216488	156216864	19.3021	77.8254	237
chr10	14185725	14185891	4.8195	6.30337	52
chr10	39967579	39967676	5.19612	38.2269	49
chr10	40131398	40131481	4.27687	26.5891	40
chr10	41063109	41063196	4.82198	29.4224	37
chr10	41860249	41860357	5.88958	53.106	59
chr10	41875396	41875482	4.10447	23.4087	46
chr10	41889490	41889602	4.51728	33.9066	55
chr10	42089785	42089879	4.39041	23.9447	42
chr10	42090773	42091027	3.71818	17.824	19
chr10	42095511	42095594	4.63587	22.0592	46
chr10	133689376	133689463	4.11063	24.0224	56
chr11	85483984	85484154	6.51449	11.6956	108
chr12	127165967	127166137	9.04433	24.646	74
chr13	17598831	17598927	5.72966	41.0079	33
chr13	17644867	17644992	7.17463	78.4219	61
chr13	17751976	17752096	6.19493	56.3242	56
chr13	17901549	17901631	4.52018	25.0043	54
chr13	17995831	17995918	5.03314	28.1932	36
chr13	18211760	18212116	4.06732	40.7485	289
chr13	18213007	18213207	4.4843	40.9112	67
chr13	18213635	18213717	5.2374	21.8946	48
chr13	18215336	18215423	5.09192	29.2283	48
chr14	16054788	16054870	7.2926	11.8211	15
chr14	16055737	16055819	8.28493	13.4773	33
chr14	34555486	34555634	5.58219	8.41273	139
chr14_GL000225v1_random	21468	21554	4.46603	22.4886	40
chr14_GL000225v1_random	34503	34625	2.26698	8.04323	58
chr14_GL000225v1_random	50843	50959	3.07601	18.3014	51
chr14_GL000225v1_random	67281	67369	2.73139	11.225	28
chr14_GL000225v1_random	85639	85727	3.77367	23.3356	52
chr14_GL000225v1_random	102063	102167	2.67768	6.5819	24
chr14_GL000225v1_random	129990	130090	4.73091	26.1932	50
chr16	34159193	34159275	7.08557	10.6555	55
chr16	34160713	34160806	7.08351	16.1698	41
chr16	34162443	34162535	10.652	18.9927	62
chr16	34572643	34572825	3.33991	28.0019	103
chr16	34572941	34573136	3.35541	27.9522	133
chr16	34573972	34574162	3.22048	26.8659	80
chr16	34575601	34575778	3.0852	13.2246	35
chr16	34576432	34576565	2.28387	8.39125	107
chr16	34581242	34581794	4.43056	47.5593	220
chr16	34581906	34582465	4.46054	48.5278	315
chr16	34582669	34583180	4.25816	49.4424	438
chr16	34583292	34583473	3.5635	29.969	49
chr16	34583593	34583976	3.42136	30.2751	58
chr16	34584675	34584782	2.327	9.54179	63
chr16	34584922	34585018	2.39225	9.77834	19
chr16	34586478	34587065	5.09525	53.6962	369
chr16	34587235	34587400	2.55698	10.2427	118
chr16	34587909	34588396	4.36782	48.9868	169
chr16	34588504	34588596	4.65405	31.0226	38
chr16	34589102	34589195	4.24405	30.8331	43
chr16	34589414	34589550	3.36069	22.8784	69
chr16	34590287	34590435	4.33707	41.3111	84
chr16	34592694	34592870	3.7273	33.4643	116
chr16	34593070	34593305	4.22797	37.2216	179
chr16	34593505	34593629	4.01147	36.7674	61
chr16	34594984	34595962	4.10566	38.0335	238
chr16	46386372	46386628	4.69898	50.2276	57
chr16	46386892	46387057	3.55215	29.3686	57
chr16	46387238	46387411	4.75908	40.4677	50
chr16	46387607	46388344	3.84821	39.8076	327
chr16	46388624	46389356	4.10008	46.5479	86
chr16	46389625	46391362	4.3124	50.7346	890
chr16	46394218	46394344	3.73679	31.0078	52
chr16	46394470	46395096	4.1557	48.4176	341
chr16	46398341	46399070	4.46054	48.5278	574
chr16	46399156	46399899	4.28149	47.3393	362
chr16	46400016	46400698	3.96461	43.1448	127
chr16	46400824	46401658	4.01406	43.7657	592
chr17	21973084	21973171	4.5747	26.6071	49
chr17	21988663	21988762	4.14486	22.2132	65
chr17	22521371	22521454	4.39751	20.888	41
chr17	23016268	23016472	3.4916	10.134	183
chr17	24421425	24421511	5.42259	31.3859	39
chr17	25383729	25383818	5.34485	34.7347	53
chr17	25389860	25389950	7.03736	39.6653	35
chr17	25569189	25569276	5.48879	35.9802	48
chr17	25920163	25920250	4.62857	27.9084	44
chr17	26594853	26594945	6.00882	37.7359	31
chr17	26603851	26604126	8.23298	86.9189	61
chr17	26619814	26620079	6.42363	47.006	211
chr17	26885725	26885838	4.33431	33.9786	63
chr17	32822471	32822864	21.5192	77.2398	153
chr17	35151103	35151343	10.9174	26.4825	61
chr17_KI270729v1_random	3523	3641	6.78315	63.934	55
chr17_KI270729v1_random	21509	21600	5.30118	31.482	48
chr17_KI270729v1_random	23514	23610	6.03034	42.0457	51
chr19	4035725	4035827	5.99103	8.44738	20
chr19	24000850	24000958	11.2438	20.4335	53
chr19	24001891	24001984	6.97774	11.6748	52
chr1_KI270709v1_random	3252	3511	2.85972	17.5031	79
chr1_KI270709v1_random	3735	3831	2.5354	10.5306	67
chr1_KI270709v1_random	4180	4392	2.8279	12.5311	51
chr1_KI270709v1_random	5550	5676	3.2708	20.5623	60
chr1_KI270709v1_random	6681	6792	2.55673	8.77699	65
chr1_KI270709v1_random	7153	7600	3.97434	38.5825	376
chr1_KI270709v1_random	9943	10051	2.66228	12.6633	61
chr1_KI270709v1_random	11775	11893	2.67996	12.4819	64
chr1_KI270709v1_random	15529	15636	3.35057	18.7819	48
chr1_KI270709v1_random	15803	15888	3.0896	16.2327	50
chr1_KI270709v1_random	16129	16215	2.54539	10.8901	25
chr2	89838075	89838196	4.217	34.163	54
chr2	89839651	89839737	3.5912	18.8016	23
chr2	89840469	89840551	3.91326	20.2791	49
chr2	132255592	132255674	7.32238	11.0907	60
chr2	132257635	132257761	16.1479	35.428	67
chr2	132281412	132281558	7.14397	12.7398	56
chr2	229180776	229181021	10.3049	27.1445	66
chr20	26208017	26208782	16.5772	81.101	203
chr20	26209126	26209650	22.1838	117.862	410
chr20	29298447	29298529	6.94224	10.3987	24
chr20	29299380	29299628	5.66681	11.3691	174
chr20	29300901	29301060	8.2463	21.4097	77
chr20	29741442	29741548	10.0856	21.013	37
chr20	29742072	29742231	8.8249	17.3444	81
chr20	29744125	29744207	6.7717	10.6366	65
chr20	30487515	30487602	10.6507	18.3111	62
chr20	30488694	30488827	10.6507	18.3111	52
chr20	30489170	30489252	9.31939	15.331	47
chr20	30512094	30512180	9.98506	16.8071	28
chr20	30513578	30513669	11.8356	21.8966	37
chr20	30513888	30513984	11.1644	22.8177	59
chr20	31068680	31068767	3.91326	20.2791	38
chr20	31069289	31069382	5.27159	32.0611	60
chr20	31073636	31073718	4.4143	16.3055	60
chr20	31157666	31157748	3.6909	9.81784	62
chr20	31186484	31186609	4.20168	22.2524	59
chr20	33732105	33732374	9.3762	16.8382	71
chr21	8205027	8209183	24.2677	97.5493	3876
chr21	8209321	8219856	19.4989	104.255	9399
chr21	8220268	8220622	7.11017	19.0099	201
chr21	8249244	8252495	17.7388	79.2187	1596
chr21	8252688	8254281	15.643	60.6018	251
chr21	8254418	8260954	19.1527	73.2315	2883
chr21	8388079	8392189	20.8062	86.4075	1619
chr21	8392326	8402402	16.6418	87.7267	3214
chr21	8402530	8402940	5.13295	16.4178	357
chr21	8403316	8403401	6.13031	13.8539	34
chr21	8432273	8447124	19.6414	115.144	14463
chr21	8448255	8448337	5.23454	11.6146	39
chr21	8986650	8988717	12.8805	64.4406	591
chr21	10269882	10270000	5.30089	46.0453	60
chr21	10270282	10270526	4.62097	39.6007	50
chr21	10271807	10272124	4.23639	39.9729	191
chr21	10274133	10274220	4.40014	19.9711	25
chr21	10325630	10325923	6.43671	53.7298	56
chr21	10326196	10326355	3.38021	18.0968	42
chr22	11627558	11627643	8.8249	17.3444	32
chr22	11630222	11630336	11.0769	28.6035	68
chr22	11630444	11630532	7.90811	13.9919	46
chr22	18205359	18205442	5.11138	23.9217	39
chr22	18730616	18730723	6.85467	51.8895	48
chr22	18890915	18891015	4.19953	21.9455	50
chr22_KI270733v1_random	121263	136199	22.7396	146.429	13857
chr22_KI270733v1_random	136582	136868	6.29344	15.8717	50
chr22_KI270733v1_random	137367	137580	7.34747	19.5273	87
chr22_KI270733v1_random	138035	138158	9.13856	27.0748	67
chr22_KI270733v1_random	166405	178676	19.2832	131.436	8744
chr22_KI270733v1_random	178808	179755	19.9701	62.9587	713
chr22_KI270734v1_random	116975	117063	4.5883	25.3926	41
chr22_KI270737v1_random	70140	70252	3.48521	18.5834	50
chr3	93470366	93470792	4.39295	53.608	86
chr4	7582488	7582570	6.7717	10.6366	52
chr4	49097684	49097779	4.15569	23.441	44
chr4	49150474	49150567	6.19751	40.4643	50
chr4	49154865	49154947	4.97306	21.5423	35
chr4	49646231	49646447	4.30724	13.4671	35
chr4	49647845	49647933	4.57153	26.9108	34
chr4	49652155	49652377	3.53838	18.2206	119
chr4	49657528	49657738	3.76768	26.3996	53
chr4	49709786	49710101	2.59484	12.5924	26
chr4	49710436	49710644	3.65948	29.2301	149
chr4	49711677	49711790	3.06342	19.37	47
chr4	51107291	51107430	2.53521	9.52134	121
chr4	69430900	69431021	10.5058	22.2721	68
chr4	190022060	190022151	4.18247	19.7959	50
chr5	49601110	49601209	3.53838	18.2206	58
chr5	49601545	49602188	4.05297	38.6112	545
chr5	49602285	49602465	4.29383	34.2393	54
chr5	49602563	49603064	4.89186	42.2829	321
chr5	49657630	49657714	4.16069	24.0547	31
chr5	49658126	49658458	4.38657	26.0844	287
chr5	49660697	49660789	5.66459	33.4474	47
chr5	49661136	49661218	3.54657	16.3492	40
chr5	49661641	49661828	3.25161	19.9732	106
chr5	49666982	49667153	3.7269	18.1298	30
chr5	71850931	71851098	10.0019	25.9738	86
chr5	175115034	175115127	8.1	17.0887	71
chr6	61322969	61323117	4.15408	35.633	62
chr7	60310824	60310912	4.11649	24.636	34
chr7	61578251	61578354	2.8091	6.54583	64
chr7	62351177	62351261	3.71714	16.2863	38
chr7	69062560	69062656	5.209	7.28486	58
chr7	81333719	81333818	9.46849	16.1825	40
chr8	42051954	42052090	8.75049	15.3725	72
chr8	69690111	69690332	11.4077	43.3633	79
chr9	70038356	70038449	5.33274	30.905	37
chr9	76571739	76571946	9.69104	16.9428	66
chrM	21	442	3.96929	43.754	143
chrM	571	1021	2.75652	18.521	182
chrM	1233	1611	2.8406	20.6293	59
chrM	1735	2032	2.20649	10.4676	158
chrM	2175	3031	2.66082	17.8038	463
chrM	3144	4128	2.85789	20.823	548
chrM	4841	5571	2.61438	16.8364	71
chrM	5785	6070	2.85789	20.823	230
chrM	6156	6683	2.98857	23.5879	94
chrM	6886	7281	2.67265	17.6202	50
chrM	7632	8211	2.91081	21.7743	224
chrM	8652	8761	2.40804	13.4074	74
chrM	8922	9455	2.88462	21.6559	399
chrM	9544	9967	2.52079	15.3943	269
chrM	10151	10357	2.18676	10.2794	127
chrM	10512	10795	2.94581	22.5366	133
chrM	11017	12308	2.80666	20.2472	767
chrM	12450	14135	2.91061	22.1332	366
chrM	14733	16542	3.99575	44.3681	1382
chrUn_GL000216v2	6092	6180	4.91925	25.8353	34
chrUn_GL000216v2	158649	158744	2.92119	12.4194	50
chrUn_GL000216v2	164831	165061	3.64956	15.6832	180
chrUn_GL000220v1	104448	108309	21.0286	78.9076	3706
chrUn_GL000220v1	108453	119189	19.9015	113.285	10386
chrUn_GL000220v1	119762	120018	6.38054	33.5528	117
chrUn_GL000220v1	148429	161788	17.7762	72.6934	10121
chrUn_KI270304v1	835	920	3.74226	20.2766	45
chrUn_KI270310v1	639	999	2.931	14.8666	190
chrUn_KI270333v1	1403	1567	2.71922	14.5589	66
chrUn_KI270333v1	2160	2274	3.91355	30.0452	60
chrUn_KI270336v1	857	965	2.99031	17.0077	54
chrUn_KI270337v1	480	590	3.8845	34.6179	45
chrUn_KI270411v1	290	493	2.29174	9.15502	57
chrUn_KI270438v1	100922	101008	3.09775	9.49666	58
chrUn_KI270438v1	102127	102228	2.69883	9.40701	23
chrUn_KI270438v1	103887	104364	4.46544	46.6998	415
chrUn_KI270438v1	104642	105317	4.5532	43.1721	68
chrUn_KI270438v1	105454	105559	3.38997	19.9747	52
chrUn_KI270438v1	105898	106026	2.92694	10.252	24
chrUn_KI270438v1	108752	108852	3.47579	21.0935	63
chrUn_KI270438v1	109201	110548	4.56429	48.1046	598
chrUn_KI270438v1	111221	111803	3.54501	32.167	394
chrUn_KI270438v1	111908	112448	4.29277	33.6277	491
chrUn_KI270442v1	217251	217335	6.72373	11.647	57
chrUn_KI270442v1	219358	219654	8.43051	17.1708	31
chrUn_KI270466v1	461	548	2.76295	14.9301	42
chrUn_KI270466v1	689	842	2.50742	12.0242	51
chrUn_KI270466v1	1005	1172	2.50065	13.2263	101
chrUn_KI270467v1	991	1296	4.06241	27.9587	267
chrUn_KI270467v1	2129	2409	2.8413	18.0277	59
chrUn_KI270467v1	2497	2847	3.13681	23.6732	55
chrUn_KI270467v1	3064	3165	2.62159	14.4825	64
chrUn_KI270467v1	3317	3522	3.08668	22.942	71
chrUn_KI270751v1	39700	39805	2.94035	11.9839	62
chrX	109054401	109054608	19.751	53.4303	69
chrX	126581230	126581312	7.69315	12.1685	48
chrY	10198450	10198754	8.94198	14.6338	65
chrY	10198918	10199041	9.66537	19.7715	68
chrY	11313033	11313188	2.9296	9.52861	123
chrY	56678191	56678281	4.5	27.7447	41
chrY	56684028	56684130	4.5267	32.3847	44
chrY	56686865	56686966	3.93038	21.1995	55
chrY	56690113	56690209	3.54073	20.3935	50
chrY	56699519	56699717	3.13291	13.1008	29
chrY	56702572	56702665	3.38997	19.9747	43
chrY	56707224	56707324	3.48409	22.3301	46
chrY	56708401	56708485	3.01035	14.4988	45
chrY	56714259	56714344	3.74111	21.8112	50
chrY	56715412	56715496	3.7627	17.8183	40
chrY	56716051	56716145	4.28183	28.4263	36
chrY	56727977	56728199	5.21786	42.0569	164
chrY	56728438	56728531	3.14439	17.0418	29
chrY	56734742	56734961	5.37718	44.0127	52
chrY	56736767	56736910	3.3017	15.3643	121
chrY	56743999	56744085	2.99743	12.1282	55
chrY	56748034	56748229	3.87342	20.5777	43
chrY	56753198	56753280	2.931	14.8666	40
chrY	56754585	56754674	2.73139	11.225	65
chrY	56756006	56756113	3.47562	20.1567	72
chrY	56763459	56763583	5.83382	62.032	60
chrY	56767335	56767426	4.44557	26.4543	40
chrY	56768541	56768635	3.19963	15.5725	29
