# Supplementary material for: The landscape of RNA-chromatin interaction reveals small non-coding RNAs as essential mediators of leukemia maintenance
Source: Leukemia. 2024 Jun 28;38(8):1688–98. doi: 10.1038/s41375-024-02322-7 (PMC11286530; doi:10.1038/s41375-024-02322-7)
Supplement: Supplementary file 8 — Supplementary Table 6 [file 41375_2024_2322_MOESM8_ESM.xlsx]

## Sheet: LSC_low.vs.high
Supplementary Table 6. Normalized RNA-seq reads (in RPM) of SNORD118 and SNORD3A in AML patients with low versus high LSC frequency.
Patient ID	SNORD118	SNORD3A
LSC_low_1	254.524	68.7583
LSC_low_2	742.909	28.1154
LSC_low_3	349.567	18.2151
LSC_low_4	368.517	25.2295
LSC_low_5	881.409	141.573
LSC_low_6	142.504	22.3152
LSC_low_7	292.894	18.0665
LSC_low_8	459.286	72.2505
LSC_high_1	999.017	45.0022
LSC_high_2	1782.69	31.3817
LSC_high_3	1000.66	51.9803
LSC_high_4	1530.43	105.05
LSC_high_5	1700.65	115.594
LSC_high_6	1179.01	71.3476
LSC_high_7	1236.06	15.0992
LSC_high_8	1131.97	27.7568
