# Supplementary material for: The landscape of RNA-chromatin interaction reveals small non-coding RNAs as essential mediators of leukemia maintenance
Source: Leukemia. 2024 Jun 28;38(8):1688–98. doi: 10.1038/s41375-024-02322-7 (PMC11286530; doi:10.1038/s41375-024-02322-7)
Supplement: Supplementary file 9 — Supplementary Table 7 [file 41375_2024_2322_MOESM9_ESM.xlsx]

## Sheet: Up peaks_SNORD118vsCtrl
Supplementary Table 7. Genes annotated to the differential ATAC-seq peaks in MV4-11 cells expressing control or SNORD118 shRNA.
Category	Chromosome	Start	End	Gene ID	Gene Symbol	Strand	Distance to TSS
Upstream	chr7	36633	37298	ENST00000615488	ABC7-481722F1.1	+	-67
Intron	chr7	1938772	1939733	ENST00000437877	MAD1L1	-	1297
Intron	chr7	2640568	2641879	ENST00000407643	TTYH3	+	9067
Intron	chr7	2689989	2690362	ENST00000407112	AMZ1	+	1973
Intron	chr7	6640277	6640754	ENST00000614588	ZNF316	+	3165
Upstream	chr7	30911301	30912063	ENST00000311813	AQP1	+	-173
Intron	chr7	36516500	36517421	ENST00000612871	AOAH	-	207589
Intron	chr7	38252701	38253168	ENST00000610516	TRGC2	-	78023
Intron	chr7	47304635	47305614	ENST00000311160	TNS3	-	277020
Intron	chr7	47435731	47436302	ENST00000442536	TNS3	-	103585
Intron	chr7	47532002	47532780	ENST00000434451	TNS3	-	49240
Intron	chr7	50712659	50713388	ENST00000398812	GRB10	-	19330
Intron	chr7	74587319	74587823	ENST00000470715	GTF2IRD1	+	41809
Intron	chr7	75427665	75428237	ENST00000615331	POM121C	-	58320
5'UTR	chr7	76428739	76429830	ENST00000416245	ZP3	+	646
Intron	chr7	77822048	77822767	ENST00000275575	PHTF2	+	23506
Upstream	chr7	98251804	98252730	ENST00000488667	TECPR1	-	-92
Upstream	chr7	101550913	101551783	ENST00000613091	COL26A1	+	-1855
Intron	chr7	128360598	128361383	ENST00000535159	PRRT4	-	695
Upstream	chr7	132756037	132756836	ENST00000436379	AC009365.4	+	-2534
Exon/CD	chr7	132758923	132759356	ENST00000436379	AC009365.4	+	169
Intron	chr7	149771551	149772210	ENST00000484747	ZNF467	-	1339
Intron	chr7	150964522	150965288	ENST00000262186	KCNH2	-	13410
Intron	chr6	2876295	2876889	ENST00000545177	SERPINB9P1	-	4815
5'UTR	chr6	2971528	2972122	ENST00000335686	SERPINB6	-	31
Upstream	chr6	3053532	3054242	ENST00000433761	RP1-40E16.2	+	-2003
Intron	chr6	10531702	10531815	ENST00000461400	GCNT2	+	1946
Upstream	chr6	26012041	26012565	ENST00000608919	U91328.22	+	-938
Exon/CD	chr6	30913807	30914831	ENST00000467717	VARS2	+	53
Intron	chr6	34070644	34071210	ENST00000544773	GRM4	-	40107
Upstream	chr6	34462534	34462921	ENST00000620693	PACSIN1	+	-3334
Intron	chr6	35385337	35386142	ENST00000337400	PPARD	+	43125
Downstream	chr6	35425405	35426585	ENST00000337400	PPARD	+	83381
3'UTR	chr6	39335824	39336733	ENST00000458470	KIF6	-	303405
Intron	chr6	43116104	43116757	ENST00000481273	PTK7	+	39616
Exon/CD	chr6	72987043	72987655	ENST00000445020	KNOP1P4	+	1036
Upstream	chr6	75613078	75613525	ENST00000402263	RP11-474L11.5	-	-1356
Intron	chr6	84170275	84170832	ENST00000461137	CEP162	-	24477
Intron	chr6	89474456	89475078	ENST00000447838	ANKRD6	+	41554
Intron	chr6	109322681	109323250	ENST00000506861	CCDC162P	+	13658
Intron	chr6	117928668	117929303	ENST00000360388	SLC35F1	+	21459
Upstream	chr6	138987979	138988707	ENST00000531675	REPS1	-	-612
Intron	chr6	139198601	139199613	ENST00000589192	RP1-225E12.2	-	40198
Intron	chr6	143901872	143902427	ENST00000237275	ZC2HC1B	+	37713
Intron	chr6	144347073	144347564	ENST00000421035	UTRN	+	3217
Exon/CD	chr6	166275752	166276130	ENST00000629925	RP4-655C5.9	-	1136
Intron	chr6	169721539	169722082	ENST00000366780	PHF10	-	2121
Intron	chr6	170278434	170278974	ENST00000438622	FLJ38122	+	1765
Intron	chr6	170292621	170293288	ENST00000630500	DLL1	-	13611
Exon/CD	chr5	442833	443205	ENST00000623673	EXOC3-AS1	-	141
Upstream	chr5	2836147	2836664	ENST00000509745	RP11-468D11.1	-	-1266
Upstream	chr5	10563994	10564348	ENST00000504806	ANKRD33B	+	-159
Intron	chr5	33675905	33676999	ENST00000504830	ADAMTS12	-	215740
Intron	chr5	36298378	36299032	ENST00000296604	RANBP3L	-	3197
Intron	chr5	97118447	97119237	ENST00000274382	LIX1	-	24030
Intron	chr5	122376877	122377504	ENST00000507143	CTD-2280E9.1	-	6378
Exon/CD	chr5	134004827	134005535	ENST00000606089	CTB-113I20.2	+	34
Exon/CD	chr5	139392611	139393429	ENST00000434752	PROB1	-	2693
Upstream	chr5	139488043	139488702	ENST00000515724	AC138517.5	+	-4166
Intron	chr5	145625460	145625990	ENST00000510259	PRELID2	-	139275
Intron	chr5	153628926	153629520	ENST00000520966	GRIA1	+	55995
Intron	chr5	165571599	165572576	ENST00000522189	CTC-535M15.2	+	223057
Upstream	chr5	172640645	172641200	ENST00000522853	NEURL1B	+	-344
Upstream	chr5	172788963	172789584	ENST00000604389	RP11-779O18.4	-	-3849
Intron	chr5	173323951	173324927	ENST00000265087	STC2	-	5064
Exon/CD	chr5	177303358	177303794	ENST00000478234	RAB24	-	157
Upstream	chr5	180090367	180090761	ENST00000518368	RP11-39H3.1	-	-3526
Intron	chr5	180160770	180161307	ENST00000361132	RASGEF1C	-	48115
Intron	chr5	180177318	180177827	ENST00000361132	RASGEF1C	-	31581
Intron	chr4	3414315	3414733	ENST00000513991	RGS12	+	1295
Intron	chr4	3529438	3529934	ENST00000500728	LRPAP1	-	2873
Exon/CD	chr4	4333270	4333614	ENST00000509015	RP11-265O12.1	+	11480
Intron	chr4	53702404	53703232	ENST00000506950	RP11-317M11.1	+	6917
Intron	chr4	57051190	57052036	ENST00000512512	IGFBP7	-	13990
Intron	chr4	86919405	86920644	ENST00000503001	C4orf36	-	16154
Intron	chr4	109358795	109359502	ENST00000499713	SEC24B-AS1	-	55262
Upstream	chr4	140252167	140253309	ENST00000394205	SCOC	+	-4548
Intron	chr4	152640432	152640901	ENST00000304385	TMEM154	-	39499
Downstream	chr4	153705806	153706702	ENST00000260010	TLR2	+	4754
Intron	chr4	165222408	165222916	ENST00000421009	KLHL2	+	2661
Intron	chr4	184011926	184013082	ENST00000506529	STOX2	+	1731
Intron	chr4	184168475	184169080	ENST00000296741	ENPP6	-	49184
Upstream	chr3	3179409	3180060	ENST00000478353	CRBN	-	-30
Upstream	chr3	9914905	9915344	ENST00000383812	IL17RC	+	-1950
Intron	chr3	10443432	10443967	ENST00000352432	ATP2B2	-	5914
Intron	chr3	11582287	11582893	ENST00000273038	VGLL4	-	138156
Upstream	chr3	13650422	13650896	ENST00000438915	LINC00620	+	-37
Intron	chr3	32106128	32106834	ENST00000429432	GPD1L	+	792
Intron	chr3	42846834	42847650	ENST00000492609	ACKR2	+	3278
Intron	chr3	45640025	45640313	ENST00000273317	LIMD1	+	45310
Intron	chr3	46892304	46893052	ENST00000428220	PTH1R	+	9321
Downstream	chr3	48855915	48856771	ENST00000430379	SLC25A20	-	42561
5'UTR	chr3	49276620	49277358	ENST00000343010	C3orf62	-	920
Intron	chr3	52088447	52088880	ENST00000296484	POC1A	-	65749
Intron	chr3	52090147	52090729	ENST00000296484	POC1A	-	63974
Intron	chr3	52108294	52109010	ENST00000296484	POC1A	-	45760
Intron	chr3	101248548	101249218	ENST00000193391	IMPG2	-	71677
Intron	chr3	112090222	112091007	ENST00000497610	C3orf52	+	4176
5'UTR	chr3	122514500	122515214	ENST00000494339	KPNA1	-	77
Intron	chr3	125141215	125142394	ENST00000495105	SLC12A8	-	9411
Intron	chr3	125257488	125257911	ENST00000360647	ZNF148	-	117655
Intron	chr3	126730982	126731564	ENST00000513253	CHCHD6	+	709
Upstream	chr3	126971869	126972826	ENST00000625022	RP11-61K12.2	+	-718
Upstream	chr3	128714857	128715622	ENST00000384401	SNORA24	-	-534
Upstream	chr3	129561053	129561583	ENST00000512807	PLXND1	-	-904
Intron	chr3	139588515	139588828	ENST00000506254	NMNAT3	-	89346
Intron	chr3	141231162	141231752	ENST00000505013	PXYLP1	+	2731
Upstream	chr3	144187563	144188557	ENST00000410846	RNA5SP144	-	-1040
Intron	chr3	171328782	171328955	ENST00000436636	TNIK	-	131540
Downstream	chr3	184546071	184546648	ENST00000421870	EIF2B5-AS1	-	10559
Intron	chr3	186115181	186115689	ENST00000447054	DGKG	-	49532
Intron	chr3	186967563	186968125	ENST00000417392	ST6GAL1	+	36492
Intron	chr3	186999972	187001083	ENST00000485105	ST6GAL1	+	3905
Upstream	chr3	195900405	195901341	ENST00000427576	TNK2	-	-4090
Upstream	chr2	9205679	9206437	ENST00000281419	ASAP2	+	-707
Upstream	chr2	10008486	10009272	ENST00000340444	AC010969.1	-	-2849
Intron	chr2	24329793	24330678	ENST00000412011	ITSN2	-	30274
Intron	chr2	25315950	25316679	ENST00000406659	DNMT3A	-	26276
Intron	chr2	25433801	25434507	ENST00000496972	DTNB	-	216068
Intron	chr2	26178722	26179675	ENST00000401533	GAREML	+	6107
Intron	chr2	37648442	37649016	ENST00000611976	CDC42EP3	-	23806
Intron	chr2	47071205	47073107	ENST00000464527	C2orf61	-	36629
Intron	chr2	47272067	47272834	ENST00000448713	AC073283.4	-	72539
Intron	chr2	60366053	60366593	ENST00000453476	AC007381.2	-	25052
Intron	chr2	64404127	64404547	ENST00000441630	AC008074.3	-	49461
Exon/CD	chr2	73877250	73877945	ENST00000604756	RP11-51I5.1	+	31
Intron	chr2	73907964	73908408	ENST00000409624	ACTG2	+	15178
Intron	chr2	85771878	85772735	ENST00000473116	ATOH8	+	11557
Intron	chr2	85853180	85854070	ENST00000393808	ST3GAL5	-	14029
Intron	chr2	99633770	99634719	ENST00000409236	AFF3	-	470472
Intron	chr2	100214014	100214748	ENST00000452354	LINC01104	+	6127
Intron	chr2	101173658	101174346	ENST00000463469	TBC1D8	-	78864
Intron	chr2	101219433	101219683	ENST00000463469	TBC1D8	-	33308
Intron	chr2	102482737	102483678	ENST00000295269	SLC9A4	+	9904
Intron	chr2	150623946	150624541	ENST00000440668	AC104777.4	+	11862
Intron	chr2	159211607	159212242	ENST00000470074	TANC1	+	12906
Intron	chr2	179274848	179275430	ENST00000419129	AC093911.1	+	1308
Intron	chr2	198913569	198914164	ENST00000456031	AC018717.1	-	157925
Intron	chr2	219294642	219295304	ENST00000409251	PTPRN	-	14525
Intron	chr2	231310771	231311474	ENST00000486787	ARMC9	+	17302
Intron	chr2	231924940	231925488	ENST00000409852	NPPC	-	1189
5'UTR	chr2	231961192	231962314	ENST00000441279	DIS3L2	+	45
Intron	chr2	233083478	233083558	ENST00000467393	INPP5D	+	7256
Upstream	chr2	241866189	241866755	ENST00000419912	RTP5	+	-3128
Intron	chr1	381165	381880	ENST00000455207	RP4-669L17.10	-	103686
Intron	chr1	610227	610985	ENST00000440200	RP5-857K21.4	-	109594
Intron	chr1	975926	976636	ENST00000341290	PERM1	-	5812
Intron	chr1	2025435	2026257	ENST00000378585	GABRD	+	6522
Intron	chr1	2561693	2562513	ENST00000480305	TNFRSF14	+	302
Intron	chr1	10973537	10974000	ENST00000377004	C1orf127	-	8269
Exon/CD	chr1	11790875	11791555	ENST00000376592	MTHFR	-	12030
Upstream	chr1	12229559	12230030	ENST00000613099	VPS13D	+	-273
Intron	chr1	12595930	12596444	ENST00000616661	DHRS3	-	21544
Upstream	chr1	12745175	12746458	ENST00000614859	C1orf158	+	-399
5'UTR	chr1	15152407	15153002	ENST00000451326	TMEM51	+	127
5'UTR	chr1	22636366	22636902	ENST00000374642	C1QA	+	128
Intron	chr1	25689882	25690501	ENST00000473891	MAN1C1	+	3689
Upstream	chr1	33460953	33461576	ENST00000413515	TLR12P	+	-4985
Intron	chr1	41371865	41372865	ENST00000615371	FOXO6	+	10434
Intron	chr1	41764717	41765259	ENST00000372583	HIVEP3	-	153510
Exon/CD	chr1	44826291	44827167	ENST00000372192	PTCH2	-	16334
Intron	chr1	50724469	50725279	ENST00000396153	FAF1	-	235389
Upstream	chr1	55215267	55215791	ENST00000451250	RP11-101C11.1	+	-2332
Intron	chr1	59138205	59138810	ENST00000425914	HSD52	-	8368
Intron	chr1	89170739	89171346	ENST00000294671	GBP7	-	4998
Upstream	chr1	109535586	109536184	ENST00000527748	GPR61	+	-3987
Intron	chr1	114126578	114127291	ENST00000610121	SYT6	-	26934
Intron	chr1	118963549	118963977	ENST00000207157	TBX15	-	25793
Intron	chr1	121199945	121200575	ENST00000304465	SRGAP2C	+	13158
Intron	chr1	154714224	154715080	ENST00000271915	KCNN3	-	155628
5'UTR	chr1	179293418	179294358	ENST00000367619	SOAT1	+	86
Intron	chr1	180428898	180429559	ENST00000496993	ACBD6	-	1034
5'UTR	chr1	201507107	201507613	ENST00000367306	CSRP1	-	2096
Upstream	chr1	203075466	203076444	ENST00000594572	PPFIA4	+	-48
Intron	chr1	203306361	203306775	ENST00000290551	BTG2	+	1032
Exon/CD	chr1	206967217	206967972	ENST00000487149	FCAMR	-	2888
Upstream	chr1	211932549	211933065	ENST00000416056	RP11-565J7.1	+	-3442
Intron	chr18	48784983	48785678	ENST00000587860	CTIF	+	25148
Intron	chr9	4740621	4741318	ENST00000611749	AK3	-	830
5'UTR	chr9	19126987	19127954	ENST00000276914	PLIN2	-	106
Upstream	chr9	33523195	33524555	ENST00000290943	ANKRD18B	+	-519
Intron	chr9	70615149	70615897	ENST00000377110	TRPM3	-	506075
Intron	chr9	78010775	78011321	ENST00000286548	GNAQ	-	20410
Intron	chr9	83622519	83623940	ENST00000376417	IDNK	+	61
5'UTR	chr9	87725917	87726549	ENST00000342020	CTSL	+	93
Intron	chr9	93033597	93033881	ENST00000488407	FGD3	+	3865
Intron	chr9	95772424	95773434	ENST00000433656	LINC00476	-	102551
Intron	chr9	98471160	98471634	ENST00000259455	GABBR2	-	237800
Intron	chr9	106506140	106507161	ENST00000425709	RP11-308N19.1	+	55834
Intron	chr9	110938925	110939621	ENST00000374431	LPAR1	-	98770
Intron	chr9	119322004	119322727	ENST00000265922	BRINP1	-	47102
Intron	chr9	120436997	120437473	ENST00000360822	CDK5RAP2	-	142935
Upstream	chr9	124852871	124853478	ENST00000618744	WDR38	+	-243
Intron	chr9	125530049	125531068	ENST00000373511	MAPKAP1	-	176673
Intron	chr9	128688957	128689305	ENST00000409104	SET	+	4048
Upstream	chr9	129383672	129384147	ENST00000444641	RP11-65J3.6	-	-3439
Upstream	chr9	129756986	129757474	ENST00000340607	PTGES	-	-4183
Intron	chr9	131585077	131586076	ENST00000372189	RAPGEF1	-	151962
Intron	chr9	131608613	131609706	ENST00000372189	RAPGEF1	-	128379
Upstream	chr9	133163675	133164225	ENST00000487864	GBGT1	-	-49
Intron	chr9	133558207	133559082	ENST00000393060	ADAMTSL2	+	23791
Upstream	chr9	134551826	134552516	ENST00000446184	RP11-473E2.3	+	-567
Intron	chr9	137150310	137151445	ENST00000371560	GRIN1	+	11396
Intron	chr9	137269085	137269688	ENST00000343053	NELFB	+	14213
Intron	chr8	11168792	11169739	ENST00000416569	XKR6	-	32101
Intron	chr8	13130727	13131988	ENST00000276297	DLC1	-	383529
5'UTR	chr8	22588682	22589300	ENST00000464275	PDLIM2	+	789
Intron	chr8	38703182	38703826	ENST00000521511	RP11-495O10.1	-	1351
Intron	chr8	38957277	38957982	ENST00000521382	PLEKHA2	+	5363
Intron	chr8	42512918	42513566	ENST00000524211	SLC20A2	-	21754
Exon/CD	chr8	60851940	60852398	ENST00000527921	CHD7	+	1432
Upstream	chr8	61365822	61366498	ENST00000524095	CLVS1	+	-4186
Exon/CD	chr8	85660144	85660950	ENST00000379010	REXO1L1P	-	2492
Downstream	chr8	85773872	85774500	ENST00000425429	REXO1L2P	-	4904
Downstream	chr8	85825731	85826320	ENST00000619970	REXO1L6P	-	1917
5'UTR	chr8	94262014	94262478	ENST00000396194	GEM	-	104
Intron	chr8	95100415	95100813	ENST00000521063	NDUFAF6	+	220
Intron	chr8	102044874	102045334	ENST00000518166	NCALD	-	79230
Upstream	chr8	123653774	123654736	ENST00000325995	KLHL38	-	-1305
Intron	chr8	141358938	141359599	ENST00000377741	GPR20	-	7999
Intron	chr8	141401120	141402087	ENST00000523147	PTP4A3	+	9582
Intron	chr8	142277248	142278069	ENST00000524325	TSNARE1	-	125582
Upstream	chr8	142756890	142757951	ENST00000359228	LYPD2	-	-4886
Upstream	chr8	142777329	142778614	ENST00000522906	LYNX1	-	-708
Upstream	chr8	143635490	143636088	ENST00000526926	ZNF623	+	-224
Upstream	chr8	144011929	144012830	ENST00000377470	SPATC1	+	-35
Intron	chr13	23578559	23579459	ENST00000248484	TNFRSF19	+	8639
Upstream	chr13	30545467	30545865	ENST00000442257	MFAP1P1	-	-2769
Intron	chr13	46389983	46390620	ENST00000409879	KIAA0226L	-	47889
Exon/CD	chr13	113400643	113401190	ENST00000612156	RP11-102K13.5	-	4656
Downstream	chr12	188895	189416	ENST00000397296	SLC6A12	-	21450
Intron	chr12	1545088	1545567	ENST00000545811	WNT5B	+	14508
Intron	chr12	3622169	3623586	ENST00000440314	CRACR2A	-	130225
Intron	chr12	6383472	6384412	ENST00000539925	LTBR	+	8513
Upstream	chr12	6812545	6813044	ENST00000536563	CD4	+	-758
Intron	chr12	8390147	8391071	ENST00000538304	LINC00937	-	5886
Intron	chr12	12349439	12350684	ENST00000543314	MANSC1	-	170
Intron	chr12	13000231	13001152	ENST00000543321	RP11-377D9.3	+	240
Intron	chr12	23049004	23049725	ENST00000540994	RP11-114G22.1	+	27577
Intron	chr12	24378472	24379168	ENST00000429944	RP11-444D3.1	-	183673
Downstream	chr12	31876642	31877081	ENST00000535163	RP11-428G5.5	-	10342
Intron	chr12	47870205	47870760	ENST00000549336	VDR	-	34540
Intron	chr12	49222421	49222977	ENST00000550574	TUBA1C	+	14153
Exon/CD	chr12	49297406	49298580	ENST00000530631	PRPH	+	872
Intron	chr12	49347434	49348198	ENST00000395069	DNAJC22	+	778
Intron	chr12	49673532	49674135	ENST00000335154	FMNL3	-	33581
Exon/CD	chr12	51912069	51912923	ENST00000419526	ACVRL1	+	125
Intron	chr12	51922476	51923624	ENST00000550084	ACVRL1	+	1398
Intron	chr12	53660142	53660992	ENST00000550241	ATP5G2	-	8645
Intron	chr12	53974267	53974924	ENST00000243082	HOXC11	+	1467
Intron	chr12	57831510	57832167	ENST00000398073	CTDSP2	-	14901
Exon/CD	chr12	57893548	57894167	ENST00000499481	RP11-620J15.2	-	2625
3'UTR	chr12	64714431	64715151	ENST00000418919	GNS	-	38080
Intron	chr12	94180493	94181190	ENST00000550759	RP11-74K11.2	-	5203
Intron	chr12	104477846	104478858	ENST00000546689	CHST11	+	21351
Exon/CD	chr12	107903378	107904074	ENST00000547904	RP11-554D14.2	-	222
Intron	chr12	109461097	109461683	ENST00000541077	KCTD10	-	15899
Intron	chr12	109462671	109463691	ENST00000541077	KCTD10	-	14108
Intron	chr12	113334837	113335655	ENST00000549372	SLC8B1	-	24247
Intron	chr12	117150790	117151358	ENST00000622495	FBXO21	-	39457
Upstream	chr12	118103540	118104461	ENST00000542195	VSIG10	-	-10
Intron	chr12	121590117	121590802	ENST00000541574	RP13-941N14.1	+	9667
Upstream	chr12	123601460	123602447	ENST00000542286	DDX55	+	-124
Upstream	chr12	125065017	125065695	ENST00000316519	AACS	+	-23
Exon/CD	chr11	250786	251156	ENST00000527982	PSMD13	+	187
Intron	chr11	1832324	1833107	ENST00000479276	SYT8	+	1628
Intron	chr11	1870891	1871419	ENST00000417766	LSP1	+	269
Intron	chr11	2837019	2837623	ENST00000526095	KCNQ1	+	59746
Intron	chr11	3404012	3404830	ENST00000450217	TSSC2	+	2662
Downstream	chr11	6635251	6635931	ENST00000526633	RP11-732A19.6	+	4988
Intron	chr11	19218901	19219443	ENST00000527978	RP11-428C19.4	+	22397
3'UTR	chr11	36487795	36488543	ENST00000526995	TRAF6	-	22103
Intron	chr11	60683812	60684620	ENST00000532591	LINC00301	+	30498
Intron	chr11	61004473	61005264	ENST00000538288	CD6	+	457
Downstream	chr11	61654287	61654897	ENST00000542121	RP11-855O10.3	-	1110
Upstream	chr11	61922408	61922794	ENST00000531922	RAB3IL1	-	-2334
Intron	chr11	63858727	63859181	ENST00000543220	MARK2	+	8991
3'UTR	chr11	64787488	64788147	ENST00000294066	MAP4K2	-	15424
Intron	chr11	65791606	65792103	ENST00000531907	OVOL1	+	1725
Upstream	chr11	66388870	66389281	ENST00000529855	BRD9P1	+	-534
Intron	chr11	68927191	68927739	ENST00000568742	IGHMBP2	+	1269
Upstream	chr11	69638760	69639423	ENST00000227507	CCND1	+	-1996
Intron	chr11	70901941	70902456	ENST00000460048	SHANK2	-	48873
Intron	chr11	75582958	75584157	ENST00000527803	CTD-2530H12.4	+	361
Intron	chr11	78379119	78379703	ENST00000361507	GAB2	-	38395
Intron	chr11	87076078	87077318	ENST00000531800	TMEM135	+	5181
Intron	chr11	118088620	118088939	ENST00000520063	TMPRSS4	+	11606
Intron	chr10	5873383	5873952	ENST00000380094	ANKRD16	-	16231
Upstream	chr10	5977537	5978033	ENST00000453922	IL15RA	-	-571
Intron	chr10	6033768	6034549	ENST00000379959	IL2RA	-	28167
Intron	chr10	12103543	12104252	ENST00000448829	DHTKD1	+	9637
Intron	chr10	14153452	14154173	ENST00000493380	FRMD4A	-	308282
Upstream	chr10	46106377	46107115	ENST00000582299	AGAP7P	+	-2875
Upstream	chr10	69479352	69480106	ENST00000475069	TSPAN15	+	-4096
Exon/CD	chr10	70866249	70866838	ENST00000620724	SGPL1	+	269
Upstream	chr10	71212403	71212687	ENST00000335350	UNC5B	+	-25
Intron	chr10	79270494	79271156	ENST00000472035	ZMIZ1	+	27156
Intron	chr10	86678916	86679410	ENST00000542786	LDB3	+	10471
Intron	chr10	86971001	86971638	ENST00000433214	AGAP11	+	578
Intron	chr10	86980054	86980638	ENST00000433214	AGAP11	+	9605
Intron	chr10	101062619	101062772	ENST00000470106	KAZALD1	+	622
Exon/CD	chr10	102399551	102399739	ENST00000336486	NFKB2	+	1572
Intron	chr10	103003318	103004147	ENST00000433628	CNNM2	+	85375
Upstream	chr10	124461544	124461869	ENST00000392757	LHPP	+	-128
Intron	chr10	125057198	125057723	ENST00000531469	CTBP2	-	101256
Intron	chr10	132774722	132775175	ENST00000445580	INPP5A	+	9124
Intron	chr17	752166	752702	ENST00000570364	GEMIN4	-	342
Intron	chr17	1999518	2000187	ENST00000331238	RTN4RL1	-	25493
5'UTR	chr17	3640023	3640376	ENST00000576979	CTNS	+	52
Intron	chr17	3935161	3935521	ENST00000309890	ATP2A3	-	29123
Upstream	chr17	4997317	4997934	ENST00000320785	KIF1C	+	-323
Intron	chr17	5232674	5233235	ENST00000571689	RP11-333E1.1	+	40850
Intron	chr17	5237235	5237789	ENST00000573772	RP11-333E1.1	+	14141
Upstream	chr17	6443631	6444491	ENST00000572447	FAM64A	+	-354
Intron	chr17	6548281	6549037	ENST00000421306	PITPNM3	-	7801
Upstream	chr17	7296136	7296930	ENST00000571127	YBX2	-	-1977
Intron	chr17	8955220	8955909	ENST00000577981	PIK3R5	-	10148
Intron	chr17	17063748	17064254	ENST00000341712	MPRIP	+	21152
5'UTR	chr17	21551153	21551851	ENST00000391411	C17orf51	-	178
Intron	chr17	28982139	28982777	ENST00000335960	SEZ6	-	23590
Exon/CD	chr17	29622419	29623124	ENST00000577909	CORO6	-	136
Exon/CD	chr17	30954153	30954767	ENST00000470962	ADAP2	+	206
Upstream	chr17	40307615	40308142	ENST00000577646	RARA	+	-1314
5'UTR	chr17	41811706	41812324	ENST00000355468	P3H4	-	588
Intron	chr17	42536621	42537093	ENST00000591587	NAGLU	+	327
Exon/CD	chr17	42679633	42679982	ENST00000332438	CCR10	-	2036
Intron	chr17	42775402	42776119	ENST00000589520	VPS25	+	2252
3'UTR	chr17	44011065	44011488	ENST00000589334	TMEM101	-	11875
5'UTR	chr17	44066488	44066739	ENST00000591247	LSM12	-	1006
Upstream	chr17	44968295	44968695	ENST00000253407	C1QL1	-	-424
Upstream	chr17	48053096	48053673	ENST00000583210	NFE2L1	+	-944
Intron	chr17	57604139	57605874	ENST00000577241	MSI2	+	8103
Intron	chr17	60186941	60187672	ENST00000300896	USP32	-	204828
Exon/CD	chr17	61411577	61412664	ENST00000623772	C17orf82	+	369
Intron	chr17	62611474	62612306	ENST00000583310	TLK2	+	5794
Intron	chr17	63931082	63931729	ENST00000392795	CD79B	-	931
Intron	chr17	75646061	75646520	ENST00000423245	RECQL5	-	20852
Intron	chr17	75764312	75765205	ENST00000592494	GALK1	-	399
Intron	chr17	76480757	76481444	ENST00000313080	RHBDF2	-	20307
Intron	chr17	76485666	76486160	ENST00000592123	RHBDF2	-	15499
Intron	chr17	76530415	76530813	ENST00000589342	CYGB	-	7038
Exon/CD	chr17	77571431	77572134	ENST00000623348	RP11-13K12.6	+	364
Exon/CD	chr17	78501483	78502056	ENST00000598378	DNAH17-AS1	+	5116
Intron	chr17	81142592	81143369	ENST00000572798	AATK	-	23097
Upstream	chr17	81309148	81309687	ENST00000577000	LINC00482	-	-1690
Intron	chr17	82876780	82877244	ENST00000574801	TBCD	+	12721
Upstream	chr17	83097130	83098137	ENST00000619443	AC144831.3	+	-744
Intron	chr16	570733	571588	ENST00000470411	PIGQ	+	1098
Exon/CD	chr16	2777300	2778400	ENST00000621230	CTD-2270P14.5	+	531
Intron	chr16	8581907	8582616	ENST00000623677	TMEM114	-	7488
Upstream	chr16	10382188	10382695	ENST00000396560	ATF7IP2	+	-3614
Upstream	chr16	15563666	15564106	ENST00000565857	C16orf45	+	-4097
5'UTR	chr16	15649816	15650656	ENST00000396354	NDE1	+	9
Intron	chr16	27470703	27471338	ENST00000561623	GTF3C1	-	78893
Exon/CD	chr16	28291578	28292222	ENST00000501520	RP11-57A19.2	-	164
Upstream	chr16	28597073	28598282	ENST00000526384	SULT1A2	-	-1382
Intron	chr16	54071016	54071480	ENST00000472835	FTO	+	7611
Upstream	chr16	56862621	56863211	ENST00000611887	AC012181.2	+	-2036
Intron	chr16	57112295	57113349	ENST00000565874	CPNE2	+	2271
Intron	chr16	68246703	68247785	ENST00000568082	PLA2G15	+	1852
Intron	chr16	81497544	81498101	ENST00000539778	CMIP	+	2473
Intron	chr16	84013918	84014622	ENST00000568003	SLC38A8	-	2486
Upstream	chr16	84266431	84266941	ENST00000364491	RNA5SP433	-	-3758
Upstream	chr16	85114863	85115543	ENST00000629253	FAM92B	-	-2813
Upstream	chr16	85135717	85137096	ENST00000612023	RP11-442O1.4	+	-744
Intron	chr16	88289679	88290510	ENST00000563190	LA16c-444G7.1	+	55309
Intron	chr16	88993083	88994127	ENST00000562040	CTD-2555A7.1	+	9573
Intron	chr16	89507821	89508603	ENST00000566371	SPG7	+	710
Intron	chr16	89613217	89613693	ENST00000570029	DPEP1	+	147
Intron	chr16	89686405	89687300	ENST00000514965	CDK10	+	124
Intron	chr16	89711712	89712518	ENST00000614968	VPS9D1	-	7254
Intron	chr16	89926211	89926608	ENST00000553967	TUBB3	+	3043
Downstream	chr15	30418930	30419681	ENST00000605634	RP11-382B18.5	-	1124
Downstream	chr15	31372595	31373076	ENST00000558844	KLF13	+	6681
Upstream	chr15	32433961	32435173	ENST00000566124	DNM1P32	+	-1936
Intron	chr15	43746260	43746543	ENST00000429276	CATSPER2P1	-	693
Intron	chr15	44058074	44058833	ENST00000417257	FRMD5	-	136778
Intron	chr15	51348788	51349784	ENST00000560690	GLDN	+	7340
Upstream	chr15	65029386	65030002	ENST00000559633	MTFMT	-	-162
Intron	chr15	66921189	66921800	ENST00000559904	RP11-798K3.4	+	1683
Upstream	chr15	73683554	73684206	ENST00000567189	CD276	+	-86
5'UTR	chr15	74956676	74957427	ENST00000322177	RPP25	-	413
Upstream	chr15	77991832	77992431	ENST00000562716	RP11-114H24.6	+	-1274
Intron	chr15	78760002	78760559	ENST00000388820	ADAMTS7	-	51151
Intron	chr15	80818630	80819612	ENST00000611615	CEMIP	+	39726
Intron	chr14	18399640	18400150	ENST00000547576	RP11-754I20.3	-	12369
Intron	chr14	49929961	49930965	ENST00000556434	RP11-58E21.4	-	31497
Intron	chr14	55125311	55126017	ENST00000553493	LGALS3	+	1554
Exon/CD	chr14	55579665	55580221	ENST00000554558	KTN1-AS1	-	149
Intron	chr14	59320597	59321787	ENST00000557327	DAAM1	+	21477
Exon/CD	chr14	70821739	70822435	ENST00000622856	RP6-65G23.5	+	83
Upstream	chr14	93065839	93066338	ENST00000553639	ITPK1-AS1	+	-1364
Intron	chr14	97458990	97459556	ENST00000499910	CTD-2506J14.1	+	403
Downstream	chr14	101628259	101628922	ENST00000553270	RP11-1029J19.4	-	3940
Upstream	chr14	102046236	102046851	ENST00000556229	DYNC1H1	+	-1118
Exon/CD	chr14	104157624	104157982	ENST00000315264	KIF26A	+	18763
Intron	chr14	104736023	104736643	ENST00000553540	ADSSL1	+	6440
Intron	chr14	105060786	105061773	ENST00000329797	GPR132	-	4151
Downstream	chr14	105590269	105591725	ENST00000578042	AL928742.1	-	132
Upstream	chr14	105711602	105712855	ENST00000581070	AL901608.1	-	-236
Intron	chr19	426823	428004	ENST00000264554	SHC2	-	33583
Intron	chr19	441050	441600	ENST00000264554	SHC2	-	19671
Upstream	chr19	982599	983249	ENST00000585809	WDR18	+	-1347
Intron	chr19	1768140	1768567	ENST00000382349	ONECUT3	+	15980
Upstream	chr19	2866957	2867514	ENST00000307635	ZNF556	+	-100
5'UTR	chr19	2977094	2977899	ENST00000246112	TLE6	+	50
Exon/CD	chr19	3275299	3276662	ENST00000588350	CELF5	+	2075
Intron	chr19	3284956	3285537	ENST00000591483	CELF5	+	484
Intron	chr19	3710332	3710798	ENST00000539908	TJP3	+	2062
Intron	chr19	3828308	3829057	ENST00000262961	ZFR2	-	40346
Upstream	chr19	4006989	4007800	ENST00000262971	PIAS4	+	-252
Intron	chr19	4367920	4368284	ENST00000269886	SH3GL1	-	32445
Intron	chr19	5954764	5955767	ENST00000591092	RANBP3	-	22828
Intron	chr19	6830892	6831378	ENST00000600396	VAV1	+	2673
Exon/CD	chr19	7506284	7507030	ENST00000600112	C19orf45	+	1137
Intron	chr19	9927343	9927884	ENST00000590410	OLFM2	-	8711
Downstream	chr19	10780308	10780889	ENST00000578076	MIR4748	+	344
Exon/CD	chr19	12847296	12848098	ENST00000592713	MAST1	+	462
Intron	chr19	13396355	13397034	ENST00000614285	CACNA1A	-	109530
Exon/CD	chr19	14561769	14562472	ENST00000601461	TECR	+	68
5'UTR	chr19	16888522	16889335	ENST00000248076	F2RL3	+	68
Intron	chr19	17246019	17247069	ENST00000594059	AC010646.3	-	8904
Intron	chr19	19526358	19527173	ENST00000606722	NDUFA13	+	10504
Intron	chr19	20364726	20365347	ENST00000542380	ZNF826P	-	59933
Intron	chr19	28357044	28357536	ENST00000592311	AC005780.1	-	28888
Intron	chr19	33404248	33404749	ENST00000397032	PEPD	-	117293
Intron	chr19	35953084	35953562	ENST00000592518	AF038458.3	+	6208
Intron	chr19	41809078	41809476	ENST00000599662	CEACAM3	+	464
Exon/CD	chr19	45311425	45312117	ENST00000221476	CKM	-	11206
5'UTR	chr19	45428834	45429149	ENST00000589214	ERCC1	-	219
Intron	chr19	46529708	46530904	ENST00000414155	PPP5D1	-	70894
Intron	chr19	47433076	47433612	ENST00000601757	SLC8A2	-	14278
Intron	chr19	48745115	48745474	ENST00000332955	IZUMO1	-	1615
5'UTR	chr19	49527680	49528178	ENST00000270645	RCN3	+	311
Intron	chr19	49533190	49534215	ENST00000598833	RCN3	+	5076
Intron	chr19	50190485	50191763	ENST00000598205	MYH14	+	2938
Intron	chr19	50198272	50199749	ENST00000598205	MYH14	+	10824
Intron	chr19	50621195	50621984	ENST00000595557	SYT3	-	3701
Upstream	chr19	51461621	51462329	ENST00000597352	SIGLEC8	-	-4166
Upstream	chr19	54473134	54473983	ENST00000472703	CDC42EP5	-	-387
Upstream	chrx	10014323	10015249	ENST00000380861	WWC3	+	-776
Intron	chrx	49308744	49309518	ENST00000407599	GAGE10	+	5462
Intron	chrx	68703469	68704245	ENST00000374597	STARD8	+	10206
5'UTR	chrx	109624774	109625439	ENST00000372101	KCNE5	-	66
Intron	chrx	153491315	153491978	ENST00000370210	HAUS7	-	3870
Intron	chrx	154295054	154295571	ENST00000617213	TEX28	-	541

## Sheet: Down peaks_SNORD118vsCtrl
Supplementary Table 7. Genes annotated to the differential ATAC-seq peaks in MV4-11 cells expressing control or SNORD118 shRNA.
Category	Chromosome	Start	End	Gene ID	Gene Symbol	Strand	Distance to TSS
Intron	chr7	2698912	2699271	ENST00000407112	AMZ1	+	10889
Intron	chr7	2771220	2771682	ENST00000433945	AMZ1	+	6843
Downstream	chr7	9850901	9851915	ENST00000603806	GS1-69O6.1	+	484
Downstream	chr7	10707204	10707944	ENST00000422697	AC004535.2	+	4898
Intron	chr7	11539985	11540928	ENST00000423059	THSD7A	-	291742
Intron	chr7	14834412	14835296	ENST00000467449	DGKB	-	68054
Intron	chr7	14850008	14850631	ENST00000467449	DGKB	-	52589
Intron	chr7	15357238	15357728	ENST00000342526	AGMO	-	204532
Intron	chr7	15643073	15644258	ENST00000262041	MEOX2	-	43147
Exon/CD	chr7	16268796	16269401	ENST00000457112	ISPD-AS1	+	58554
Intron	chr7	18638493	18639450	ENST00000524023	HDAC9	+	129658
Intron	chr7	19404633	19405669	ENST00000412563	AC007091.1	+	51617
Intron	chr7	22173943	22174790	ENST00000401957	RAPGEF5	-	19543
Intron	chr7	24910635	24911546	ENST00000313367	OSBPL3	-	69098
Exon/CD	chr7	28239525	28240286	ENST00000444500	JAZF1-AS1	+	21
Intron	chr7	29865755	29867041	ENST00000409290	WIPF3	+	31673
Intron	chr7	30658562	30659049	ENST00000506074	CRHR2	-	23720
Intron	chr7	32662318	32662867	ENST00000417811	DPY19L1P1	-	99195
Intron	chr7	32668932	32669634	ENST00000417811	DPY19L1P1	-	92504
Intron	chr7	34996554	34997119	ENST00000463538	DPY19L1	-	3866
Intron	chr7	40827384	40828169	ENST00000460466	SUGCT	+	19619
Intron	chr7	45599045	45599700	ENST00000621543	ADCY1	+	24487
Exon/CD	chr7	45978017	45978835	ENST00000416708	AC073115.6	+	8769
Intron	chr7	46746851	46747547	ENST00000469937	AC011294.3	-	12645
Upstream	chr7	48170587	48171489	ENST00000417403	ABCA13	+	-420
Intron	chr7	49980446	49980898	ENST00000491129	ZPBP	-	75752
Intron	chr7	51123692	51124180	ENST00000431948	COBL	-	67007
Intron	chr7	55132744	55133981	ENST00000450046	EGFR	+	23639
Intron	chr7	82183771	82184264	ENST00000356860	CACNA2D1	-	259781
Intron	chr7	87210440	87211097	ENST00000257637	TMEM243	-	8965
Intron	chr7	90579215	90579601	ENST00000456689	CDK14	+	15634
Intron	chr7	92588665	92588924	ENST00000480397	FAM133B	-	1544
Intron	chr7	106731048	106732448	ENST00000490856	CTB-111H14.1	-	701
Upstream	chr7	117588161	117589033	ENST00000448200	AC000111.5	-	-2181
Intron	chr7	120604868	120605305	ENST00000331113	KCND2	+	331418
Intron	chr7	121931440	121931927	ENST00000449182	PTPRZ1	+	58322
Intron	chr7	121936708	121937655	ENST00000449182	PTPRZ1	+	63820
Exon/CD	chr7	122012756	122013713	ENST00000483028	PTPRZ1	+	2026
Intron	chr7	126993680	126994365	ENST00000339582	GRM8	-	259272
Upstream	chr7	128236909	128237364	ENST00000308868	LEP	+	-4148
3'UTR	chr7	131501487	131501952	ENST00000446198	PODXL	-	54844
Intron	chr7	133654587	133655067	ENST00000460346	EXOC4	+	52989
Intron	chr7	141672217	141672403	ENST00000536163	KIAA1147	-	29843
Upstream	chr7	141805182	141805367	ENST00000484956	MTND1P3	-	-622
3'UTR	chr7	141928262	141929160	ENST00000546910	CLEC5A	-	18272
Intron	chr7	149559813	149560307	ENST00000463567	ZNF767P	-	64667
Intron	chr7	150851755	150852785	ENST00000460213	AOC1	+	261
Intron	chr6	3348852	3349815	ENST00000436008	SLC22A23	-	107689
Intron	chr6	9612427	9613526	ENST00000492094	OFCC1	-	326352
Intron	chr6	10033156	10033773	ENST00000485268	OFCC1	-	81310
Intron	chr6	10080767	10081456	ENST00000485268	OFCC1	-	33663
Intron	chr6	10084439	10084951	ENST00000485268	OFCC1	-	30079
Intron	chr6	14818330	14818836	ENST00000629853	RP11-146I2.1	-	203381
Intron	chr6	21716465	21717040	ENST00000607048	CASC15	+	47933
Upstream	chr6	33750603	33751440	ENST00000293756	IP6K3	-	-4116
Intron	chr6	36954004	36954846	ENST00000611814	PI16	+	6162
Intron	chr6	47278143	47278902	ENST00000296861	TNFRSF21	-	31383
Intron	chr6	53019934	53020359	ENST00000350082	ICK	-	41624
Upstream	chr6	61586820	61587632	ENST00000624857	AL356135.1	-	-191
Intron	chr6	61670920	61671387	ENST00000511849	RP1-240B8.3	-	9896
Intron	chr6	64732751	64733794	ENST00000433531	RP11-307F22.2	-	295
Downstream	chr6	89002237	89002860	ENST00000401460	RP1-72A23.3	+	1000
Intron	chr6	90068269	90068782	ENST00000406998	BACH2	-	228217
Intron	chr6	90078697	90079587	ENST00000406998	BACH2	-	217600
Upstream	chr6	95636424	95637417	ENST00000401718	RP11-374I15.1	-	-3991
Intron	chr6	109687307	109687644	ENST00000368948	AK9	-	3742
Intron	chr6	111662785	111663616	ENST00000538466	FYN	-	56862
Intron	chr6	121444017	121444657	ENST00000282561	GJA1	+	8645
Intron	chr6	123057072	123057725	ENST00000368438	CLVS2	+	60709
Downstream	chr6	131792123	131792524	ENST00000580314	MIR548H5	+	151
Intron	chr6	131966486	131966975	ENST00000435287	RP11-69I8.3	+	15784
Exon/CD	chr6	135322795	135323555	ENST00000533029	AHI1	-	204
Intron	chr6	136403043	136403910	ENST00000617204	MAP7	-	122737
Intron	chr6	136525076	136525335	ENST00000617204	MAP7	-	1008
Intron	chr6	142071773	142072287	ENST00000480652	NMBR	-	3892
Upstream	chr6	151059589	151060041	ENST00000445833	RP1-292B18.3	-	-3758
Intron	chr6	151962192	151963077	ENST00000482101	ESR1	+	18462
Intron	chr6	152356645	152356983	ENST00000471834	SYNE1	-	24406
5'UTR	chr6	152750794	152751117	ENST00000367243	VIP	+	157
Downstream	chr6	159805895	159806413	ENST00000609334	PNLDC1	+	5860
Upstream	chr6	160930628	160931066	ENST00000417479	RP3-428L16.1	+	-233
Intron	chr6	161228979	161229657	ENST00000366905	AGPAT4	-	44714
Intron	chr6	161369384	161369676	ENST00000366898	PARK2	-	1358241
Intron	chr6	162039832	162040478	ENST00000366898	PARK2	-	687616
Intron	chr6	162615145	162615816	ENST00000366898	PARK2	-	112291
Upstream	chr6	170398410	170400279	ENST00000496635	FAM120B	+	-4835
Intron	chr5	210644	213621	ENST00000296824	CCDC127	-	6083
Intron	chr5	672711	673098	ENST00000360578	TPPP	-	20491
Upstream	chr5	912381	912990	ENST00000510412	TRIP13	+	-1874
Intron	chr5	7802718	7803380	ENST00000489501	ADCY2	+	9430
Upstream	chr5	10267384	10267894	ENST00000606194	CTD-2256P15.4	-	-493
Intron	chr5	10626492	10626957	ENST00000296657	ANKRD33B	+	62256
Intron	chr5	10689276	10690090	ENST00000230895	DAP	-	71589
Intron	chr5	11321953	11322533	ENST00000304623	CTNND2	-	581800
Upstream	chr5	13859314	13860373	ENST00000503244	CTB-51A17.1	+	-495
Upstream	chr5	14879889	14880845	ENST00000515300	HNRNPKP5	-	-2448
Intron	chr5	16122283	16122924	ENST00000332432	MARCH11	-	57172
Intron	chr5	16611944	16612691	ENST00000306320	FAM134B	-	4741
Intron	chr5	17069877	17070600	ENST00000606445	BASP1	+	4640
Intron	chr5	21806799	21807457	ENST00000504376	CDH12	-	1046213
Intron	chr5	29208075	29208434	ENST00000623067	CTD-2118P12.1	+	16555
Intron	chr5	33641944	33642595	ENST00000504830	ADAMTS12	-	249923
Intron	chr5	38607226	38607897	ENST00000507786	LIFR	-	793
Intron	chr5	45578133	45578625	ENST00000303230	HCN1	-	117772
Intron	chr5	54223907	54224427	ENST00000505630	ARL15	-	86409
Intron	chr5	56900129	56901228	ENST00000453721	AC008937.3	-	10036
Intron	chr5	59608632	59609051	ENST00000512069	PDE4D	-	379863
Intron	chr5	64977592	64978252	ENST00000545000	CWC27	+	93766
Upstream	chr5	65121872	65122475	ENST00000384708	Y_RNA	+	-1196
Intron	chr5	75095276	75096000	ENST00000504022	ANKRD31	-	73527
Intron	chr5	76404641	76405093	ENST00000514350	IQGAP2	+	443
Intron	chr5	80180879	80182588	ENST00000513907	SERINC5	-	73465
Intron	chr5	93790465	93790846	ENST00000511139	FAM172A	-	33599
Intron	chr5	96067904	96068420	ENST00000507997	RP11-254I22.1	+	18047
Exon/CD	chr5	98410634	98410965	ENST00000515438	RP11-474J18.1	-	993
Upstream	chr5	98941391	98942011	ENST00000363481	Y_RNA	-	-4954
Intron	chr5	107486520	107487385	ENST00000333274	EFNA5	-	183943
Downstream	chr5	110288577	110289118	ENST00000507188	TMEM232	-	141254
Intron	chr5	114467499	114468034	ENST00000505491	KCNN2	+	34188
Intron	chr5	116545968	116546557	ENST00000509665	SEMA6A	-	8634
Intron	chr5	118533036	118533671	ENST00000506769	CTD-2281M20.1	-	28764
Upstream	chr5	119655015	119655568	ENST00000505780	CTD-2158P22.4	-	-2291
Intron	chr5	131357604	131358213	ENST00000505065	CDC42SE2	+	93808
Intron	chr5	138724459	138724911	ENST00000524127	CTNNA1	+	60848
Intron	chr5	143124379	143125187	ENST00000424007	ARHGAP26	+	3668
Upstream	chr5	143601894	143602452	ENST00000503323	CTB-57H20.1	+	-3455
Intron	chr5	147051117	147051827	ENST00000394414	PPP2R2B	-	4555
Intron	chr5	147484002	147484649	ENST00000504965	DPYSL3	-	25210
5'UTR	chr5	147782195	147782973	ENST00000616793	JAKMIP2	-	264
Intron	chr5	149887632	149888325	ENST00000617647	PDE6A	-	56815
Intron	chr5	160617034	160617658	ENST00000523598	CTC-348L5.1	+	3473
Intron	chr5	161507522	161508677	ENST00000393959	GABRB2	-	38544
Intron	chr5	168794407	168794638	ENST00000518140	SLIT3	-	506224
Intron	chr5	172443484	172443774	ENST00000311601	SH3PXD2B	-	10894
Intron	chr4	1928272	1928935	ENST00000511904	WHSC1	+	10171
Upstream	chr4	6779700	6779836	ENST00000503278	KIAA0232	+	-1607
3'UTR	chr4	7059676	7060146	ENST00000264954	GRPEL1	-	8286
Intron	chr4	12640309	12640639	ENST00000503354	ECM1P2	+	1388
Upstream	chr4	15868158	15868821	ENST00000509498	HPRT1P1	-	-2549
Intron	chr4	47367613	47368713	ENST00000510909	GABRB1	+	336530
Upstream	chr4	56804460	56804971	ENST00000581065	RN7SL357P	+	-1119
Upstream	chr4	61143101	61143972	ENST00000506379	RP11-16N2.1	+	-120
Intron	chr4	72505274	72505782	ENST00000505193	ADAMTS3	-	62517
Upstream	chr4	74056243	74057367	ENST00000514391	PPBPP2	-	-1985
Upstream	chr4	76276608	76277314	ENST00000511946	FAM47E	+	-1158
Upstream	chr4	87974985	87975792	ENST00000614857	SPP1	+	-262
Intron	chr4	97754413	97754924	ENST00000522676	STPG2	-	217686
Intron	chr4	100430279	100430943	ENST00000296420	EMCN	-	87482
Intron	chr4	106287045	106287781	ENST00000273980	TBCK	-	34082
Intron	chr4	127251599	127251700	ENST00000504050	RP11-125O18.1	-	218903
Intron	chr4	127698781	127699152	ENST00000506283	INTU	+	11152
Intron	chr4	132899101	132899721	ENST00000509628	RP11-404I7.2	-	82266
Intron	chr4	142033914	142034734	ENST00000513000	INPP4B	-	811966
Downstream	chr4	146974936	146976129	ENST00000512752	RP11-292D4.1	+	1674
Intron	chr4	149497937	149498537	ENST00000506683	RP11-526A4.1	-	54944
Upstream	chr4	155464049	155464554	ENST00000510572	MTND1P22	-	-478
Intron	chr4	166481180	166482019	ENST00000514134	RP11-217C7.1	-	44520
Intron	chr4	184815163	184815456	ENST00000515030	ACSL1	-	11509
Intron	chr4	189792791	189793614	ENST00000506276	AF146191.4	-	147069
Intron	chr4	189846060	189847141	ENST00000506276	AF146191.4	-	93671
Intron	chr3	8183548	8184673	ENST00000446281	LMCD1-AS1	-	317488
Intron	chr3	8579186	8579752	ENST00000437047	AC034187.2	-	13655
Intron	chr3	8741630	8742442	ENST00000397368	CAV3	+	8170
Intron	chr3	9172692	9173831	ENST00000433332	SRGAP3	-	43499
Intron	chr3	10205392	10206190	ENST00000256458	IRAK2	+	40926
Intron	chr3	14283078	14283676	ENST00000525575	RP11-536I6.2	-	20468
Intron	chr3	14472214	14473092	ENST00000452151	SLC6A6	+	411
Exon/CD	chr3	15269458	15270020	ENST00000383791	SH3BP5	-	62890
Intron	chr3	15271812	15272312	ENST00000383791	SH3BP5	-	60567
Intron	chr3	20054577	20055159	ENST00000426228	KAT2B	+	14170
Intron	chr3	24156338	24157057	ENST00000396671	THRB	-	338125
Intron	chr3	27345501	27345882	ENST00000491627	NEK10	-	23505
Intron	chr3	38108837	38109410	ENST00000451419	ACAA1	-	13960
Intron	chr3	38327538	38328094	ENST00000427139	DLEC1P1	-	1254
Intron	chr3	45654468	45655002	ENST00000273317	LIMD1	+	59876
Intron	chr3	46947330	46948597	ENST00000605358	CCDC12	-	28538
Upstream	chr3	49025271	49025923	ENST00000481274	IMPDH2	-	-182
Intron	chr3	53834379	53834898	ENST00000315251	CHDH	-	11752
Intron	chr3	75723406	75724117	ENST00000491507	ZNF717	-	61758
Exon/CD	chr3	97871979	97872614	ENST00000389622	CRYBG3	+	50256
Intron	chr3	98513249	98513789	ENST00000502288	CLDND1	-	9368
Intron	chr3	107308911	107309608	ENST00000496943	RP11-446H18.5	-	13505
Intron	chr3	107612652	107613212	ENST00000406780	BBX	+	13619
Upstream	chr3	114274764	114275477	ENST00000461158	TIGIT	+	-1793
Exon/CD	chr3	117997012	117997945	ENST00000484092	RP11-384F7.2	-	114
Intron	chr3	118938147	118938909	ENST00000425327	IGSF11	-	207540
Intron	chr3	122533951	122534363	ENST00000477522	PARP9	-	30420
Intron	chr3	122974926	122976188	ENST00000451055	SEMA5B	-	577
Intron	chr3	125125726	125126242	ENST00000495105	SLC12A8	-	25231
Intron	chr3	127483952	127484552	ENST00000461398	LINC01471	-	52560
Intron	chr3	127753976	127755303	ENST00000465597	MGLL	-	44825
Intron	chr3	128864632	128865741	ENST00000498297	RP11-723O4.2	-	6354
Intron	chr3	128998485	128999463	ENST00000510149	KIAA1257	-	3716
Upstream	chr3	131072013	131072715	ENST00000513940	RP11-265F19.1	-	-29
Intron	chr3	131216587	131217135	ENST00000510823	NEK11	+	51584
Intron	chr3	131360921	131361797	ENST00000502521	RP11-933H2.4	-	20116
Intron	chr3	132867740	132868436	ENST00000504440	NPHP3-AS1	+	145746
Intron	chr3	133943486	133944049	ENST00000310926	SLCO2A1	-	86309
Upstream	chr3	136838790	136840121	ENST00000609553	RP11-731C17.2	-	-434
Intron	chr3	138196996	138197496	ENST00000468560	ARMC8	+	9470
Intron	chr3	138384692	138385346	ENST00000474559	MRAS	+	35757
Intron	chr3	139327804	139328150	ENST00000489521	MRPS22	+	46263
Intron	chr3	139338943	139339858	ENST00000489521	MRPS22	+	57686
Intron	chr3	141275036	141275715	ENST00000508812	PXYLP1	+	2710
Intron	chr3	149298240	149298754	ENST00000489011	RP11-206M11.7	+	13715
Upstream	chr3	149473712	149474074	ENST00000305354	TM4SF4	+	-81
Intron	chr3	154132984	154133485	ENST00000465817	ARHGEF26	+	11794
Intron	chr3	155791175	155791661	ENST00000482061	C3orf33	-	14848
Intron	chr3	159174855	159175418	ENST00000488898	IQCJ-SCHIP1	+	105281
Intron	chr3	160331115	160331797	ENST00000478460	IFT80	-	67765
Intron	chr3	161149338	161150092	ENST00000460503	NMD3	+	44893
Upstream	chr3	165839578	165840123	ENST00000488954	BCHE	-	-2430
Intron	chr3	167309036	167309766	ENST00000392766	ZBBX	-	70900
Intron	chr3	171192161	171192709	ENST00000436636	TNIK	-	267973
Intron	chr3	177338748	177339325	ENST00000457125	RP11-706D8.3	-	10130
Intron	chr3	177449445	177450133	ENST00000439009	LINC00578	+	7825
Intron	chr3	178551413	178552457	ENST00000470361	KCNMB2	+	15699
Intron	chr3	178754658	178755362	ENST00000422927	KCNMB2	+	196125
Intron	chr3	178787969	178788280	ENST00000422927	KCNMB2	+	229239
Intron	chr3	179716485	179717486	ENST00000496897	USP13	+	63292
Intron	chr3	181134948	181135400	ENST00000460739	SOX2-OT	+	78489
Intron	chr3	190444118	190444682	ENST00000354905	TMEM207	-	5476
Intron	chr3	191295894	191296490	ENST00000340524	UTS2B	-	34344
Intron	chr3	193297366	193298033	ENST00000342358	ATP13A5	-	81144
Intron	chr3	195775422	195777935	ENST00000308466	MUC4	-	2132
Intron	chr3	195978703	195979059	ENST00000427841	SDHAP1	-	11398
Exon/CD	chr3	196527586	196528065	ENST00000393644	AC092933.4	-	966
Upstream	chr3	198072021	198072218	ENST00000390995	RNU6-821P	-	-702
Intron	chr2	399073	400138	ENST00000431911	AC105393.1	+	11193
Intron	chr2	1791897	1792497	ENST00000399161	MYT1L	-	538997
Intron	chr2	10665676	10666211	ENST00000345985	NOL10	-	24029
Upstream	chr2	11533409	11534481	ENST00000381486	GREB1	+	-171
Intron	chr2	13558229	13558738	ENST00000434509	AC092635.1	+	20810
Intron	chr2	16633619	16634158	ENST00000381323	FAM49A	-	31946
Intron	chr2	21330666	21331463	ENST00000451476	AC011752.1	+	13404
Intron	chr2	27809821	27810417	ENST00000449378	RBKS	-	80247
Intron	chr2	31558403	31559194	ENST00000435713	AL133247.2	+	31856
Upstream	chr2	32384527	32384839	ENST00000466527	BIRC6	+	-4128
Upstream	chr2	35220437	35221075	ENST00000397347	AC013442.1	-	-1152
Intron	chr2	36699061	36699447	ENST00000401530	VIT	+	2377
Intron	chr2	36889844	36890303	ENST00000263918	STRN	-	76399
Intron	chr2	39216687	39217361	ENST00000378803	CDKL4	-	12508
Intron	chr2	45237930	45238583	ENST00000378479	LINC01121	-	16685
Intron	chr2	68726780	68727290	ENST00000491237	ARHGAP25	+	47073
Upstream	chr2	76448980	76449337	ENST00000363618	RN7SKP203	-	-3748
Upstream	chr2	84314725	84315320	ENST00000440495	AC106874.1	+	-86
Upstream	chr2	89199673	89200414	ENST00000518305	IGKV2-26	-	-3214
Upstream	chr2	102896494	102897070	ENST00000611915	AC007251.2	-	-1060
Downstream	chr2	113240589	113241334	ENST00000467778	PAX8	-	37958
Upstream	chr2	113574487	113574803	ENST00000446648	FAM138B	+	-2737
Intron	chr2	118992900	118993859	ENST00000494979	MARCO	+	362
Intron	chr2	120262566	120263342	ENST00000449649	RALB	+	9503
Upstream	chr2	120470146	120470810	ENST00000622953	LINC01101	-	-4260
Intron	chr2	127486427	127487032	ENST00000295321	IWS1	-	39739
Intron	chr2	144414188	144414954	ENST00000627532	ZEB2	-	105824
Intron	chr2	144456526	144457099	ENST00000627532	ZEB2	-	63583
Intron	chr2	144703743	144704478	ENST00000630709	TEX41	+	13046
Intron	chr2	149167257	149168505	ENST00000498249	LYPD6B	+	25845
Intron	chr2	152730475	152731168	ENST00000463690	ARL6IP6	+	10654
Exon/CD	chr2	157725794	157726504	ENST00000447019	AC019186.1	-	9856
Exon/CD	chr2	161505166	161505818	ENST00000420969	AC009487.6	-	2213
Intron	chr2	173048678	173049515	ENST00000484645	RAPGEF4	+	968
Intron	chr2	179569746	179570279	ENST00000466398	ZNF385B	-	15893
Intron	chr2	188675765	188676358	ENST00000431708	AC079613.1	-	163384
Intron	chr2	197822042	197822740	ENST00000487695	PLCL1	+	12133
Intron	chr2	197869525	197869924	ENST00000487695	PLCL1	+	59466
Upstream	chr2	201787398	201787977	ENST00000451080	CDK15	+	-2774
Intron	chr2	205024868	205025674	ENST00000614500	PARD3B	+	60119
Intron	chr2	209472354	209473154	ENST00000199940	MAP2	+	48696
Intron	chr2	211775689	211776149	ENST00000402597	ERBB4	-	348996
Exon/CD	chr2	212124486	212124919	ENST00000459774	ERBB4	-	479
Intron	chr2	217370153	217370762	ENST00000474063	DIRC3	-	229475
Intron	chr2	225458642	225459370	ENST00000272907	NYAP2	+	58358
Upstream	chr2	230758911	230759674	ENST00000614925	CAB39	+	-706
Intron	chr2	237533661	237534112	ENST00000415753	MLPH	+	6451
Intron	chr2	241619798	241620741	ENST00000612200	THAP4	-	13095
Intron	chr1	2239976	2240523	ENST00000508416	SKI	+	7770
Intron	chr1	24952302	24952728	ENST00000479341	RUNX3	-	12606
Downstream	chr1	26553998	26554501	ENST00000474934	RPS6KA1	+	2803
Upstream	chr1	55363855	55364541	ENST00000440922	GOT2P1	+	-3268
Intron	chr1	59057201	59057607	ENST00000449812	RP11-145M4.3	+	761
Intron	chr1	59332895	59334055	ENST00000371212	FGGY	+	23388
Intron	chr1	70929891	70930723	ENST00000370931	PTGER3	-	117481
Intron	chr1	83760961	83761617	ENST00000417975	RP11-475O6.1	-	99707
Intron	chr1	154463072	154464108	ENST00000502679	IL6R	+	9481
Intron	chr1	154735344	154736228	ENST00000271915	KCNN3	-	134494
Intron	chr1	162753345	162754630	ENST00000367921	DDR2	+	121517
Downstream	chr1	163421957	163422659	ENST00000430516	RP11-408E1.1	-	856
Intron	chr1	169604691	169605332	ENST00000426706	SELP	-	14208
3'UTR	chr1	182380500	182382980	ENST00000331872	GLUL	-	10466
3'UTR	chr1	182599186	182599629	ENST00000367558	RGS16	-	5001
Intron	chr1	190759694	190760215	ENST00000413356	RP11-463J7.2	+	135064
Intron	chr1	191888877	191889771	ENST00000430776	RP11-541F9.2	+	13829
Intron	chr1	196685643	196686099	ENST00000466229	CFH	+	8883
Upstream	chr1	202034566	202035194	ENST00000457453	RP11-510N19.3	+	-4971
Upstream	chr1	206083103	206083658	ENST00000603378	C1orf186	+	-183
Downstream	chr1	207872774	207873721	ENST00000435542	RP11-328D5.1	-	5826
Intron	chr1	209704244	209704919	ENST00000261465	HSD11B1	+	18312
Intron	chr1	210373699	210374833	ENST00000545781	HHAT	+	4551
Intron	chr1	217907414	217907848	ENST00000431637	LINC00210	+	14731
Upstream	chr1	220487293	220487881	ENST00000446169	RP11-410C4.4	-	-544
Upstream	chr1	222068847	222069348	ENST00000438158	RP11-400N13.3	-	-4334
Downstream	chr1	222521244	222522155	ENST00000473144	HHIPL2	-	3540
Upstream	chr1	223700990	223701516	ENST00000433674	CAPN2	+	-340
Upstream	chr1	229537960	229538525	ENST00000362802	RNU4-21P	-	-3053
Intron	chr1	236354229	236354975	ENST00000439430	EDARADD	+	6340
Intron	chr1	239676411	239677134	ENST00000487470	CHRM3	+	44521
Intron	chr1	242146751	242147566	ENST00000536534	PLD5	-	377360
Intron	chr1	243421665	243422271	ENST00000463042	SDCCAG8	+	3951
Intron	chr1	246782157	246782837	ENST00000451123	KIF28P	-	7164
Upstream	chr1	248360851	248361423	ENST00000366475	OR2T4	+	-444
Exon/CD	chr1	248406449	248407316	ENST00000366474	OR2T1	+	887
Intron	chrx	50456757	50457345	ENST00000611977	DGKK	-	13687
3'UTR	chrx	66021272	66022718	ENST00000427538	VSIG4	-	11669
Intron	chrx	74250953	74251752	ENST00000430772	FTX	-	42175
Intron	chrx	111020395	111021416	ENST00000425146	PAK3	+	76620
Intron	chrx	111096441	111096845	ENST00000372007	PAK3	+	266
Exon/CD	chrx	111511549	111511833	ENST00000569275	LINC00890	+	29
Intron	chrx	147912237	147912762	ENST00000370470	FMR1	+	319
Exon/CD	chrx	150766970	150767993	ENST00000346693	CD99L2	-	131149
Intron	chr9	3245176	3245627	ENST00000382004	RFX3	-	280582
Intron	chr9	5664721	5665382	ENST00000545641	RIC1	+	8397
Intron	chr9	7879475	7880238	ENST00000469050	TMEM261	-	8524
Intron	chr9	12784332	12784832	ENST00000417638	LURAP1L-AS1	-	29763
Intron	chr9	16530486	16531297	ENST00000380672	BNC2	-	339815
Intron	chr9	32483175	32483896	ENST00000379868	DDX58	-	42673
Intron	chr9	33753307	33753935	ENST00000429677	PRSS3	+	2800
Intron	chr9	35491827	35492589	ENST00000361226	RUSC2	+	2081
Intron	chr9	36218276	36218854	ENST00000396594	GNE	-	58491
Intron	chr9	42951092	42951721	ENST00000439449	CYP4F60P	+	840
Intron	chr9	70080344	70081744	ENST00000628563	MAMDC2-AS1	-	7380
Intron	chr9	72557566	72557943	ENST00000297784	TMC1	+	35953
Intron	chr9	79592854	79593728	ENST00000483597	TLE4	+	13064
Intron	chr9	98146079	98146732	ENST00000343933	CORO2A	-	26479
Intron	chr9	98248752	98249328	ENST00000465784	TBC1D2	-	6681
Intron	chr9	101478475	101479289	ENST00000425734	TMEM246-AS1	+	9503
Exon/CD	chr9	104617350	104617930	ENST00000259362	OR13C9	-	564
Intron	chr9	114364243	114364726	ENST00000223791	AKNA	-	12480
Intron	chr9	116288684	116289312	ENST00000451100	RP11-45A16.4	-	29691
Intron	chr9	123563102	123563554	ENST00000394219	DENND1A	-	113463
Intron	chr9	126516986	126517478	ENST00000454034	RP11-205K6.1	+	815
Intron	chr8	3092796	3093906	ENST00000335551	CSMD1	-	316256
Intron	chr8	3109088	3109991	ENST00000335551	CSMD1	-	300068
Intron	chr8	3661153	3661743	ENST00000537824	CSMD1	-	370652
Intron	chr8	4191328	4192129	ENST00000602723	CSMD1	-	802973
Intron	chr8	4331270	4332465	ENST00000602723	CSMD1	-	662834
Intron	chr8	9152524	9153219	ENST00000521718	RP11-10A14.4	+	1068
Exon/CD	chr8	11782752	11783474	ENST00000524741	NEIL2	+	501
Intron	chr8	16408982	16409755	ENST00000518026	MSR1	-	157994
Intron	chr8	16532351	16532797	ENST00000522130	MSR1	-	34916
Upstream	chr8	17348872	17350359	ENST00000523571	MTMR7	-	-130
Intron	chr8	35677887	35678316	ENST00000453357	UNC5D	+	133709
Upstream	chr8	37073187	37074421	ENST00000523411	RP11-419C23.1	-	-4386
Intron	chr8	37891810	37892352	ENST00000330843	RAB11FIP1	-	7373
Intron	chr8	41275881	41276587	ENST00000220772	SFRP1	-	33263
Upstream	chr8	46840265	46840899	ENST00000518278	LINC00293	+	-234
Intron	chr8	47862699	47862886	ENST00000546304	PRKDC	-	2000
Intron	chr8	50056326	50057144	ENST00000521316	SNTG1	+	144559
Intron	chr8	53731093	53731882	ENST00000355221	ATP6V1H	-	112071
Intron	chr8	60583663	60584225	ENST00000525529	RAB2A	+	14015
Exon/CD	chr8	63186270	63187040	ENST00000621820	YTHDF3	+	17633
Upstream	chr8	63213055	63213835	ENST00000569835	RP11-16E18.3	+	-2536
Intron	chr8	65539797	65540702	ENST00000520902	LINC01299	-	22531
Intron	chr8	68021206	68021736	ENST00000517617	PREX2	+	68982
Intron	chr8	68032136	68032788	ENST00000517617	PREX2	+	79973
Intron	chr8	71246924	71247476	ENST00000388742	EYA1	-	109478
Intron	chr8	73346343	73347046	ENST00000514599	RDH10-AS1	-	9767
Upstream	chr8	73356237	73356792	ENST00000519134	RP11-434I12.3	+	-2399
Intron	chr8	81795182	81795696	ENST00000524337	RP13-923O23.6	+	3616
Intron	chr8	84294859	84295951	ENST00000522647	RALYL	+	110464
Intron	chr8	84874058	84874894	ENST00000518065	RALYL	+	1994
Exon/CD	chr8	85642994	85643987	ENST00000604378	REXO1L8P	-	2835
Intron	chr8	85644191	85644584	ENST00000604378	REXO1L8P	-	1938
Intron	chr8	85735420	85735981	ENST00000620964	REXO1L11P	+	2241
Intron	chr8	85927826	85928638	ENST00000518266	CTA-392E5.1	+	38709
Downstream	chr8	86553343	86553916	ENST00000517327	CNGB3	-	25577
Intron	chr8	90700959	90701708	ENST00000523902	TMEM64	-	8223
Intron	chr8	92637181	92637478	ENST00000523284	RP11-587H10.2	-	18165
Intron	chr8	101450070	101450780	ENST00000519793	KB-1930G5.4	-	2027
Intron	chr8	102886861	102887505	ENST00000517999	AZIN1-AS1	+	7267
Intron	chr8	104975266	104975798	ENST00000518180	ZFPM2	+	271813
Intron	chr8	106556477	106556941	ENST00000442977	OXR1	+	108785
Intron	chr8	118743523	118744234	ENST00000629661	SAMD12-AS1	+	122323
Intron	chr8	119072028	119072343	ENST00000332843	COLEC10	+	4944
Intron	chr8	120069735	120070324	ENST00000498051	COL14A1	+	10249
Intron	chr8	120258131	120258812	ENST00000247781	COL14A1	+	7724
Intron	chr8	120286970	120287268	ENST00000247781	COL14A1	+	36372
Intron	chr8	121620195	121620850	ENST00000303924	HAS2	-	20868
Intron	chr8	124544993	124545648	ENST00000518657	NDUFB9	+	2380
Intron	chr8	124644076	124644379	ENST00000522162	MTSS1	-	83389
Intron	chr8	125174783	125175573	ENST00000517315	NSMCE2	+	51034
Intron	chr8	125188038	125188393	ENST00000517315	NSMCE2	+	64071
Upstream	chr8	127222318	127223209	ENST00000500112	CCAT1	-	-3675
Intron	chr8	127302538	127303265	ENST00000501396	CASC8	-	118473
Downstream	chr8	129446339	129447000	ENST00000519048	RP11-26E5.1	+	30720
Intron	chr8	130194487	130194947	ENST00000524367	ASAP1	-	146220
Intron	chr8	130364410	130364904	ENST00000520927	ASAP1	-	63145
Upstream	chr8	132676965	132677358	ENST00000518101	LRRC6	-	-1581
Intron	chr8	133000161	133000381	ENST00000522797	TG	+	27639
Intron	chr8	137847017	137847446	ENST00000518973	RP11-238K6.1	-	236339
Intron	chr8	137890851	137891334	ENST00000518973	RP11-238K6.1	-	192478
Intron	chr8	138378544	138379171	ENST00000160713	FAM135B	-	46658
Upstream	chr8	138830970	138831655	ENST00000517515	COL22A1	-	-3207
Intron	chr8	140663162	140663726	ENST00000522684	PTK2	-	337789
Intron	chr13	24842585	24843144	ENST00000418120	RNF17	+	39130
Intron	chr13	24911185	24911602	ENST00000616936	CENPJ	-	11496
Intron	chr13	28408244	28409167	ENST00000541932	FLT1	-	86423
Intron	chr13	29125817	29126439	ENST00000255289	MTUS2	+	54144
Intron	chr13	30740119	30740602	ENST00000380490	ALOX5AP	+	4852
Intron	chr13	32080327	32080842	ENST00000436046	FRY	+	19720
Intron	chr13	32334363	32334987	ENST00000614259	BRCA2	+	18214
Intron	chr13	32880972	32881683	ENST00000421002	LINC00423	-	30323
Intron	chr13	32894777	32895481	ENST00000421002	LINC00423	-	16521
Intron	chr13	36685810	36686301	ENST00000315190	SERTM1	+	12143
Intron	chr13	51827113	51827675	ENST00000627246	LINC00282	-	17781
Intron	chr13	53872571	53873199	ENST00000569422	LINC00558	+	57466
Intron	chr13	63749920	63750275	ENST00000418943	RP11-473M10.3	+	2098
Intron	chr13	66586440	66586832	ENST00000377865	PCDH9	-	643182
Intron	chr13	69243249	69243831	ENST00000433664	LINC00383	+	21194
Intron	chr13	70043459	70044222	ENST00000377844	KLHL1	-	64619
Exon/CD	chr13	74555147	74555874	ENST00000600832	LINC00347	+	177
Downstream	chr13	91126581	91127245	ENST00000427717	LINC00379	-	4494
Intron	chr13	93269796	93270229	ENST00000377047	GPC6	+	43170
Intron	chr13	95924444	95924884	ENST00000376747	UGGT2	-	128719
Intron	chr13	98180021	98180605	ENST00000598389	FARP1	+	2496
Intron	chr13	99311205	99311362	ENST00000473194	UBAC2	+	3331
Intron	chr13	100738391	100738996	ENST00000457843	NALCN-AS1	+	30368
Intron	chr13	101655354	101655913	ENST00000474233	ITGBL1	+	57487
Intron	chr13	102368979	102369547	ENST00000451630	FGF14-AS1	+	1699
Upstream	chr13	106507789	106508389	ENST00000614612	RP11-272L14.2	-	-1376
Intron	chr13	107450316	107451551	ENST00000375915	FAM155A	-	415802
Intron	chr13	107554224	107554935	ENST00000375915	FAM155A	-	312156
Intron	chr13	110160344	110160847	ENST00000375820	COL4A1	-	146554
Intron	chr13	112502081	112502676	ENST00000261965	TUBGCP3	-	85789
Downstream	chr13	113506097	113506628	ENST00000622371	TMCO3	+	6338
Intron	chr13	113916159	113916740	ENST00000426859	LINC00452	+	21346
Intron	chr12	1122606	1123298	ENST00000541503	ERC1	+	7328
Intron	chr12	6069298	6069949	ENST00000261405	VWF	-	55052
Upstream	chr12	10723296	10723705	ENST00000540747	YBX3	-	-1104
Intron	chr12	14577406	14577783	ENST00000542401	PLBD1-AS1	+	9603
Intron	chr12	20410293	20411052	ENST00000542675	PDE3A	+	40547
Intron	chr12	25590988	25591487	ENST00000545543	LMNTD1	-	57325
Intron	chr12	38556052	38556497	ENST00000552639	RP11-804F13.1	-	33538
Intron	chr12	38669616	38669995	ENST00000552259	CPNE8	-	9817
Intron	chr12	42698283	42698663	ENST00000550177	RP11-25I15.3	+	6257
Intron	chr12	49092222	49092707	ENST00000548030	RP11-386G11.8	+	256
3'UTR	chr12	57280229	57280717	ENST00000548184	RP11-123K3.4	-	16011
Intron	chr12	64522214	64523022	ENST00000541885	RP11-439H13.2	-	11020
Intron	chr12	66407267	66408033	ENST00000398016	GRIP1	-	271323
Intron	chr12	79126967	79127747	ENST00000446242	SYT1	+	81039
Intron	chr12	80939394	80940117	ENST00000549175	ACSS3	+	1940
Intron	chr12	82461919	82462269	ENST00000548432	METTL25	+	23579
Intron	chr12	92071171	92071617	ENST00000551843	C12orf79	-	70319
Intron	chr12	100987598	100988364	ENST00000549234	ANO4	+	862
Intron	chr12	102454932	102455751	ENST00000456098	IGF1	-	25259
Intron	chr12	108822074	108822576	ENST00000546697	SSH1	-	3961
Intron	chr12	111705331	111706013	ENST00000313698	ACAD10	+	19574
Exon/CD	chr12	116547996	116548539	ENST00000547114	MAP1LC3B2	+	161
Intron	chr12	118398656	118399377	ENST00000543473	SUDS3	+	22636
Intron	chr12	121388523	121389002	ENST00000536837	ANAPC5	-	11134
3'UTR	chr12	121649391	121650415	ENST00000355329	MORN3	-	19751
Intron	chr12	131863170	131863632	ENST00000542763	RP11-417L19.2	+	5981
Intron	chr12	132149616	132150732	ENST00000535343	NOC4L	+	2517
Intron	chr12	132248335	132248791	ENST00000424720	GALNT9	-	80786
Intron	chr11	5280568	5281145	ENST00000380237	HBE1	-	224748
Exon/CD	chr11	6057273	6057946	ENST00000572217	OR52L2P	-	666
Upstream	chr11	6204823	6205035	ENST00000316375	C11orf42	+	-637
Intron	chr11	8060849	8061466	ENST00000506601	TUB-AS1	+	1119
Intron	chr11	10786227	10786790	ENST00000532365	RP11-685M7.5	+	3195
Upstream	chr11	14435535	14436240	ENST00000534211	RP11-140L24.3	+	-4900
Intron	chr11	24738714	24739454	ENST00000620308	LUZP2	+	9944
Intron	chr11	28384164	28384857	ENST00000532947	RP11-22P4.1	+	32403
Intron	chr11	29518534	29519185	ENST00000525097	RP11-460B17.3	-	75436
Intron	chr11	29527399	29527973	ENST00000525097	RP11-460B17.3	-	66609
Intron	chr11	30487058	30487694	ENST00000448418	MPPED2	-	98905
Intron	chr11	31065622	31066659	ENST00000597505	DCDC1	-	262140
Intron	chr11	34208467	34208897	ENST00000435224	ABTB2	-	149326
Upstream	chr11	34425502	34427732	ENST00000405137	CIR1P3	+	-4263
Intron	chr11	34909722	34910378	ENST00000395787	APIP	-	6449
Intron	chr11	35282232	35283061	ENST00000278379	SLC1A2	-	136603
Intron	chr11	36312422	36312972	ENST00000527172	PRR5L	+	11736
Intron	chr11	43557455	43558097	ENST00000446181	MIR670HG	+	1018
Upstream	chr11	45092313	45093902	ENST00000530656	PRDM11	+	-2699
Intron	chr11	47004712	47005238	ENST00000527667	C11orf49	+	68195
Exon/CD	chr11	56122528	56123008	ENST00000313472	OR8H3	+	395
Intron	chr11	60056355	60057346	ENST00000525686	MS4A3	+	147
Upstream	chr11	64716333	64717662	ENST00000466324	NRXN2	-	-3054
Downstream	chr11	64745214	64746098	ENST00000483742	PYGM	-	3232
3'UTR	chr11	65776255	65776738	ENST00000532090	AP5B1	-	4306
Exon/CD	chr11	67195898	67196456	ENST00000444002	RP11-157K17.5	-	990
Intron	chr11	75326189	75326669	ENST00000420843	ARRB1	-	25276
Intron	chr11	78291995	78292761	ENST00000340149	GAB2	-	49502
Exon/CD	chr11	78424686	78425137	ENST00000513207	RP11-452H21.4	-	4925
Intron	chr11	82695571	82696157	ENST00000532217	RP11-179A16.1	-	22218
Intron	chr11	84714380	84714663	ENST00000398309	DLG2	-	209068
Intron	chr11	84824705	84825280	ENST00000398309	DLG2	-	98597
Intron	chr11	86503601	86504442	ENST00000393324	ME3	-	168177
Intron	chr11	92762096	92762531	ENST00000529884	RP11-203F8.1	-	4554
Intron	chr11	93486824	93487338	ENST00000529714	SMCO4	-	36286
Upstream	chr11	93591346	93592023	ENST00000624100	RP11-178H8.2	+	-503
Intron	chr11	122856495	122857015	ENST00000227348	CRTAM	+	18255
Upstream	chr11	123034723	123034991	ENST00000469983	RPL34P23	+	-1010
Intron	chr11	133927510	133928050	ENST00000533871	IGSF9B	-	29205
Intron	chr10	3071526	3071724	ENST00000407806	PFKP	+	1380
Intron	chr10	4931343	4932128	ENST00000407674	AKR1C2	-	203491
Intron	chr10	8061379	8062179	ENST00000461472	GATA3	+	3380
Intron	chr10	11095276	11095771	ENST00000432370	CELF2-AS2	-	2950
Upstream	chr10	15024837	15025628	ENST00000454630	DCLRE1CP1	-	-3369
Intron	chr10	16646350	16647116	ENST00000377921	RSU1	-	170650
Intron	chr10	24463709	24464564	ENST00000307544	KIAA1217	+	14703
Intron	chr10	31242820	31243293	ENST00000605929	RP11-192P3.4	+	55173
Intron	chr10	32650216	32650677	ENST00000375028	CCDC7	+	82610
Downstream	chr10	42583716	42584289	ENST00000606517	AL022345.9	+	235
Upstream	chr10	43793815	43794758	ENST00000401429	HNRNPA3P1	-	-3899
Intron	chr10	58350575	58351470	ENST00000615793	UBE2D1	+	16043
Intron	chr10	77350557	77351001	ENST00000604624	KCNMA1	-	53205
Intron	chr10	79178657	79179118	ENST00000334512	ZMIZ1	+	109852
Exon/CD	chr10	85447581	85448106	ENST00000435367	RP11-475D12.2	+	14980
Intron	chr10	87547763	87548194	ENST00000472891	MINPP1	+	26863
Intron	chr10	88385505	88386295	ENST00000371947	RNLS	-	198630
Intron	chr10	92847116	92847603	ENST00000371552	EXOC6	+	12646
Intron	chr10	97140071	97140906	ENST00000266058	SLIT1	-	45432
Upstream	chr10	102435362	102435670	ENST00000365699	MIR146B	+	-984
Intron	chr10	108783898	108784202	ENST00000421481	RP11-655H13.2	+	73532
Intron	chr10	122468774	122469726	ENST00000368984	HTRA1	+	7725
Intron	chr10	125064770	125065226	ENST00000531469	CTBP2	-	93718
Intron	chr10	131917479	131918548	ENST00000470416	PPP2R2D	+	16722
Intron	chr17	314476	316379	ENST00000576001	RPH3AL	-	4053
Intron	chr17	2943848	2944463	ENST00000542807	RAP1GAP2	+	147673
Exon/CD	chr17	4497231	4497659	ENST00000416958	AC118754.4	-	2229
Intron	chr17	6959751	6960011	ENST00000573755	RP11-530N7.3	-	19079
Intron	chr17	20184915	20185480	ENST00000580225	AC004702.2	+	115
Intron	chr17	43233053	43233246	ENST00000600764	LINC00854	-	70176
Intron	chr17	43239178	43239394	ENST00000600764	LINC00854	-	64039
Downstream	chr17	43272404	43272577	ENST00000613956	U2	-	802
Downstream	chr17	43277253	43277421	ENST00000615427	U2	-	831
Downstream	chr17	43289465	43289772	ENST00000619225	U2	-	863
Intron	chr17	48626442	48626904	ENST00000567101	HOXB7	-	6899
Downstream	chr17	50689169	50689706	ENST00000504586	ABCC3	+	2024
Intron	chr17	56184752	56185175	ENST00000572945	ANKFN1	+	10788
Intron	chr17	57379327	57379904	ENST00000579180	MSI2	+	84930
Intron	chr17	58507009	58507656	ENST00000579925	MTMR4	-	10519
Downstream	chr17	58679129	58679921	ENST00000364127	RNU1-85P	-	165
Intron	chr17	67139726	67140498	ENST00000358691	HELZ	-	105071
Intron	chr17	72421207	72421659	ENST00000582712	LINC00511	-	6856
Intron	chr17	74858539	74859186	ENST00000293190	GRIN2C	-	1013
Exon/CD	chr17	75691435	75691864	ENST00000580601	SAP30BP	+	79
Intron	chr17	82407311	82407824	ENST00000583897	OGFOD3	-	7949
Intron	chr17	82671165	82672410	ENST00000571995	RAB40B	-	26941
Upstream	chry	11329492	11331135	ENST00000557448	DUX4L19	+	-2016
Intron	chry	15424517	15425132	ENST00000421058	HDHD1P1	-	31250
Upstream	chry	56850168	56851194	ENST00000431853	CTBP2P1	+	-4563
Intron	chr15	28021791	28022300	ENST00000445578	OCA2	-	77251
Downstream	chr15	30650086	30650683	ENST00000602684	RP11-932O9.10	+	1587
Intron	chr15	34047395	34048326	ENST00000557872	CHRM5	+	29633
Intron	chr15	36757129	36758254	ENST00000563167	C15orf41	+	1746
Intron	chr15	36763372	36764083	ENST00000563167	C15orf41	+	7782
Intron	chr15	42375818	42376415	ENST00000397163	CAPN3	+	16529
Intron	chr15	48592236	48592865	ENST00000316623	FBN1	-	53299
Intron	chr15	50137392	50137642	ENST00000558829	ATP8B4	-	45300
Intron	chr15	55479600	55480271	ENST00000522437	DYX1C1	-	18434
Upstream	chr15	61830921	61831855	ENST00000559251	RP11-16B9.1	+	-3364
Intron	chr15	63226570	63227500	ENST00000559006	RAB8B	+	37429
Upstream	chr15	70200514	70200858	ENST00000561310	AC011648.1	-	-2177
Intron	chr15	73295724	73296484	ENST00000560808	NEO1	+	7030
Exon/CD	chr15	81410558	81410680	ENST00000559698	CTD-2240J17.1	+	14
Intron	chr15	83581154	83581823	ENST00000324537	SH3GL3	+	133957
Intron	chr15	85618736	85619354	ENST00000560340	AKAP13	+	36135
Intron	chr15	85750388	85751849	ENST00000558637	RP11-158M2.4	-	1783
Intron	chr15	87597457	87598155	ENST00000560439	RP11-648K4.2	-	106046
Intron	chr15	89052579	89053022	ENST00000565938	RP11-326A19.4	+	11577
Intron	chr15	90205740	90206200	ENST00000558051	SEMA4B	+	4434
Intron	chr15	91854502	91854887	ENST00000555769	SLCO3A1	+	358
Upstream	chr15	93829500	93829815	ENST00000555468	RP11-76E17.1	-	-4498
Intron	chr15	93985571	93986532	ENST00000558874	LINC01581	-	121887
Intron	chr15	94324185	94324539	ENST00000451018	MCTP2	+	26096
Intron	chr15	95284724	95285354	ENST00000611265	LINC01197	-	41960
Intron	chr15	95302322	95302492	ENST00000611265	LINC01197	-	24592
Intron	chr15	95303845	95304662	ENST00000611265	LINC01197	-	22746
Intron	chr15	96042714	96043369	ENST00000619812	RP11-759A24.3	+	52459
Intron	chr15	100719087	100720337	ENST00000559755	RP11-66B24.5	+	3463
Intron	chr15	100721728	100722374	ENST00000559755	RP11-66B24.5	+	5802
Intron	chr14	31336794	31336990	ENST00000538864	HEATR5A	-	50299
Intron	chr14	37595661	37596574	ENST00000556845	TTC6	+	270
Intron	chr14	42437885	42438369	ENST00000554042	RP11-214N1.1	+	25554
Intron	chr14	46048241	46048979	ENST00000555246	LINC00871	+	107667
Intron	chr14	50303752	50304330	ENST00000556393	L2HGDH	-	8106
Intron	chr14	53306467	53307470	ENST00000435322	AL163953.3	+	89077
Exon/CD	chr14	58138297	58139338	ENST00000267485	C14orf37	-	13396
Intron	chr14	59360908	59361795	ENST00000553472	DAAM1	+	709
Intron	chr14	64556632	64556782	ENST00000557202	PPP1R36	+	6498
Exon/CD	chr14	74507512	74508575	ENST00000261978	LTBP2	-	104288
Intron	chr14	78450872	78451559	ENST00000554719	NRXN3	+	47465
Intron	chr14	86955594	86956091	ENST00000554181	RP11-736P16.1	+	19202
Intron	chr14	89912719	89913169	ENST00000316738	EFCAB11	-	41745
Intron	chr14	91354993	91355706	ENST00000554872	CCDC88C	-	61489
Intron	chr14	91367206	91367789	ENST00000554872	CCDC88C	-	49341
Intron	chr14	96249098	96249558	ENST00000555847	RP11-404P21.8	+	7187
Intron	chr14	96815997	96816620	ENST00000555351	VRK1	+	18923
Intron	chr14	99518171	99518813	ENST00000380243	CCDC85C	-	85534
Downstream	chr14	101073261	101073820	ENST00000555599	AL132709.1	-	4135
Upstream	chr14	103192569	103193177	ENST00000514902	LINC00605	-	-3845
Exon/CD	chr14	105889899	105890368	ENST00000414005	AL122127.25	+	49
Intron	chr19	3154946	3155536	ENST00000586082	GNA15	+	5401
Intron	chr19	4108962	4109363	ENST00000262948	MAP2K2	-	14967
Upstream	chr19	7492148	7492720	ENST00000596132	C19orf45	+	-542
Intron	chr19	11095033	11095387	ENST00000252444	LDLR	+	4611
Downstream	chr19	16157670	16158198	ENST00000591154	HSH2D	+	5382
Intron	chr19	21593632	21594740	ENST00000599524	RP11-678G14.4	-	442
Intron	chr19	24054217	24054841	ENST00000597683	CTD-2017D11.1	+	21080
Intron	chr19	28715336	28715465	ENST00000590072	AC005307.3	-	8940
Intron	chr19	31339408	31340847	ENST00000240587	TSHZ3	-	9420
Upstream	chr19	53876883	53877797	ENST00000413496	AC008440.5	-	-1291
Intron	chr19	54959876	54960378	ENST00000587844	NLRP7	-	6126
5'UTR	chr18	3449359	3449524	ENST00000549253	TGIF1	+	28
Intron	chr18	8052135	8052638	ENST00000578698	PTPRM	+	3022
Intron	chr18	9173932	9174652	ENST00000400020	ANKRD12	+	36729
Intron	chr18	9782241	9782753	ENST00000435762	RAB31	+	7210
Upstream	chr18	11325195	11325643	ENST00000580702	RP11-93H10.1	+	-851
Intron	chr18	22831332	22831978	ENST00000583700	RBBP8	+	33394
Intron	chr18	23828503	23829095	ENST00000591749	LAMA3	+	1395
Intron	chr18	26458469	26459277	ENST00000579973	KCTD1	-	181471
Intron	chr18	26548501	26548926	ENST00000579973	KCTD1	-	91631
Intron	chr18	26710346	26711011	ENST00000628174	AQP4-AS1	+	7592
Exon/CD	chr18	34709034	34709684	ENST00000585446	DTNA	+	3
Intron	chr18	36533927	36534559	ENST00000359247	FHOD3	+	236407
Intron	chr18	45236612	45237198	ENST00000586448	SLC14A2	+	23910
Intron	chr18	45291079	45292580	ENST00000586448	SLC14A2	+	78834
Upstream	chr18	54086201	54087160	ENST00000408131	AC090666.1	-	-24
Intron	chr18	55381376	55381624	ENST00000616053	TCF4	-	207129
Intron	chr18	55732200	55733000	ENST00000587346	RP11-397A16.1	+	11204
Intron	chr18	60145985	60146729	ENST00000588794	RP11-795H16.3	+	21324
Intron	chr18	79944108	79944814	ENST00000357575	PQLC1	-	7177
Upstream	chr16	1237200	1237940	ENST00000338844	TPSAB1	+	-3126
Intron	chr16	19576116	19576651	ENST00000563649	C16orf62	+	1285
Intron	chr16	23858358	23858845	ENST00000498739	PRKCB	+	21378
Intron	chr16	25092705	25093775	ENST00000566507	LCMT1-AS1	-	10318
Intron	chr16	29403300	29403777	ENST00000524087	NPIPB11	-	491
Intron	chr16	30994274	30994774	ENST00000215095	STX1B	-	16104
Intron	chr16	47732337	47733077	ENST00000565451	RP11-523L20.2	+	8139
Intron	chr16	57689218	57690366	ENST00000563062	RP11-405F3.4	-	11938
Intron	chr16	61887748	61888489	ENST00000577730	CDH8	-	133484
Intron	chr16	67116580	67117192	ENST00000566026	C16orf70	+	6739
Intron	chr16	70746099	70747347	ENST00000563662	VAC14	-	16168
Upstream	chr16	70804305	70805025	ENST00000574178	RP11-424M24.5	-	-1825
Intron	chr16	77408681	77409689	ENST00000449265	ADAMTS18	-	25849
Intron	chr16	85779057	85779250	ENST00000595980	EMC8	-	2105
Intron	chr16	89320000	89321102	ENST00000563291	ANKRD11	-	8435
