# Supplementary material for: The landscape of RNA-chromatin interaction reveals small non-coding RNAs as essential mediators of leukemia maintenance
Source: Leukemia. 2024 Jun 28;38(8):1688–98. doi: 10.1038/s41375-024-02322-7 (PMC11286530; doi:10.1038/s41375-024-02322-7)
Supplement: Supplementary file 10 — Supplementary Table 8 [file 41375_2024_2322_MOESM10_ESM.xlsx]

## Sheet: Sheet1
Supplementary Table 8. Sequences of oligonucleotide used in this study.
Antisense oligos (ASO, 5'->3')
Ctrl_ASO	mU*mC*mA*mC*mC*T*T*C*A*C*C*C*T*C*T*mC*mC*mA*mC*mU
SNORD3A_ASO#1	mU*mU*mC*mG*mG*T*G*C*T*C*T*A*C*A*C*mG*mU*mU*mC*mA
SNORD3A_ASO#2	mG*mC*mA*mA*mU*C*A*G*G*G*T*G*T*T*G*mC*mA*mA*mG*mU
SNORD3A_ASO#3	mG*mC*mA*mU*mC*T*C*C*A*A*T*C*A*T*C*mA*mU*mG*mU*mU
SNORD118_ASO#1	mG*mG*mA*mU*mU*A*T*C*C*C*A*C*C*T*G*mA*mC*mG*mA*mU
SNORD118_ASO#2	mA*mC*mG*mC*mU*A*C*C*T*C*T*C*T*T*C*mC*mU*mC*mG*mU
SNORD118_ASO#3	mA*mA*mC*mG*mA*T*C*A*T*C*A*A*T*G*G*mC*mU*mG*mA*mC
Note: mN indicates 2′-O-methoxyethyl nucleotides, * indicates phosphorothioate backbone
Lentiviral shRNA oligos (5'->3')
FBL_shRNA_top	CCGGGATTTCGGAAGGAGATGACAA CTCGAG TTGTCATCTCCTTCCGAAATCTTTTTG
FBL_shRNA_bottom	AATTCAAAAAGATTTCGGAAGGAGATGACAA CTCGAG TTGTCATCTCCTTCCGAAATC
Ctrl_shRNA_top	CCGGCGCTGAGTACTTCGAAATGTCCTCGAGGACATTTCGAAGTACTCAGCGTTTTTG
Ctrl_shRNA_bottom	AATTCAAAAACGCTGAGTACTTCGAAATGTCCTCGAGGACATTTCGAAGTACTCAGCG
SNORD118_shRNA1_top	CCGGTCGTCAGGTGGGATAATCCTCTCGAGAGGATTATCCCACCTGACGATTTTTG
SNORD118_shRNA1_bottom	AATTCAAAAATCGTCAGGTGGGATAATCCTCTCGAGAGGATTATCCCACCTGACGA
SNORD118_shRNA2_top	CCGGACTTGCAACACCCTGATTGCCTCGAGGCAATCAGGGTGTTGCAAGTTTTTTG
SNORD118_shRNA2_bottom	AATTCAAAAAACTTGCAACACCCTGATTGCCTCGAGGCAATCAGGGTGTTGCAAGT
qRT-PCR primers (5'->3')
FBL_qPCR_F	CTTCCCCGACTGGTTTCCTC
FBL_qPCR_R	GGAGGCTTTAGAGGTCGTGG
ACTIN_qPCR_F	GCTACGAGCTGCCTGACG
ACTIN_qPCR_R	GGCTGGAAGAGTGCCTCA
U6_qPCR_F	GCTTCGGCAGCACATATACTAA
U6_qPCR_R	CGCTTCACGAATTTGCGTGTCAT
SNORD3A_qPCR_F	CGTGTAGAGCACCGAAAACC
SNORD3A_qPCR_R	CACTCAGACCGCGTTCTCTC
SNORD118_qPCR_F	CGTCAGGTGGGATAATCCTT
SNORD118_qPCR_R	GGGTGTTGCAAGTCCTGATT
ChIRP capture probes (5'->3')
U3_ChIRP_probe	TTCGGTGCTCTACACGTTCA/3BioTEG/
U8_ChIRP_probe	GGATTATCCCACCTGACGAT/3BioTEG/
